# Supplementary material for: An early Cambrian greenhouse climate
Source: Sci Adv. 2018 May 9;4(5):eaar5690. doi: 10.1126/sciadv.aar5690 (PMC5942912; doi:10.1126/sciadv.aar5690)
Supplement: http://advances.sciencemag.org/cgi/content/full/4/5/eaar5690/DC1 [file aar5690_DataS1.xlsx]

## Sheet: Sheet1
ID	Sample	Taxon	Preservation	Run	Mass (ug)	δ18Ophos (‰)	Mean δ18Ophos (‰)	1 S.D. δ18Ophos (‰)	Full mean δ18Ophos (‰)	Full 1 S.D. δ18Ophos (‰)
B001a	Aa	Br	L	a	0.298	15.3686	15.1652	0.176371	15.1652	0.176371
B001b	Aa	Br	L	b	0.296	15.0724
B001c	Aa	Br	L	c	0.303	15.0546
B002a	Ad	Br	L	a	0.304	15.1018	15.0642	0.0347328	15.0642	0.0347328
B002b	Ad	Br	L	b	0.3	15.0574
B002c	Ad	Br	L	c	0.319	15.0334
B003a	La2	Br	D	a	0.303	13.4565	13.3268	0.165816	13.3268	0.165816
B003b	La2	Br	D	b	0.304	13.384
B003c	La2	Br	D	c	0.314	13.14
B004a	La2	Br	L	a	0.287	14.1551	13.9307	0.216698	13.9307	0.216698
B004b	La2	Br	L	b	0.288	13.9144
B004c	La2	Br	L	c	0.312	13.7226
B011a	Lb	Br	D	a	0.3	14.5501	14.3087	0.23286	14.3087	0.23286
B011b	Lb	Br	D	b	0.29	14.2907
B011c	Lb	Br	D	c	0.294	14.0854
B012a	Lb	Br	L	a	0.29	14.7643	14.6263	0.140366	14.6263	0.140366
B012b	Lb	Br	L	b	0.3	14.631
B012c	Lb	Br	L	c	0.314	14.4837
B013a	Lb	To	L	a	0.304	14.8515	14.6996	0.143218	14.6996	0.143218
B013b	Lb	To	L	b	0.308	14.6804
B013c	Lb	To	L	c	0.298	14.567
B014a	Sa	Br	D	a	0.305	14.1225	13.9435	0.183785	13.9435	0.183785
B014a	Sa	Br	D	b	0.315	13.9527
B014a	Sa	Br	D	c	0.319	13.7552
B015a	Sa	Br	L	a	0.312	14.784	14.6161	0.147457	14.6161	0.147457
B015b	Sa	Br	L	b	0.293	14.5563
B015c	Sa	Br	L	c	0.297	14.5079
B016a	Sa	To	L	a	0.309	14.6699	14.593	0.0700132	14.593	0.0700132
B016b	Sa	To	L	b	0.293	14.5762
B016c	Sa	To	L	c	0.306	14.533
B017a	HG	A	NA	a	0.297	14.0107	13.9522	0.0537956	13.9522	0.0537956
B017b	HG	A	NA	b	0.295	13.9412
B017c	HG	A	NA	c	0.318	13.9048
B018a	HG	A	NA	a	0.32	14.4294	14.0668	0.0271509	14.1877	0.210262
B018b	HG	A	NA	b	0.3	14.086
B018c	HG	A	NA	c	0.318	14.0476
B019a	HG	B	NA	a	0.309	12.8446	12.7735	0.0938845	12.7735	0.0938845
B019b	HG	B	NA	b	0.313	12.8089
B019c	HG	B	NA	c	0.3	12.6671
B020a	HG	B	NA	a	0.342	12.995	12.7769	0.204361	12.7769	0.204361
B020b	HG	B	NA	b	0.284	12.7458
B020c	HG	B	NA	c	0.304	12.5898
