# Supplementary material for: An early Cambrian greenhouse climate
Source: Sci Adv. 2018 May 9;4(5):eaar5690. doi: 10.1126/sciadv.aar5690 (PMC5942912; doi:10.1126/sciadv.aar5690)
Supplement: http://advances.sciencemag.org/cgi/content/full/4/5/eaar5690/DC1 [file aar5690_DataS2.xlsx]

## Sheet: Description
Hearing et al. Supplementary Data 2: SIMS analyses
ID	identifying label unique to each point
Block	resin block number
Location	STD = standard material
Sample	STD = standard material; samples as Table 1
Taxon	Br = brachiopod; To = Torellella; Durango = standard material
Colour	L = pristine; D = altered; S = standard material
Number	Specimen identification number; block number for standard material
Site	SIMS analysis point number on each specimen
Position	Hinge/Limb section of brachiopods
Tissue	Dense/Intermediate/Porous/Blocky/Resin
18 cps	O-18 raw count data
d18O	Regression-corrected delta-18-O data (per mille)
d18O.SD	Standard deviation of regression-corrected d18O
PB(Start)	Primary beam current at start of cycle (nA)
PB(end)	Primary beam current at end of cycle (nA)
FileName	Name of analysis file

## Sheet: Data
ID	Block	Location	Sample	Taxon	Colour	Number	Site	Position	Tissue	18 cps	d18O	d18O.SD	PB(Start)	PB(end)	FileName
I035	ES020	Comley	Aa	Br	L	05	01	limb	intermediate	5821567	13.1997	0.323837	3.63459e-09	3.73322e-09	ES020_Aa_Br@4.asc
I036	ES020	Comley	Aa	Br	L	05	02	hinge	porous	5944296	11.4417	0.323837	3.64576e-09	3.85937e-09	ES020_Aa_Br@5.asc
I037	ES020	Comley	Aa	Br	L	06	01	limb	dense	6758972	13.5883	0.323837	4.02942e-09	4.17422e-09	ES020_Aa_Br@6.asc
I038	ES020	Comley	Aa	Br	L	06	02	hinge	intermediate	6668080	11.2826	0.323837	4.17122e-09	4.30927e-09	ES020_Aa_Br@7.asc
I039	ES020	Comley	Aa	Br	L	07	01	hinge	intermediate	5731861	7.65375	0.323837	3.56168e-09	3.68975e-09	ES020_Aa_Br@1.asc
I040	ES020	Comley	Aa	Br	L	07	02	hinge	intermediate	5583093	10.0489	0.323837	3.66977e-09	3.75618e-09	ES020_Aa_Br@2.asc
I041	ES020	Comley	Aa	Br	L	07	03	limb	dense	5690854	14.2911	0.323837	3.64043e-09	3.69101e-09	ES020_Aa_Br@3.asc
I042	ES020	Comley	Aa	Br	L	10	01	limb	porous	4773743	1.87679	0.323837	4.25137e-09	4.36656e-09	ES020_Aa_Br@8.asc
I043	ES020	Comley	Aa	Br	L	10	02	limb	porous	6221033	4.36097	0.323837	4.33069e-09	4.47148e-09	ES020_Aa_Br@9.asc
I044	ES020	Comley	Aa	Br	L	12	01	hinge	porous	6510522	6.1378	0.323837	4.33426e-09	4.50457e-09	ES020_Aa_Br@10.asc
I045	ES020	Comley	Ad	Br	L	01	01	limb	dense	6615879	13.1808	0.308985	4.15474e-09	4.23508e-09	ES020_Ad_Br@4.asc
I046	ES020	Comley	Ad	Br	L	01	02	limb	dense	6865135	11.7903	0.308985	4.21534e-09	4.29044e-09	ES020_Ad_Br@5.asc
I047	ES020	Comley	Ad	Br	L	01	03	limb	dense	6554921	13.2764	0.308985	4.10132e-09	4.2059e-09	ES020_Ad_Br@6.asc
I048	ES020	Comley	Ad	Br	L	02	01	limb	dense	6751540	13.3093	0.308985	4.25354e-09	4.29729e-09	ES020_Ad_Br@1.asc
I049	ES020	Comley	Ad	Br	L	02	02	limb	dense	6643303	14.1367	0.308985	4.1109e-09	4.291e-09	ES020_Ad_Br@2.asc
I050	ES020	Comley	Ad	Br	L	02	03	limb	intermediate	6551826	11.9654	0.308985	4.20916e-09	4.33625e-09	ES020_Ad_Br@3.asc
I051	ES020	Comley	Ad	Br	L	03	01	limb	dense	6516758	12.3529	0.308985	4.06893e-09	4.11997e-09	ES020_Ad_Br@7.asc
I052	ES020	Comley	Ad	Br	L	03	02	limb	dense	6629579	12.4866	0.308985	4.055e-09	4.16743e-09	ES020_Ad_Br@8.asc
I053	ES020	Comley	Ad	Br	L	04	01	limb	porous	6439473	10.5966	0.308985	4.0317e-09	4.18062e-09	ES020_Ad_Br@9.asc
I054	ES020	Comley	Ad	Br	L	04	02	limb	porous	6468892	9.0276	0.308985	4.08071e-09	4.12264e-09	ES020_Ad_Br@10.asc
I055	ES020	Comley	Ad	Br	L	05	01	limb	dense	6266160	13.9103	0.308985	3.95513e-09	4.05006e-09	ES020_Ad_Br@11.asc
I056	ES020	Comley	Ad	Br	L	05	02	limb	porous	6280642	12.64	0.308985	4.02761e-09	4.02713e-09	ES020_Ad_Br@12.asc
I057	ES020	Comley	Ad	Br	L	06	01	limb	intermediate	6197370	12.4265	0.308985	3.76581e-09	3.79312e-09	ES020_Ad_Br@26.asc
I058	ES020	Comley	Ad	Br	L	06	02	limb	dense	6049011	14.2958	0.308985	3.72364e-09	3.78023e-09	ES020_Ad_Br@27.asc
I059	ES020	Comley	Ad	Br	L	06	03	limb	porous	5916946	12.0158	0.308985	3.72839e-09	3.80554e-09	ES020_Ad_Br@28.asc
I060	ES020	Comley	Ad	Br	L	06	04	limb	porous	6109187	12.3132	0.308985	3.76285e-09	3.74571e-09	ES020_Ad_Br@29.asc
I061	ES020	Comley	Ad	Br	L	07	01	limb	dense	6188179	14.7844	0.308985	3.87178e-09	3.89586e-09	ES020_Ad_Br@16.asc
I062	ES020	Comley	Ad	Br	L	07	02	limb	porous	6204436	12.642	0.308985	3.9072e-09	4.02e-09	ES020_Ad_Br@17.asc
I063	ES020	Comley	Ad	Br	L	07	03	limb	dense	6237913	14.3594	0.308985	3.89667e-09	3.99164e-09	ES020_Ad_Br@18.asc
I064	ES020	Comley	Ad	Br	L	07	04	limb	dense	6056912	13.5904	0.308985	3.84443e-09	3.87778e-09	ES020_Ad_Br@19.asc
I065	ES020	Comley	Ad	Br	L	07	05	limb	porous	4807625	5.15985	0.308985	3.85724e-09	3.91987e-09	ES020_Ad_Br@20.asc
I066	ES020	Comley	Ad	Br	L	07	06	limb	dense	6169868	14.1634	0.308985	3.89308e-09	3.9797e-09	ES020_Ad_Br@21.asc
I067	ES020	Comley	Ad	Br	L	07	07	limb	porous	5539652	6.90797	0.308985	3.81029e-09	3.91983e-09	ES020_Ad_Br@22.asc
I068	ES020	Comley	Ad	Br	L	10	01	limb	dense	5626703	10.6189	0.308985	3.67023e-09	3.80208e-09	ES020_Ad_Br@30.asc
I069	ES020	Comley	Ad	Br	L	10	02	hinge	dense	5815214	13.2	0.308985	3.75048e-09	3.71885e-09	ES020_Ad_Br@31.asc
I070	ES020	Comley	Ad	Br	L	11	01	limb	porous	5607900	12.8454	0.323837	3.67241e-09	3.70578e-09	ES020_Ad_Br@35.asc
I071	ES020	Comley	Ad	Br	L	11	02	hinge	porous	5497512	9.89126	0.323837	3.6805e-09	3.80576e-09	ES020_Ad_Br@36.asc
I072	ES020	Comley	Ad	Br	L	14	01	hinge	dense	5777714	13.6585	0.308985	3.7441e-09	3.86471e-09	ES020_Ad_Br@32.asc
I073	ES020	Comley	Ad	Br	L	14	02	hinge	resin	4664586	2.57317	0.308985	3.77437e-09	3.76726e-09	ES020_Ad_Br@33.asc
I074	ES020	Comley	Ad	Br	L	14	03	hinge	porous	4027257	5.35518	0.308985	3.84807e-09	3.71675e-09	ES020_Ad_Br@34.asc
I075	ES020	Comley	Ad	Br	L	16	01	limb	dense	5970166	13.3299	0.308985	3.75322e-09	3.92194e-09	ES020_Ad_Br@23.asc
I076	ES020	Comley	Ad	Br	L	16	02	limb	intermediate	5521812	10.7767	0.308985	3.76102e-09	3.82252e-09	ES020_Ad_Br@24.asc
I077	ES020	Comley	Ad	Br	L	16	03	limb	dense	5936152	12.9152	0.308985	3.78669e-09	3.82316e-09	ES020_Ad_Br@25.asc
I078	ES020	Comley	Ad	Br	L	17	01	limb	dense	6214080	12.9872	0.308985	3.94246e-09	3.99066e-09	ES020_Ad_Br@13.asc
I079	ES020	Comley	Ad	Br	L	17	02	limb	dense	6141540	12.0945	0.308985	3.99414e-09	4.00024e-09	ES020_Ad_Br@14.asc
I080	ES020	Comley	Ad	Br	L	17	03	limb	porous	5189457	2.49399	0.308985	3.89208e-09	3.95642e-09	ES020_Ad_Br@15.asc
I081	ES027	Comley	La2	Br	L	40	01	limb	intermediate	3353145	7.32617	0.203525	4.5348e-09	4.56754e-09	TH@56.asc
I082	ES027	Comley	La2	Br	L	40	02	limb	intermediate	3506315	8.57921	0.203525	4.54873e-09	4.57741e-09	TH@57.asc
I083	ES027	Comley	La2	Br	L	41	01	hinge	dense	3399114	7.98662	0.203525	4.47815e-09	4.49348e-09	TH@62.asc
I084	ES027	Comley	La2	Br	L	41	02	hinge	porous	3136621	4.50098	0.203525	4.43278e-09	4.44522e-09	TH@63.asc
I085	ES027	Comley	La2	Br	L	44	01	limb	dense	3731768	13.8452	0.203525	4.54563e-09	4.55794e-09	TH@53.asc
I086	ES027	Comley	La2	Br	L	44	02	limb	dense	3773844	13.6426	0.203525	4.52731e-09	4.55029e-09	TH@54.asc
I087	ES027	Comley	La2	Br	L	44	03	limb	dense	3699967	13.5018	0.203525	4.55363e-09	4.56505e-09	TH@55.asc
I088	ES027	Comley	La2	Br	D	47	01	limb	intermediate	3629061	9.77149	0.203525	4.4823e-09	4.51242e-09	TH@60.asc
I089	ES027	Comley	La2	Br	D	47	02	limb	dense	3588238	10.2737	0.203525	4.49279e-09	4.50737e-09	TH@61.asc
I090	ES027	Comley	La2	Br	L	48	01	limb	intermediate	3805660	13.3813	0.203525	4.34781e-09	4.37236e-09	TH@74.asc
I091	ES027	Comley	La2	Br	D	49	01	limb	resin	3075681	1.94528	0.203525	4.45586e-09	4.49817e-09	TH@58.asc
I092	ES027	Comley	La2	Br	D	49	02	limb	porous	3113025	5.3846	0.203525	4.49833e-09	4.51486e-09	TH@59.asc
I093	ES027	Comley	La2	Br	L	50	01	limb	intermediate	6557782	8.91076	0.193418	5.88992e-09	5.93596e-09	TH@82.asc
I094	ES027	Comley	La2	Br	L	50	02	limb	dense	7119163	12.8119	0.193418	5.90843e-09	5.91363e-09	TH@83.asc
I095	ES027	Comley	La2	Br	D	51	01	limb	resin	3096386	4.81505	0.203525	4.4271e-09	4.4449e-09	TH@64.asc
I096	ES027	Comley	La2	Br	D	51	02	limb	porous	3432083	5.94477	0.203525	4.44301e-09	4.45435e-09	TH@65.asc
I097	ES027	Comley	La2	Br	L	52	01	hinge	dense	6857840	12.0747	0.193418	5.78496e-09	5.86582e-09	TH@89.asc
I098	ES027	Comley	La2	Br	L	52	02	hinge	dense	6748355	12.4845	0.193418	5.71955e-09	5.80135e-09	TH@90.asc
I099	ES027	Comley	La2	Br	L	52	03	hinge	intermediate	6897146	10.3394	0.193418	5.76124e-09	5.8049e-09	TH@91.asc
I100	ES027	Comley	La2	Br	L	55	01	hinge	dense	4130925	13.5315	0.203525	4.34912e-09	4.34139e-09	TH@69.asc
I101	ES027	Comley	La2	Br	L	55	02	hinge	dense	4144652	14.0598	0.203525	4.3726e-09	4.35812e-09	TH@70.asc
I102	ES027	Comley	La2	Br	L	55	03	hinge	dense	4101307	12.8856	0.203525	4.34441e-09	4.3284e-09	TH@71.asc
I103	ES027	Comley	La2	Br	D	56	01	hinge	intermediate	3227685	5.73494	0.203525	4.42098e-09	4.43892e-09	TH@66.asc
I104	ES027	Comley	La2	Br	D	56	02	hinge	intermediate	3330923	5.46886	0.203525	4.42136e-09	4.44484e-09	TH@67.asc
I105	ES027	Comley	La2	Br	D	56	03	hinge	intermediate	3335550	6.05525	0.203525	4.42355e-09	4.43842e-09	TH@68.asc
I106	ES027	Comley	La2	Br	D	57	01	hinge	intermediate	5491442	6.34854	0.203525	5.31239e-09	5.33593e-09	TH@1.asc
I107	ES027	Comley	La2	Br	D	57	02	hinge	intermediate	5366127	6.36032	0.203525	5.31338e-09	5.32977e-09	TH@2.asc
I108	ES027	Comley	La2	Br	D	58	01	hinge	intermediate	3462610	3.7726	0.203525	4.34264e-09	4.3543e-09	TH@75.asc
I109	ES027	Comley	La2	Br	L	61	01	limb	dense	6964925	13.4379	0.193418	5.90956e-09	5.94214e-09	TH@84.asc
I110	ES027	Comley	La2	Br	L	61	02	limb	dense	6981870	13.8083	0.193418	5.88986e-09	5.92031e-09	TH@85.asc
I130	ES025	Comley	La2	To	L	05	01	wall	dense	4350111	7.76153	0.110751	4.62707e-09	4.78214e-09	ES025_To@13.asc
I131	ES025	Comley	La2	To	L	05	02	wall	dense	4290901	8.40839	0.110751	4.70994e-09	4.67003e-09	ES025_To@14.asc
I132	ES025	Comley	La2	To	L	05	03	wall	dense	4157531	7.41366	0.110751	4.62981e-09	4.70751e-09	ES025_To@15.asc
I133	ES025	Comley	La2	To	L	06	01	wall	dense	4391880	5.57701	0.110751	4.93092e-09	5.13426e-09	ES025_To@1.asc
I134	ES025	Comley	La2	To	L	06	02	wall	dense	4352077	5.46641	0.110751	4.92285e-09	5.07608e-09	ES025_To@2.asc
I135	ES025	Comley	La2	To	L	06	03	wall	dense	4520437	5.18343	0.110751	4.92939e-09	5.11706e-09	ES025_To@3.asc
I136	ES027	Comley	La2H	Br	L	42	01	limb	dense	5093337	14.133	0.203525	5.04795e-09	5.08764e-09	TH@19.asc
I137	ES027	Comley	La2H	Br	L	42	02	limb	dense	5171113	13.9701	0.203525	5.08086e-09	5.08517e-09	TH@20.asc
I138	ES027	Comley	La2H	Br	L	44	01	limb	intermediate	5390314	6.7507	0.203525	5.24267e-09	5.32826e-09	TH@6.asc
I139	ES027	Comley	La2H	Br	L	44	02	hinge	dense	5713738	14.0162	0.203525	5.26802e-09	5.29106e-09	TH@7.asc
I140	ES027	Comley	La2H	Br	L	44	03	hinge	dense	5737043	14.2633	0.203525	5.29404e-09	5.29441e-09	TH@8.asc
I141	ES027	Comley	La2H	Br	L	44	04	hinge	dense	5713816	13.1673	0.203525	5.27632e-09	5.30792e-09	TH@9.asc
I142	ES027	Comley	La2H	Br	L	44	05	hinge	dense	5619961	13.5312	0.203525	5.27537e-09	5.29092e-09	TH@10.asc
I143	ES027	Comley	La2H	Br	L	45	01	hinge	dense	5667592	12.3583	0.203525	5.09814e-09	5.11086e-09	TH@14.asc
I144	ES027	Comley	La2H	Br	L	45	02	hinge	dense	5582187	13.8238	0.203525	5.06311e-09	5.09916e-09	TH@15.asc
I145	ES027	Comley	La2H	Br	L	47	01	hinge	dense	5402060	14.6583	0.203525	5.12315e-09	5.11852e-09	TH@11.asc
I146	ES027	Comley	La2H	Br	L	47	02	hinge	dense	5430425	13.5755	0.203525	5.13888e-09	5.1371e-09	TH@12.asc
I147	ES027	Comley	La2H	Br	L	47	03	hinge	dense	5432994	13.7328	0.203525	5.08206e-09	5.1075e-09	TH@13.asc
I148	ES027	Comley	La2H	Br	D	48	01	limb	dense	4064597	3.18045	0.203525	4.95179e-09	4.97553e-09	TH@24.asc
I149	ES027	Comley	La2H	Br	D	48	02	limb	dense	4089601	3.12149	0.203525	4.95626e-09	4.97702e-09	TH@25.asc
I150	ES027	Comley	La2H	Br	D	48	03	limb	dense	4209947	3.50378	0.203525	4.9709e-09	4.97291e-09	TH@26.asc
I151	ES027	Comley	La2H	Br	L	51	01	hinge	dense	5314457	13.5739	0.203525	4.95366e-09	4.95751e-09	TH@21.asc
I152	ES027	Comley	La2H	Br	L	55	01	hinge	dense	5010608	12.4316	0.203525	5.08891e-09	5.09302e-09	TH@17.asc
I153	ES027	Comley	La2H	Br	L	55	02	hinge	intermediate	4869566	10.6742	0.203525	5.08776e-09	5.10694e-09	TH@18.asc
I154	ES027	Comley	La2H	Br	D	56	01	hinge	porous	3677281	5.11286	0.203525	4.73163e-09	4.74706e-09	TH@35.asc
I155	ES027	Comley	La2H	Br	L	57	01	hinge	dense	5049079	13.8294	0.203525	5.07669e-09	5.12738e-09	TH@16.asc
I156	ES027	Comley	La2H	Br	L	59	01	limb	dense	5293194	11.6464	0.203525	4.91449e-09	4.97245e-09	TH@22.asc
I157	ES027	Comley	La2H	Br	L	59	02	limb	dense	5087642	12.4189	0.203525	4.96303e-09	4.99623e-09	TH@23.asc
I188	ES025	Comley	La2H	To	L	03	01	NA	dense	4644227	5.91596	0.110751	4.78009e-09	4.8749e-09	ES025_To@8.asc
I189	ES025	Comley	La2H	To	L	05	01	NA	dense	4830818	8.82771	0.110751	5.00532e-09	5.09062e-09	ES025_To@4.asc
I190	ES025	Comley	La2H	To	L	05	02	NA	dense	4503429	6.32677	0.110751	4.96748e-09	5.11634e-09	ES025_To@5.asc
I191	ES025	Comley	La2H	To	L	05	03	NA	dense	4783716	7.32786	0.110751	4.96266e-09	5.06964e-09	ES025_To@6.asc
I192	ES019	Comley	Lb	Br	L	12	01	limb	dense	4606826	11.1581	0.263045	4.71599e-09	4.86207e-09	ES019_Lb_Br@23.asc
I193	ES019	Comley	Lb	Br	L	12	02	limb	dense	4511264	10.845	0.263045	4.69567e-09	4.83366e-09	ES019_Lb_Br@24.asc
I194	ES019	Comley	Lb	Br	L	12	03	limb	dense	4383384	6.40827	0.218807	3.55985e-09	3.75467e-09	ES019_Lb_Br@56.asc
I195	ES019	Comley	Lb	Br	L	12	04	limb	dense	4601592	8.95705	0.218807	3.5576e-09	3.64149e-09	ES019_Lb_Br@57.asc
I196	ES019	Comley	Lb	Br	L	13	01	limb	dense	4348821	12.1804	0.263045	4.66908e-09	4.78589e-09	ES019_Lb_Br@25.asc
I197	ES019	Comley	Lb	Br	L	13	02	limb	dense	4640362	12.5092	0.218807	3.68972e-09	3.74486e-09	ES019_Lb_Br@52.asc
I198	ES019	Comley	Lb	Br	L	13	03	limb	porous	4024069	2.48603	0.218807	3.58347e-09	3.72946e-09	ES019_Lb_Br@53.asc
I199	ES019	Comley	Lb	Br	L	13	04	limb	dense	4411828	8.97131	0.218807	3.61499e-09	3.70779e-09	ES019_Lb_Br@54.asc
I200	ES019	Comley	Lb	Br	L	13	05	limb	dense	4469181	11.0448	0.218807	3.6333e-09	3.69244e-09	ES019_Lb_Br@55.asc
I201	ES019	Comley	Lb	Br	L	14	01	limb	dense	3128924	9.55094	0.249971	3.43382e-09	3.49376e-09	ES019_Lb_Br@21.asc
I202	ES019	Comley	Lb	Br	L	14	02	limb	intermediate	3964046	6.67708	0.263045	4.76649e-09	4.88459e-09	ES019_Lb_Br@22.asc
I203	ES019	Comley	Lb	Br	L	15	01	limb	resin	772619	-10.2364	0.249971	3.43056e-09	3.51013e-09	ES019_Lb_Br@20.asc
I204	ES019	Comley	Lb	Br	L	15	02	limb	intermediate	4738645	8.18711	0.218807	3.59727e-09	3.67623e-09	ES019_Lb_Br@58.asc
I205	ES019	Comley	Lb	Br	L	16	01	limb	intermediate	4591676	11.8811	0.249971	4.58817e-09	4.75606e-09	ES019_Lb_Br@15.asc
I206	ES019	Comley	Lb	Br	L	16	02	limb	dense	4652523	12.4157	0.249971	4.61608e-09	4.72215e-09	ES019_Lb_Br@16.asc
I207	ES019	Comley	Lb	Br	L	16	03	limb	dense	3659938	12.5392	0.249971	3.69287e-09	3.73556e-09	ES019_Lb_Br@17.asc
I208	ES019	Comley	Lb	Br	L	18	01	hinge	porous	4199399	6.50517	0.249971	4.76414e-09	4.91202e-09	ES019_Lb_Br@9.asc
I209	ES019	Comley	Lb	Br	L	18	02	limb	porous	4166229	5.47388	0.249971	4.75115e-09	4.90702e-09	ES019_Lb_Br@10.asc
I210	ES019	Comley	Lb	Br	L	19	01	limb	porous	4303354	5.67608	0.249971	4.93666e-09	5.12879e-09	ES019_Lb@5.asc
I211	ES019	Comley	Lb	Br	L	19	02	limb	porous	4449953	7.32233	0.249971	4.85784e-09	5.0434e-09	ES019_Lb@6.asc
I212	ES019	Comley	Lb	Br	D	20	01	limb	dense	4826852	8.44801	0.238629	4.28806e-09	4.42051e-09	ES019_Lb_Br@31.asc
I213	ES019	Comley	Lb	Br	D	20	02	limb	dense	4909345	9.23872	0.238629	4.3342e-09	4.43542e-09	ES019_Lb_Br@32.asc
I214	ES019	Comley	Lb	Br	D	21	01	limb	dense	5061501	13.5159	0.238629	4.21218e-09	4.34062e-09	ES019_Lb_Br@36.asc
I215	ES019	Comley	Lb	Br	D	21	02	limb	dense	4976368	13.6207	0.238629	4.24857e-09	4.39526e-09	ES019_Lb_Br@37.asc
I216	ES019	Comley	Lb	Br	D	21	03	limb	dense	4973287	13.7413	0.238629	4.26694e-09	4.35442e-09	ES019_Lb_Br@38.asc
I217	ES019	Comley	Lb	Br	D	21	04	limb	dense	5998275	11.6215	0.218807	4.14502e-09	4.1743e-09	ES019_Lb_Br@41.asc
I218	ES019	Comley	Lb	Br	D	21	05	limb	dense	6019864	13.6463	0.218807	4.14327e-09	4.22916e-09	ES019_Lb_Br@42.asc
I219	ES019	Comley	Lb	Br	D	21	06	limb	intermediate	5966039	12.1791	0.218807	4.23939e-09	4.3745e-09	ES019_Lb_Br@43.asc
I220	ES019	Comley	Lb	Br	D	21	07	limb	dense	6153063	12.7184	0.218807	4.26102e-09	4.44687e-09	ES019_Lb_Br@44.asc
I221	ES019	Comley	Lb	Br	D	22	01	limb	dense	5808837	12.5062	0.218807	4.0471e-09	4.27237e-09	ES019_Lb_Br@47.asc
I222	ES019	Comley	Lb	Br	D	22	02	limb	resin	1216433	-10.5671	0.218807	4.16796e-09	4.16864e-09	ES019_Lb_Br@48.asc
I223	ES019	Comley	Lb	Br	D	22	03	limb	resin	1060910	-8.1652	0.218807	4.01682e-09	4.02592e-09	ES019_Lb_Br@49.asc
I224	ES019	Comley	Lb	Br	D	22	04	limb	intermediate	5397322	8.83367	0.218807	3.96703e-09	4.08748e-09	ES019_Lb_Br@50.asc
I225	ES019	Comley	Lb	Br	D	23	01	limb	dense	4800731	13.2986	0.238629	4.27699e-09	4.35202e-09	ES019_Lb_Br@39.asc
I226	ES019	Comley	Lb	Br	D	23	02	limb	dense	4759171	12.53	0.238629	4.29394e-09	4.38883e-09	ES019_Lb_Br@40.asc
I227	ES019	Comley	Lb	Br	D	23	03	limb	dense	5875677	13.1569	0.218807	4.2208e-09	4.17398e-09	ES019_Lb_Br@45.asc
I228	ES019	Comley	Lb	Br	D	23	04	limb	dense	5748745	11.8493	0.218807	4.16262e-09	4.31408e-09	ES019_Lb_Br@46.asc
I229	ES019	Comley	Lb	Br	D	24	01	limb	resin	3538243	-1.31354	0.238629	4.29942e-09	4.41973e-09	ES019_Lb_Br@33.asc
I230	ES019	Comley	Lb	Br	D	24	02	limb	intermediate	4386964	5.92572	0.238629	4.2937e-09	4.43842e-09	ES019_Lb_Br@34.asc
I231	ES019	Comley	Lb	Br	D	24	03	limb	dense	4974958	10.5599	0.238629	4.28752e-09	4.45302e-09	ES019_Lb_Br@35.asc
I232	ES019	Comley	Lb	Br	D	25	01	limb	dense	4886839	8.67094	0.238629	4.45541e-09	4.59215e-09	ES019_Lb_Br@28_2.asc
I233	ES019	Comley	Lb	Br	D	25	02	limb	dense	5274609	11.2143	0.238629	4.44816e-09	4.58073e-09	ES019_Lb_Br@29.asc
I234	ES019	Comley	Lb	Br	D	25	03	limb	dense	4950766	8.65853	0.238629	4.51156e-09	4.59713e-09	ES019_Lb_Br@30.asc
I235	ES019	Comley	Lb	Br	L	26	01	limb	dense	4961415	11.949	0.249971	4.96963e-09	5.1606e-09	ES019_Lb@1.asc
I236	ES019	Comley	Lb	Br	L	26	02	limb	dense	4988936	10.4433	0.249971	4.9647e-09	5.1514e-09	ES019_Lb@2.asc
I237	ES019	Comley	Lb	Br	L	27	01	hinge	dense	4787621	12.5809	0.249971	4.92875e-09	5.11284e-09	ES019_Lb@3.asc
I238	ES019	Comley	Lb	Br	L	27	02	hinge	dense	5022116	11.9616	0.249971	4.94363e-09	5.12065e-09	ES019_Lb@4.asc
I239	ES019	Comley	Lb	Br	L	28	01	limb	dense	4876221	12.7734	0.249971	4.75308e-09	4.91842e-09	ES019_Lb_Br@7.asc
I240	ES019	Comley	Lb	Br	L	28	02	hinge	dense	4791676	13.5358	0.249971	4.76162e-09	4.90917e-09	ES019_Lb_Br@8.asc
I241	ES019	Comley	Lb	Br	L	29	01	limb	dense	4821488	13.3038	0.249971	4.70729e-09	4.87623e-09	ES019_Lb_Br@11.asc
I242	ES019	Comley	Lb	Br	L	29	02	limb	dense	4735821	13.549	0.249971	4.63916e-09	4.80979e-09	ES019_Lb_Br@12.asc
I243	ES019	Comley	Lb	Br	L	29	03	limb	dense	4729906	13.8707	0.249971	4.65076e-09	4.79334e-09	ES019_Lb_Br@13.asc
I244	ES019	Comley	Lb	Br	L	30	01	limb	dense	4365486	10.3528	0.249971	4.61644e-09	4.73234e-09	ES019_Lb_Br@14.asc
I245	ES019	Comley	Lb	Br	L	31	01	limb	blocky	3244844	10.7638	0.249971	3.57759e-09	3.62891e-09	ES019_Lb_Br@18.asc
I246	ES019	Comley	Lb	Br	L	31	02	limb	blocky	3017849	9.66449	0.249971	3.50091e-09	3.58865e-09	ES019_Lb_Br@19.asc
I247	ES019	Comley	Lb	Br	L	32	01	limb	intermediate	4195344	8.23709	0.263045	4.63285e-09	4.76899e-09	ES019_Lb_Br@26.asc
I248	ES019	Comley	Lb	Br	L	32	02	limb	intermediate	4051222	8.35739	0.263045	4.52008e-09	4.66367e-09	ES019_Lb_Br@27.asc
I249	ES019	Comley	Lb	Br	L	32	03	limb	intermediate	4698655	7.61303	0.218807	3.69349e-09	3.7702e-09	ES019_Lb_Br@51.asc
I294	ES019	Comley	Lb	To	L	30	01	NA	more porous	3988378	10.1787	0.263045	4.1338e-09	4.22692e-09	ES019_Lb_To@2.asc
I295	ES019	Comley	Lb	To	L	30	02	NA	dense	4094748	11.5964	0.263045	4.13344e-09	4.2413e-09	ES019_Lb_To@3.asc
I296	ES019	Comley	Lb	To	L	30	03	NA	dense	5120989	10.9662	0.218807	4.04976e-09	4.15579e-09	ES019_Lb_To@9.asc
I297	ES019	Comley	Lb	To	L	31	01	NA	dense	4159666	12.5566	0.263045	4.10365e-09	4.19867e-09	ES019_Lb_To@4.asc
I298	ES019	Comley	Lb	To	L	31	02	NA	dense	5184639	11.0799	0.218807	4.04612e-09	4.06601e-09	ES019_Lb_To@10.asc
I299	ES019	Comley	Lb	To	L	35	01	NA	dense	4184370	12.3002	0.263045	4.07421e-09	4.16934e-09	ES019_Lb_To@5.asc
I300	ES019	Comley	Lb	To	L	35	02	NA	dense	4181986	12.7008	0.263045	4.10657e-09	4.16939e-09	ES019_Lb_To@6.asc
I301	ES025	Comley	Lb	To	L	43	01	NA	dense	4744866	11.2142	0.110751	4.74843e-09	4.9017e-09	ES025_To@9.asc
I302	ES025	Comley	Lb	To	L	43	02	NA	dense	4882522	12.3319	0.110751	4.88831e-09	4.97336e-09	ES025_To@10.asc
I303	ES025	Comley	Lb	To	L	43	03	NA	dense	4908320	12.8084	0.110751	4.89409e-09	5.01963e-09	ES025_To@11.asc
I304	ES025	Comley	Lb	To	L	43	04	NA	dense	4834532	12.8756	0.110751	4.79146e-09	4.97094e-09	ES025_To@12.asc
I305	ES019	Comley	Lb	To	L	51	01	NA	more porous	3869750	10.1501	0.263045	4.05715e-09	4.11743e-09	ES019_Lb_To@7.asc
I306	ES019	Comley	Lb	To	L	51	02	NA	dense	4220079	11.821	0.263045	4.04978e-09	4.13946e-09	ES019_Lb_To@8.asc
I307	ES019	Comley	Lb	To	L	51	03	NA	dense	5089711	9.93362	0.218807	4.00274e-09	4.1592e-09	ES019_Lb_To@11.asc
I308	ES019	Comley	Lb	To	L	51	04	NA	dense	5083304	9.58664	0.218807	4.05963e-09	4.06998e-09	ES019_Lb_To@12.asc
I309	ES019	Comley	Lb	To	L	52	01	NA	dense	4270044	13.4962	0.263045	4.1422e-09	4.21826e-09	ES019_Lb_To@1.asc
I310	ES018	Comley	Sa	Br	L	08	01	limb	intermediate	4445156	11.8061	0.352936	3.59822e-09	3.72825e-09	ES0018_Sa_Br@37.asc
I311	ES018	Comley	Sa	Br	D	14	01	limb	resin	1492911	-8.82745	0.11536	4.26722e-09	4.28687e-09	ES0018_Sa_Br@9.asc
I312	ES018	Comley	Sa	Br	D	14	02	limb	porous	4693796	9.71769	0.11536	4.26943e-09	4.36531e-09	ES0018_Sa_Br@10.asc
I313	ES018	Comley	Sa	Br	D	14	03	limb	porous	4626647	9.95082	0.11536	4.20374e-09	4.32923e-09	ES0018_Sa_Br@11.asc
I314	ES018	Comley	Sa	Br	D	16	01	limb	dense	5103980	12.2206	0.11536	4.67402e-09	4.81114e-09	ES0018_Sa_Br@4.asc
I315	ES018	Comley	Sa	Br	D	16	02	limb	dense	5104723	10.0523	0.11536	4.69402e-09	4.6651e-09	ES0018_Sa_Br@5.asc
I316	ES018	Comley	Sa	Br	D	16	03	limb	dense	4823807	10.5136	0.11536	4.48574e-09	4.59733e-09	ES0018_Sa_Br@6.asc
I317	ES018	Comley	Sa	Br	D	16	04	limb	porous	4804447	4.33035	0.11536	4.53621e-09	4.46852e-09	ES0018_Sa_Br@7.asc
I318	ES018	Comley	Sa	Br	D	16	05	limb	resin	3666712	0.193432	0.11536	4.3517e-09	4.38821e-09	ES0018_Sa_Br@8.asc
I319	ES018	Comley	Sa	Br	D	17	01	limb	porous	4137413	9.76705	0.352936	4.04052e-09	4.04777e-09	ES0018_Sa_Br@17.asc
I320	ES018	Comley	Sa	Br	D	17	02	limb	intermediate	3798858	10.541	0.352936	4.01228e-09	4.12742e-09	ES0018_Sa_Br@18.asc
I321	ES018	Comley	Sa	Br	D	17	03	limb	intermediate	3751619	14.51	0.352936	3.96405e-09	4.10498e-09	ES0018_Sa_Br@19.asc
I322	ES018	Comley	Sa	Br	D	18	01	limb	dense	4431235	11.2135	0.352936	4.24474e-09	4.30476e-09	ES0018_Sa_Br@14.asc
I323	ES018	Comley	Sa	Br	D	18	02	limb	intermediate	3981273	9.59869	0.352936	4.23931e-09	4.27249e-09	ES0018_Sa_Br@15.asc
I324	ES018	Comley	Sa	Br	D	18	03	limb	dense	4470481	13.4077	0.352936	4.20239e-09	4.13924e-09	ES0018_Sa_Br@16.asc
I325	ES018	Comley	Sa	Br	D	19	01	hinge	porous	4017770	11.4418	0.352936	3.92112e-09	4.05204e-09	ES0018_Sa_Br@20.asc
I326	ES018	Comley	Sa	Br	D	37	01	hinge	intermediate	4374965	11.6882	0.352936	3.5235e-09	3.61247e-09	ES0018_Sa_Br@39.asc
I327	ES018	Comley	Sa	Br	D	19	02	hinge	intermediate	4090490	12.1751	0.352936	3.98673e-09	4.0612e-09	ES0018_Sa_Br@21.asc
I328	ES018	Comley	Sa	Br	D	37	02	limb	intermediate	4483187	11.4189	0.352936	3.54004e-09	3.62967e-09	ES0018_Sa_Br@40.asc
I329	ES018	Comley	Sa	Br	D	19	03	hinge	intermediate	4110717	11.2709	0.352936	3.94875e-09	3.95644e-09	ES0018_Sa_Br@22.asc
I330	ES018	Comley	Sa	Br	D	21	01	limb	porous	3810659	10.0963	0.352936	3.81736e-09	3.8495e-09	ES0018_Sa_Br@23.asc
I331	ES018	Comley	Sa	Br	D	21	02	limb	porous	3693028	10.9995	0.352936	3.78126e-09	3.86006e-09	ES0018_Sa_Br@24.asc
I332	ES018	Comley	Sa	Br	D	22	01	hinge	porous	3808275	10.5038	0.352936	3.76958e-09	3.84058e-09	ES0018_Sa_Br@25.asc
I333	ES018	Comley	Sa	Br	D	22	02	hinge	porous	3785201	9.70261	0.352936	3.7845e-09	3.82959e-09	ES0018_Sa_Br@26.asc
I334	ES018	Comley	Sa	Br	D	22	03	hinge	intermediate	3825949	10.0294	0.352936	3.85013e-09	3.82447e-09	ES0018_Sa_Br@27.asc
I335	ES018	Comley	Sa	Br	D	22	04	hinge	intermediate	3850524	9.30647	0.352936	3.85595e-09	3.76599e-09	ES0018_Sa_Br@28.asc
I336	ES018	Comley	Sa	Br	D	22	05	hinge	porous	3810241	9.53226	0.352936	3.77415e-09	3.84757e-09	ES0018_Sa_Br@29.asc
I337	ES018	Comley	Sa	Br	D	22	06	hinge	dense	3804654	11.599	0.352936	3.79557e-09	3.80762e-09	ES0018_Sa_Br@30.asc
I338	ES018	Comley	Sa	Br	D	25	01	limb	dense	4993824	14.4803	0.11536	4.35494e-09	4.40241e-09	ES0018_Sa_Br@1.asc
I339	ES018	Comley	Sa	Br	D	25	02	limb	porous	4960365	8.13441	0.11536	4.36066e-09	4.43368e-09	ES0018_Sa_Br@2.asc
I340	ES018	Comley	Sa	Br	D	25	03	limb	dense	5107400	14.7363	0.11536	4.37883e-09	4.82856e-09	ES0018_Sa_Br@3.asc
I341	ES018	Comley	Sa	Br	L	26	01	limb	porous	3572534	9.2326	0.352936	3.45183e-09	3.5733e-09	ES0018_Sa_Br@41.asc
I342	ES018	Comley	Sa	Br	L	26	02	limb	intermediate	4228364	9.97372	0.352936	3.50586e-09	3.61056e-09	ES0018_Sa_Br@42.asc
I343	ES018	Comley	Sa	Br	L	27	01	hinge	intermediate	4496976	10.7897	0.352936	3.70761e-09	3.73747e-09	ES0018_Sa_Br@32.asc
I344	ES018	Comley	Sa	Br	L	27	02	hinge	porous	4376358	9.62277	0.352936	3.60931e-09	3.78091e-09	ES0018_Sa_Br@33.asc
I345	ES018	Comley	Sa	Br	L	27	03	hinge	porous	4446153	8.71772	0.352936	3.63739e-09	3.75314e-09	ES0018_Sa_Br@34.asc
I346	ES018	Comley	Sa	Br	L	28	01	limb	dense	4433371	12.431	0.352936	3.70392e-09	3.74732e-09	ES0018_Sa_Br@31.asc
I347	ES018	Comley	Sa	Br	L	30	01	limb	dense	4436497	12.0215	0.352936	3.59209e-09	3.67805e-09	ES0018_Sa_Br@35.asc
I348	ES018	Comley	Sa	Br	L	30	02	limb	porous	4309503	7.84191	0.352936	3.65799e-09	3.69075e-09	ES0018_Sa_Br@36.asc
I349	ES018	Comley	Sa	Br	L	30	03	limb	dense	4222854	11.006	0.352936	3.66765e-09	3.67847e-09	ES0018_Sa_Br@38.asc
I350	ES018	Comley	Sa	Br	D	34	01	limb	blocky	4397730	4.77489	0.352936	4.29191e-09	4.40062e-09	ES0018_Sa_Br@12.asc
I351	ES018	Comley	Sa	Br	D	34	02	limb	blocky	4443801	6.69878	0.352936	4.34795e-09	4.34894e-09	ES0018_Sa_Br@13.asc
I377	ES025	Comley	SaH	To	L	19	01	NA	porous	4725645	7.67967	0.110751	4.74005e-09	4.83635e-09	ES025_To@7.asc
I444	ES018	STD	STD	Durango	S	18	01	STD	STD	6419911	8.66376	0.11536	5.19164e-09	5.18803e-09	Durango-ES0018@1.asc
I445	ES018	STD	STD	Durango	S	18	02	STD	STD	6317152	8.78071	0.11536	5.13451e-09	5.19859e-09	Durango-ES0018@2.asc
I446	ES018	STD	STD	Durango	S	18	03	STD	STD	6228198	8.7676	0.11536	5.10524e-09	5.13249e-09	Durango-ES0018@3.asc
I447	ES018	STD	STD	Durango	S	18	04	STD	STD	6249214	8.74159	0.11536	5.13799e-09	5.22535e-09	Durango-ES0018@4.asc
I448	ES018	STD	STD	Durango	S	18	05	STD	STD	6174652	8.76025	0.11536	5.13575e-09	5.05373e-09	Durango-ES0018@5.asc
I449	ES018	STD	STD	Durango	S	18	06	STD	STD	5877332	8.56751	0.11536	5.08206e-09	4.94196e-09	Durango-ES0018@6.asc
I450	ES018	STD	STD	Durango	S	18	07	STD	STD	5699470	8.92357	0.11536	4.93211e-09	4.89441e-09	Durango-ES0018@7.asc
I451	ES018	STD	STD	Durango	S	18	08	STD	STD	5617340	8.51653	0.11536	4.80214e-09	4.72267e-09	Durango-ES0018@8.asc
I452	ES018	STD	STD	Durango	S	18	09	STD	STD	5534375	8.68948	0.11536	4.70294e-09	4.74809e-09	Durango-ES0018@9.asc
I453	ES018	STD	STD	Durango	S	18	10	STD	STD	5439122	8.49137	0.11536	4.69595e-09	4.66288e-09	Durango-ES0018@10.asc
I454	ES018	STD	STD	Durango	S	18	11	STD	STD	5059859	8.83657	0.11536	4.27876e-09	4.48717e-09	Durango-ES0018@11.asc
I455	ES018	STD	STD	Durango	S	18	12	STD	STD	5086074	8.70159	0.11536	4.32228e-09	4.49462e-09	Durango-ES0018@12.asc
I456	ES018	STD	STD	Durango	S	18	13	STD	STD	5145950	8.64342	0.11536	4.37865e-09	4.51152e-09	Durango-ES0018@13.asc
I457	ES018	STD	STD	Durango	S	18	14	STD	STD	5124857	8.73834	0.11536	4.46005e-09	4.54364e-09	Durango-ES0018@14.asc
I458	ES018	STD	STD	Durango	S	18	15	STD	STD	5009160	8.68019	0.11536	4.40879e-09	4.50659e-09	Durango-ES0018@15.asc
I459	ES018	STD	STD	Durango	S	18	16	STD	STD	4378354	8.36169	0.352936	3.78999e-09	3.92857e-09	Durango-ES0018@16.asc
I460	ES018	STD	STD	Durango	S	18	17	STD	STD	4395006	8.45578	0.352936	3.88541e-09	3.96341e-09	Durango-ES0018@17.asc
I461	ES018	STD	STD	Durango	S	18	18	STD	STD	4353965	8.27256	0.352936	3.89121e-09	3.95559e-09	Durango-ES0018@18.asc
I462	ES018	STD	STD	Durango	S	18	19	STD	STD	4288100	8.67811	0.352936	3.94363e-09	3.99045e-09	Durango-ES0018@19.asc
I463	ES018	STD	STD	Durango	S	18	20	STD	STD	4276323	8.32555	0.352936	3.97181e-09	3.98188e-09	Durango-ES0018@20.asc
I464	ES018	STD	STD	Durango	S	18	21	STD	STD	4342188	8.3627	0.352936	3.94234e-09	4.03107e-09	Durango-ES0018@21.asc
I465	ES018	STD	STD	Durango	S	18	22	STD	STD	4262410	8.52165	0.352936	3.91667e-09	4.05915e-09	Durango-ES0018@22.asc
I466	ES018	STD	STD	Durango	S	18	23	STD	STD	4249534	8.50333	0.352936	3.94168e-09	3.9974e-09	Durango-ES0018@23.asc
I467	ES018	STD	STD	Durango	S	18	24	STD	STD	5250287	8.25427	0.352936	3.94087e-09	3.93157e-09	Durango-ES0018@24.asc
I468	ES018	STD	STD	Durango	S	18	25	STD	STD	5204680	8.50828	0.352936	3.93894e-09	4.06307e-09	Durango-ES0018@25.asc
I469	ES018	STD	STD	Durango	S	18	26	STD	STD	5116128	8.5573	0.352936	3.92698e-09	4.01011e-09	Durango-ES0018@26.asc
I470	ES018	STD	STD	Durango	S	18	27	STD	STD	5129824	8.13696	0.352936	3.94456e-09	3.90827e-09	Durango-ES0018@27.asc
I471	ES018	STD	STD	Durango	S	18	28	STD	STD	5124655	7.79731	0.352936	3.81422e-09	3.93528e-09	Durango-ES0018@28.asc
I472	ES018	STD	STD	Durango	S	18	29	STD	STD	5031739	8.43601	0.352936	4.01315e-09	3.89794e-09	Durango-ES0018@29.asc
I473	ES018	STD	STD	Durango	S	18	30	STD	STD	4715323	8.33404	0.352936	3.60396e-09	3.61276e-09	Durango-ES0018@30.asc
I474	ES018	STD	STD	Durango	S	18	31	STD	STD	4758964	7.50824	0.352936	3.5556e-09	3.64331e-09	Durango-ES0018@31.asc
I475	ES018	STD	STD	Durango	S	18	32	STD	STD	4728322	7.72707	0.352936	3.57067e-09	3.64933e-09	Durango-ES0018@32.asc
I476	ES018	STD	STD	Durango	S	18	33	STD	STD	4581937	7.68307	0.352936	3.5312e-09	3.52533e-09	Durango-ES0018@33.asc
I477	ES018	STD	STD	Durango	S	18	34	STD	STD	4751195	7.96179	0.352936	3.46601e-09	3.78685e-09	Durango-ES0018@34.asc
I478	ES018	STD	STD	Durango	S	18	35	STD	STD	4882228	7.42418	0.352936	3.72765e-09	3.78198e-09	Durango-ES0018@35.asc
I479	ES018	STD	STD	Durango	S	18	36	STD	STD	4904297	7.67715	0.352936	3.81064e-09	3.79543e-09	Durango-ES0018@36.asc
I480	ES018	STD	STD	Durango	S	18	37	STD	STD	4927000	7.66676	0.352936	3.78665e-09	3.83253e-09	Durango-ES0018@37.asc
I481	ES019	STD	STD	Durango	S	19	100	STD	STD	5173935	8.49161	0.218807	3.78597e-09	3.91109e-09	Durango-ES019@100.asc
I482	ES019	STD	STD	Durango	S	19	101	STD	STD	5086755	8.66586	0.218807	3.86741e-09	3.90094e-09	Durango-ES019@101.asc
I483	ES019	STD	STD	Durango	S	19	102	STD	STD	4801631	8.429	0.218807	3.72138e-09	3.73602e-09	Durango-ES019@102.asc
I484	ES019	STD	STD	Durango	S	19	103	STD	STD	4735302	8.69692	0.218807	3.62162e-09	3.77711e-09	Durango-ES019@103.asc
I485	ES019	STD	STD	Durango	S	19	104	STD	STD	4753140	8.24658	0.218807	3.74936e-09	3.76847e-09	Durango-ES019@104.asc
I486	ES019	STD	STD	Durango	S	19	105	STD	STD	4644370	8.86765	0.218807	3.79674e-09	3.79185e-09	Durango-ES019@105.asc
I487	ES019	STD	STD	Durango	S	19	106	STD	STD	4547117	8.46296	0.218807	3.79741e-09	3.70362e-09	Durango-ES019@106.asc
I488	ES019	STD	STD	Durango	S	19	107	STD	STD	4536773	9.14897	0.218807	3.69929e-09	3.59834e-09	Durango-ES019@107.asc
I489	ES019	STD	STD	Durango	S	19	108	STD	STD	4504681	8.79488	0.218807	3.55329e-09	3.67857e-09	Durango-ES019@108.asc
I490	ES019	STD	STD	Durango	S	19	11	STD	STD	5350875	8.48939	0.249971	5.19246e-09	5.38183e-09	ES019_Durango@11.asc
I491	ES019	STD	STD	Durango	S	19	12	STD	STD	5349745	8.55742	0.249971	5.31603e-09	5.45251e-09	ES019_Durango@12.asc
I492	ES019	STD	STD	Durango	S	19	13	STD	STD	5334142	8.50388	0.249971	5.36449e-09	5.48119e-09	ES019_Durango@13.asc
I493	ES019	STD	STD	Durango	S	19	14	STD	STD	5314805	8.64586	0.249971	5.3754e-09	5.50461e-09	ES019_Durango@14.asc
I494	ES019	STD	STD	Durango	S	19	15	STD	STD	5210994	8.84739	0.249971	5.4091e-09	5.53041e-09	ES019_Durango@15.asc
I495	ES019	STD	STD	Durango	S	19	16	STD	STD	5223921	8.57201	0.249971	5.3808e-09	5.49086e-09	ES019_Durango@16.asc
I496	ES019	STD	STD	Durango	S	19	17	STD	STD	5229949	8.8063	0.249971	5.39014e-09	5.51943e-09	ES019_Durango@17.asc
I497	ES019	STD	STD	Durango	S	19	18	STD	STD	5218501	9.00586	0.249971	5.39268e-09	5.52759e-09	ES019_Durango@18.asc
I498	ES019	STD	STD	Durango	S	19	19	STD	STD	5210740	8.98854	0.249971	5.39409e-09	5.50947e-09	ES019_Durango@19.asc
I499	ES019	STD	STD	Durango	S	19	20	STD	STD	5195114	8.66253	0.249971	5.38535e-09	5.4978e-09	ES019_Durango@20.asc
I500	ES019	STD	STD	Durango	S	19	21	STD	STD	4979119	8.76263	0.249971	4.8045e-09	5.02326e-09	ES019_Durango@21.asc
I501	ES019	STD	STD	Durango	S	19	22	STD	STD	5002804	8.64853	0.249971	4.94162e-09	5.05367e-09	ES019_Durango@22.asc
I502	ES019	STD	STD	Durango	S	19	23	STD	STD	4989899	8.62526	0.249971	5.01623e-09	5.12434e-09	ES019_Durango@23.asc
I503	ES019	STD	STD	Durango	S	19	24	STD	STD	4631859	8.4089	0.249971	4.56414e-09	4.66342e-09	ES019_Durango@24.asc
I504	ES019	STD	STD	Durango	S	19	25	STD	STD	4505723	8.68392	0.249971	4.62937e-09	4.53087e-09	ES019_Durango@25.asc
I505	ES019	STD	STD	Durango	S	19	26	STD	STD	4312843	8.74899	0.249971	4.48391e-09	4.40545e-09	ES019_Durango@26.asc
I506	ES019	STD	STD	Durango	S	19	27	STD	STD	4134281	8.70883	0.249971	4.32773e-09	4.27314e-09	ES019_Durango@27.asc
I507	ES019	STD	STD	Durango	S	19	28	STD	STD	3985701	9.04093	0.249971	4.19746e-09	4.09171e-09	ES019_Durango@28.asc
I508	ES019	STD	STD	Durango	S	19	29	STD	STD	3449008	8.70521	0.249971	3.35196e-09	3.43149e-09	ES019_Durango@29.asc
I509	ES019	STD	STD	Durango	S	19	30	STD	STD	3465395	8.54097	0.249971	3.43807e-09	3.47364e-09	ES019_Durango@30.asc
I510	ES019	STD	STD	Durango	S	19	31	STD	STD	3443281	8.93016	0.249971	3.44734e-09	3.51376e-09	ES019_Durango@31.asc
I511	ES019	STD	STD	Durango	S	19	32	STD	STD	3444767	9.33623	0.249971	3.46585e-09	3.49199e-09	ES019_Durango@32.asc
I512	ES019	STD	STD	Durango	S	19	33	STD	STD	3407277	8.92629	0.249971	3.47533e-09	3.50423e-09	ES019_Durango@33.asc
I513	ES019	STD	STD	Durango	S	19	34	STD	STD	4945766	8.20364	0.249971	4.84685e-09	4.96196e-09	ES019_Durango@34.asc
I514	ES019	STD	STD	Durango	S	19	35	STD	STD	5000344	8.22404	0.249971	4.954e-09	5.05637e-09	ES019_Durango@35.asc
I515	ES019	STD	STD	Durango	S	19	36	STD	STD	5028779	8.62664	0.249971	4.99041e-09	5.1099e-09	ES019_Durango@36.asc
I516	ES019	STD	STD	Durango	S	19	37	STD	STD	4792125	8.46889	0.263045	4.62901e-09	4.75103e-09	ES019_Durango@37.asc
I517	ES019	STD	STD	Durango	S	19	38	STD	STD	4821643	8.88298	0.263045	4.72767e-09	4.82614e-09	ES019_Durango@38.asc
I518	ES019	STD	STD	Durango	S	19	39	STD	STD	4868156	8.78598	0.263045	4.79434e-09	4.84689e-09	ES019_Durango@39.asc
I519	ES019	STD	STD	Durango	S	19	40	STD	STD	4869915	8.60106	0.263045	4.81646e-09	4.85492e-09	ES019_Durango@40.asc
I520	ES019	STD	STD	Durango	S	19	41	STD	STD	4830048	8.86117	0.263045	4.80278e-09	4.86102e-09	ES019_Durango@41.asc
I521	ES019	STD	STD	Durango	S	19	42	STD	STD	4709020	8.27505	0.263045	4.53268e-09	4.62897e-09	ES019_Durango@42.asc
I522	ES019	STD	STD	Durango	S	19	43	STD	STD	4752747	9.15648	0.263045	4.60343e-09	4.67442e-09	ES019_Durango@43.asc
I523	ES019	STD	STD	Durango	S	19	44	STD	STD	4793825	8.42773	0.263045	4.65948e-09	4.69375e-09	ES019_Durango@44.asc
I524	ES019	STD	STD	Durango	S	19	45	STD	STD	4769352	8.58006	0.263045	4.49899e-09	4.58031e-09	ES019_Durango@45.asc
I525	ES019	STD	STD	Durango	S	19	46	STD	STD	4781084	8.56103	0.263045	4.56714e-09	4.64754e-09	ES019_Durango@46.asc
I526	ES019	STD	STD	Durango	S	19	47	STD	STD	4749882	8.5743	0.263045	4.61612e-09	4.6604e-09	ES019_Durango@47.asc
I527	ES019	STD	STD	Durango	S	19	48	STD	STD	4649888	8.62789	0.263045	4.36282e-09	4.46311e-09	ES019_Durango@48.asc
I528	ES019	STD	STD	Durango	S	19	49	STD	STD	4711234	8.49513	0.263045	4.45044e-09	4.54302e-09	ES019_Durango@49.asc
I529	ES019	STD	STD	Durango	S	19	50	STD	STD	4700606	8.70755	0.263045	4.4739e-09	4.58706e-09	ES019_Durango@50.asc
I530	ES019	STD	STD	Durango	S	19	51	STD	STD	4690150	8.84447	0.263045	4.51216e-09	4.56815e-09	ES019_Durango@51.asc
I531	ES019	STD	STD	Durango	S	19	52	STD	STD	4716377	8.82396	0.263045	4.5202e-09	4.5754e-09	ES019_Durango@52.asc
I532	ES019	STD	STD	Durango	S	19	53	STD	STD	4505110	8.50463	0.263045	4.17919e-09	4.34091e-09	ES019_Durango@53.asc
I533	ES019	STD	STD	Durango	S	19	54	STD	STD	4541979	9.0309	0.263045	4.31269e-09	4.33092e-09	ES019_Durango@54.asc
I534	ES019	STD	STD	Durango	S	19	55	STD	STD	4544031	8.63445	0.263045	4.30635e-09	4.37903e-09	ES019_Durango@55.asc
I535	ES019	STD	STD	Durango	S	19	56	STD	STD	4539783	8.82202	0.263045	4.32335e-09	4.36576e-09	ES019_Durango@56.asc
I536	ES019	STD	STD	Durango	S	19	57	STD	STD	4513417	8.69374	0.263045	4.35007e-09	4.4184e-09	ES019_Durango@57.asc
I537	ES019	STD	STD	Durango	S	19	58	STD	STD	4469735	7.8024	0.263045	4.0434e-09	4.11012e-09	ES019_Durango@58.asc
I538	ES019	STD	STD	Durango	S	19	59	STD	STD	4438223	8.58539	0.263045	4.07786e-09	4.13855e-09	ES019_Durango@59.asc
I539	ES019	STD	STD	Durango	S	19	60	STD	STD	4445278	8.93732	0.263045	4.14039e-09	4.16276e-09	ES019_Durango@60.asc
I540	ES019	STD	STD	Durango	S	19	61	STD	STD	4427143	8.73059	0.263045	4.13908e-09	4.1455e-09	ES019_Durango@61.asc
I541	ES019	STD	STD	Durango	S	19	62	STD	STD	4432764	8.93951	0.263045	4.1421e-09	4.17817e-09	ES019_Durango@62.asc
I542	ES019	STD	STD	Durango	S	19	63	STD	STD	4468398	8.75711	0.263045	4.0693e-09	4.19685e-09	ES019_Durango@63.asc
I543	ES019	STD	STD	Durango	S	19	64	STD	STD	4438777	8.64026	0.263045	4.14713e-09	4.18487e-09	ES019_Durango@64.asc
I544	ES019	STD	STD	Durango	S	19	65	STD	STD	4417383	9.03639	0.263045	4.15742e-09	4.20453e-09	ES019_Durango@65.asc
I545	ES019	STD	STD	Durango	S	19	66	STD	STD	7602572	8.78526	0.238629	6.24138e-09	6.48256e-09	ES019_Durango@66.asc
I546	ES019	STD	STD	Durango	S	19	67	STD	STD	7695076	8.67365	0.238629	6.35925e-09	6.43701e-09	ES019_Durango@67.asc
I547	ES019	STD	STD	Durango	S	19	68	STD	STD	7592291	8.82949	0.238629	6.40682e-09	6.53905e-09	ES019_Durango@68.asc
I548	ES019	STD	STD	Durango	S	19	69	STD	STD	7500400	8.73628	0.238629	6.35643e-09	6.45739e-09	ES019_Durango@69.asc
I549	ES019	STD	STD	Durango	S	19	70	STD	STD	7238609	9.00244	0.238629	6.2735e-09	6.19704e-09	ES019_Durango@70.asc
I550	ES019	STD	STD	Durango	S	19	71	STD	STD	6898155	8.77058	0.238629	6.05935e-09	5.93586e-09	ES019_Durango@71.asc
I551	ES019	STD	STD	Durango	S	19	72	STD	STD	6476799	8.62918	0.238629	6.21329e-09	5.52455e-09	ES019_Durango@72.asc
I552	ES019	STD	STD	Durango	S	19	73	STD	STD	6114253	8.68012	0.238629	5.42375e-09	5.26716e-09	ES019_Durango@73.asc
I553	ES019	STD	STD	Durango	S	19	74	STD	STD	5972654	8.50545	0.238629	5.20574e-09	5.22863e-09	ES019_Durango@74.asc
I554	ES019	STD	STD	Durango	S	19	75	STD	STD	5887484	8.27563	0.238629	5.1053e-09	5.06152e-09	ES019_Durango@75.asc
I555	ES019	STD	STD	Durango	S	19	76	STD	STD	5340369	8.45167	0.238629	4.41191e-09	4.63267e-09	ES019_Durango@76.asc
I556	ES019	STD	STD	Durango	S	19	77	STD	STD	5356207	8.60837	0.238629	4.52115e-09	4.5867e-09	ES019_Durango@77.asc
I557	ES019	STD	STD	Durango	S	19	78	STD	STD	5289440	8.57486	0.238629	4.58112e-09	4.6168e-09	ES019_Durango@78.asc
I558	ES019	STD	STD	Durango	S	19	79	STD	STD	5284053	9.00664	0.238629	4.5956e-09	4.68135e-09	ES019_Durango@79.asc
I559	ES019	STD	STD	Durango	S	19	80	STD	STD	5264948	8.9597	0.238629	4.5578e-09	4.60295e-09	ES019_Durango@80.asc
I560	ES019	STD	STD	Durango	S	19	81	STD	STD	5081685	8.93828	0.238629	4.24788e-09	4.41252e-09	ES019_Durango@81.asc
I561	ES019	STD	STD	Durango	S	19	82	STD	STD	5089338	8.60395	0.238629	4.3466e-09	4.41357e-09	ES019_Durango@82.asc
I562	ES019	STD	STD	Durango	S	19	83	STD	STD	5030574	8.4116	0.238629	4.38348e-09	4.48929e-09	ES019_Durango@83.asc
I563	ES019	STD	STD	Durango	S	19	84	STD	STD	4965084	9.10146	0.238629	4.27574e-09	4.32443e-09	ES019_Durango@84.asc
I564	ES019	STD	STD	Durango	S	19	85	STD	STD	4917781	8.90221	0.238629	4.31573e-09	4.42077e-09	ES019_Durango@85.asc
I565	ES019	STD	STD	Durango	S	19	86	STD	STD	4889027	8.25888	0.238629	4.3609e-09	4.3785e-09	ES019_Durango@86.asc
I566	ES019	STD	STD	Durango	S	19	87	STD	STD	5931234	8.74014	0.218807	4.25062e-09	4.34256e-09	Durango-ES019@87.asc
I567	ES019	STD	STD	Durango	S	19	88	STD	STD	6050411	8.63289	0.218807	4.28788e-09	4.436e-09	Durango-ES019@88.asc
I568	ES019	STD	STD	Durango	S	19	89	STD	STD	6089548	8.41042	0.218807	4.45511e-09	4.51142e-09	Durango-ES019@89.asc
I569	ES019	STD	STD	Durango	S	19	90	STD	STD	5962526	8.55502	0.218807	4.39832e-09	4.37569e-09	Durango-ES019@90.asc
I570	ES019	STD	STD	Durango	S	19	91	STD	STD	5820394	8.76914	0.218807	4.29759e-09	4.3253e-09	Durango-ES019@91.asc
I571	ES019	STD	STD	Durango	S	19	92	STD	STD	5561293	8.7791	0.218807	3.94414e-09	4.08672e-09	Durango-ES019@92.asc
I572	ES019	STD	STD	Durango	S	19	93	STD	STD	5399795	9.00903	0.218807	3.99722e-09	4.0748e-09	Durango-ES019@93.asc
I573	ES019	STD	STD	Durango	S	19	94	STD	STD	5537384	8.59648	0.218807	4.09592e-09	4.17754e-09	Durango-ES019@94.asc
I574	ES019	STD	STD	Durango	S	19	95	STD	STD	5409610	8.90882	0.218807	4.09856e-09	4.1023e-09	Durango-ES019@95.asc
I575	ES019	STD	STD	Durango	S	19	96	STD	STD	5426076	8.78773	0.218807	4.04368e-09	4.1312e-09	Durango-ES019@96.asc
I576	ES019	STD	STD	Durango	S	19	97	STD	STD	5261672	9.02697	0.218807	3.85375e-09	3.89556e-09	Durango-ES019@97.asc
I577	ES019	STD	STD	Durango	S	19	98	STD	STD	5251847	8.71137	0.218807	3.94351e-09	3.90597e-09	Durango-ES019@98.asc
I578	ES019	STD	STD	Durango	S	19	99	STD	STD	5256576	8.68164	0.218807	3.89748e-09	3.85734e-09	Durango-ES019@99.asc
I579	ES020	STD	STD	Durango	S	20	01	STD	STD	8315130	8.29785	0.308985	5.06859e-09	5.15841e-09	Durango-ES020@1.asc
I580	ES020	STD	STD	Durango	S	20	02	STD	STD	8305798	8.4803	0.308985	5.09111e-09	5.15561e-09	Durango-ES020@2.asc
I581	ES020	STD	STD	Durango	S	20	03	STD	STD	8260222	8.31653	0.308985	5.13118e-09	5.23024e-09	Durango-ES020@3.asc
I582	ES020	STD	STD	Durango	S	20	04	STD	STD	8236265	8.46491	0.308985	5.08583e-09	5.20259e-09	Durango-ES020@4.asc
I583	ES020	STD	STD	Durango	S	20	05	STD	STD	8139217	8.54767	0.308985	5.09828e-09	5.18344e-09	Durango-ES020@5.asc
I584	ES020	STD	STD	Durango	S	20	06	STD	STD	8080084	8.35261	0.308985	5.17754e-09	5.16193e-09	Durango-ES020@6.asc
I585	ES020	STD	STD	Durango	S	20	07	STD	STD	7960535	8.67938	0.308985	5.10883e-09	5.11157e-09	Durango-ES020@7.asc
I586	ES020	STD	STD	Durango	S	20	08	STD	STD	7754367	8.47638	0.308985	5.00093e-09	4.89318e-09	Durango-ES020@8.asc
I587	ES020	STD	STD	Durango	S	20	09	STD	STD	7266062	8.63018	0.308985	4.81779e-09	4.63841e-09	Durango-ES020@9.asc
I588	ES020	STD	STD	Durango	S	20	10	STD	STD	7209173	9.24554	0.308985	4.65944e-09	4.56064e-09	Durango-ES020@10.asc
I589	ES020	STD	STD	Durango	S	20	11	STD	STD	6603608	9.01541	0.308985	3.94849e-09	4.12639e-09	Durango-ES020@11.asc
I590	ES020	STD	STD	Durango	S	20	12	STD	STD	6600250	9.11499	0.308985	4.02211e-09	4.04636e-09	Durango-ES020@12.asc
I591	ES020	STD	STD	Durango	S	20	13	STD	STD	6560895	9.02185	0.308985	4.03009e-09	4.1798e-09	Durango-ES020@13.asc
I592	ES020	STD	STD	Durango	S	20	14	STD	STD	6564052	8.85868	0.308985	4.02868e-09	4.16775e-09	Durango-ES020@14.asc
I593	ES020	STD	STD	Durango	S	20	15	STD	STD	6532853	9.18621	0.308985	4.09564e-09	4.10299e-09	Durango-ES020@15.asc
I594	ES020	STD	STD	Durango	S	20	16	STD	STD	6229204	9.10232	0.308985	3.79271e-09	3.95306e-09	Durango-ES020@16.asc
I595	ES020	STD	STD	Durango	S	20	17	STD	STD	6240935	8.91791	0.308985	3.85394e-09	3.87703e-09	Durango-ES020@17.asc
I596	ES020	STD	STD	Durango	S	20	18	STD	STD	6230690	8.89978	0.308985	3.81038e-09	3.88737e-09	Durango-ES020@18.asc
I597	ES020	STD	STD	Durango	S	20	19	STD	STD	6218928	9.07423	0.308985	3.88628e-09	3.87848e-09	Durango-ES020@19.asc
I598	ES020	STD	STD	Durango	S	20	20	STD	STD	6176788	8.6119	0.308985	3.84707e-09	3.93177e-09	Durango-ES020@20.asc
I599	ES020	STD	STD	Durango	S	20	21	STD	STD	5928108	8.85822	0.323837	3.64159e-09	3.70831e-09	Durango-ES020@21.asc
I600	ES020	STD	STD	Durango	S	20	22	STD	STD	5927257	9.09159	0.323837	3.69766e-09	3.75151e-09	Durango-ES020@22.asc
I601	ES020	STD	STD	Durango	S	20	23	STD	STD	5926839	9.01874	0.323837	3.7234e-09	3.83656e-09	Durango-ES020@23.asc
I602	ES020	STD	STD	Durango	S	20	24	STD	STD	5933246	9.14838	0.323837	3.79803e-09	3.77765e-09	Durango-ES020@24.asc
I603	ES020	STD	STD	Durango	S	20	25	STD	STD	5950734	9.12417	0.323837	3.7963e-09	3.84401e-09	Durango-ES020@25.asc
I604	ES020	STD	STD	Durango	S	20	26	STD	STD	7284663	8.17534	0.323837	4.43576e-09	4.45437e-09	Durango-ES020@26.asc
I605	ES020	STD	STD	Durango	S	20	27	STD	STD	7096293	8.57509	0.323837	4.40468e-09	4.32636e-09	Durango-ES020@27.asc
I606	ES020	STD	STD	Durango	S	20	28	STD	STD	6992374	8.6715	0.323837	4.33935e-09	4.34814e-09	Durango-ES020@28.asc
I607	ES020	STD	STD	Durango	S	20	29	STD	STD	6924930	8.45612	0.323837	4.27431e-09	4.32614e-09	Durango-ES020@29.asc
I608	ES020	STD	STD	Durango	S	20	30	STD	STD	6847985	8.70745	0.323837	4.17829e-09	4.27973e-09	Durango-ES020@30.asc
I665	ES025	STD	STD	Durango	S	25	01	STD	STD	5157062	8.73065	0.110751	5.03335e-09	5.12021e-09	Durango-ES025@1.asc
I666	ES025	STD	STD	Durango	S	25	02	STD	STD	5115122	8.51371	0.110751	5.09562e-09	5.20447e-09	Durango-ES025@2.asc
I667	ES025	STD	STD	Durango	S	25	03	STD	STD	5149927	8.7995	0.110751	5.17889e-09	5.22978e-09	Durango-ES025@3.asc
I668	ES025	STD	STD	Durango	S	25	04	STD	STD	5131790	8.69831	0.110751	5.22579e-09	5.29912e-09	Durango-ES025@4.asc
I669	ES025	STD	STD	Durango	S	25	05	STD	STD	5087297	8.78092	0.110751	5.145e-09	5.30292e-09	Durango-ES025@5.asc
I670	ES025	STD	STD	Durango	S	25	06	STD	STD	5110387	8.69652	0.110751	4.95654e-09	5.02054e-09	Durango-ES025@6.asc
I671	ES025	STD	STD	Durango	S	25	07	STD	STD	5086523	8.74585	0.110751	5.00526e-09	5.0286e-09	Durango-ES025@7.asc
I672	ES025	STD	STD	Durango	S	25	08	STD	STD	5042448	8.67695	0.110751	4.98476e-09	5.03607e-09	Durango-ES025@8.asc
I673	ES025	STD	STD	Durango	S	25	09	STD	STD	4953386	8.81042	0.110751	4.75306e-09	4.80411e-09	Durango-ES025@9.asc
I674	ES025	STD	STD	Durango	S	25	10	STD	STD	4919958	8.47583	0.110751	4.76629e-09	4.85591e-09	Durango-ES025@10.asc
I675	ES025	STD	STD	Durango	S	25	11	STD	STD	4880201	8.77401	0.110751	4.72497e-09	4.88283e-09	Durango-ES025@11.asc
I676	ES027	STD	STD	Durango	S	27	01	STD	STD	6782106	8.56949	0.203525	5.35248e-09	5.38749e-09	TH-Durango@1.asc
I677	ES027	STD	STD	Durango	S	27	02	STD	STD	6745415	8.72695	0.203525	5.4181e-09	5.45382e-09	TH-Durango@2.asc
I678	ES027	STD	STD	Durango	S	27	03	STD	STD	6750274	8.5645	0.203525	5.41713e-09	5.42792e-09	TH-Durango@3.asc
I679	ES027	STD	STD	Durango	S	27	04	STD	STD	6745051	8.61017	0.203525	5.43832e-09	5.43757e-09	TH-Durango@4.asc
I680	ES027	STD	STD	Durango	S	27	05	STD	STD	6677233	8.44473	0.203525	5.45288e-09	5.44484e-09	TH-Durango@5.asc
I681	ES027	STD	STD	Durango	S	27	06	STD	STD	6685481	8.57674	0.203525	5.44349e-09	5.48977e-09	TH-Durango@6.asc
I682	ES027	STD	STD	Durango	S	27	07	STD	STD	6656233	8.56651	0.203525	5.427e-09	5.46172e-09	TH-Durango@7.asc
I683	ES027	STD	STD	Durango	S	27	08	STD	STD	6675886	8.34969	0.203525	5.47076e-09	5.46639e-09	TH-Durango@8.asc
I684	ES027	STD	STD	Durango	S	27	09	STD	STD	6617206	8.56452	0.203525	5.4627e-09	5.45159e-09	TH-Durango@9.asc
I685	ES027	STD	STD	Durango	S	27	10	STD	STD	6620688	8.62216	0.203525	5.44832e-09	5.43624e-09	TH-Durango@10.asc
I686	ES027	STD	STD	Durango	S	27	11	STD	STD	6281197	8.58002	0.203525	5.17458e-09	5.18695e-09	TH-Durango@11.asc
I687	ES027	STD	STD	Durango	S	27	12	STD	STD	6178045	8.75088	0.203525	5.21937e-09	5.21661e-09	TH-Durango@12.asc
I688	ES027	STD	STD	Durango	S	27	13	STD	STD	6180661	8.9397	0.203525	5.24013e-09	5.22279e-09	TH-Durango@13.asc
I689	ES027	STD	STD	Durango	S	27	14	STD	STD	6111210	9.05816	0.203525	5.19905e-09	5.20876e-09	TH-Durango@14.asc
I690	ES027	STD	STD	Durango	S	27	15	STD	STD	6123326	8.55459	0.203525	5.21111e-09	5.22743e-09	TH-Durango@15.asc
I691	ES027	STD	STD	Durango	S	27	16	STD	STD	5854205	8.71995	0.203525	5.00083e-09	5.00888e-09	TH-Durango@16.asc
I692	ES027	STD	STD	Durango	S	27	17	STD	STD	5860889	8.63143	0.203525	5.03303e-09	5.07222e-09	TH-Durango@17.asc
I693	ES027	STD	STD	Durango	S	27	18	STD	STD	5800613	8.75037	0.203525	5.08023e-09	5.08758e-09	TH-Durango@18.asc
I694	ES027	STD	STD	Durango	S	27	19	STD	STD	5788745	8.67332	0.203525	5.06902e-09	5.09564e-09	TH-Durango@19.asc
I695	ES027	STD	STD	Durango	S	27	20	STD	STD	5696360	8.59528	0.203525	5.07379e-09	5.0612e-09	TH-Durango@20.asc
I696	ES027	STD	STD	Durango	S	27	21	STD	STD	5430487	8.77179	0.203525	4.82774e-09	4.85275e-09	TH-Durango@21.asc
I697	ES027	STD	STD	Durango	S	27	22	STD	STD	5385161	9.00733	0.203525	4.89629e-09	4.9006e-09	TH-Durango@22.asc
I698	ES027	STD	STD	Durango	S	27	23	STD	STD	5422767	9.03249	0.203525	4.88593e-09	4.92939e-09	TH-Durango@23.asc
I699	ES027	STD	STD	Durango	S	27	24	STD	STD	5355341	9.00332	0.203525	4.90416e-09	4.90136e-09	TH-Durango@24.asc
I700	ES027	STD	STD	Durango	S	27	25	STD	STD	5410818	9.14064	0.203525	4.90197e-09	4.94031e-09	TH-Durango@25.asc
I701	ES027	STD	STD	Durango	S	27	26	STD	STD	4987614	8.66911	0.203525	4.62345e-09	4.64886e-09	TH-Durango@26.asc
I702	ES027	STD	STD	Durango	S	27	27	STD	STD	4933469	8.86617	0.203525	4.66218e-09	4.67865e-09	TH-Durango@27.asc
I703	ES027	STD	STD	Durango	S	27	28	STD	STD	4922587	8.96308	0.203525	4.64953e-09	4.67142e-09	TH-Durango@28.asc
I704	ES027	STD	STD	Durango	S	27	29	STD	STD	4896215	8.83577	0.203525	4.66435e-09	4.67716e-09	TH-Durango@29.asc
I705	ES027	STD	STD	Durango	S	27	30	STD	STD	4821756	8.55003	0.203525	4.67374e-09	4.67951e-09	TH-Durango@30.asc
I706	ES027	STD	STD	Durango	S	27	31	STD	STD	4632475	8.91319	0.203525	4.48902e-09	4.52862e-09	TH-Durango@31.asc
I707	ES027	STD	STD	Durango	S	27	32	STD	STD	4522603	8.9214	0.203525	4.50441e-09	4.52187e-09	TH-Durango@32.asc
I708	ES027	STD	STD	Durango	S	27	33	STD	STD	4622897	8.63575	0.203525	4.5211e-09	4.52846e-09	TH-Durango@33.asc
I709	ES027	STD	STD	Durango	S	27	34	STD	STD	4569060	8.91442	0.203525	4.52171e-09	4.56223e-09	TH-Durango@34.asc
I710	ES027	STD	STD	Durango	S	27	35	STD	STD	4647950	8.71594	0.203525	4.54894e-09	4.56744e-09	TH-Durango@35.asc
I711	ES027	STD	STD	Durango	S	27	36	STD	STD	4539723	8.69751	0.203525	4.39983e-09	4.40624e-09	TH-Durango@36.asc
I712	ES027	STD	STD	Durango	S	27	37	STD	STD	4421479	8.84116	0.203525	4.40541e-09	4.43028e-09	TH-Durango@37.asc
I713	ES027	STD	STD	Durango	S	27	38	STD	STD	4526301	8.63826	0.203525	4.42094e-09	4.44406e-09	TH-Durango@38.asc
I714	ES027	STD	STD	Durango	S	27	39	STD	STD	4379860	8.4767	0.203525	4.45805e-09	4.46236e-09	TH-Durango@39.asc
I715	ES027	STD	STD	Durango	S	27	40	STD	STD	4507096	8.59346	0.203525	4.42228e-09	4.45868e-09	TH-Durango@40.asc
I716	ES027	STD	STD	Durango	S	27	41	STD	STD	4226301	8.82767	0.203525	4.26543e-09	4.29432e-09	TH-Durango@41.asc
I717	ES027	STD	STD	Durango	S	27	42	STD	STD	4212976	8.38644	0.203525	4.30254e-09	4.3198e-09	TH-Durango@42.asc
I718	ES027	STD	STD	Durango	S	27	43	STD	STD	4236466	8.28865	0.203525	4.3077e-09	4.34004e-09	TH-Durango@43.asc
I719	ES027	STD	STD	Durango	S	27	44	STD	STD	4237231	8.60643	0.203525	4.34429e-09	4.3219e-09	TH-Durango@44.asc
I720	ES027	STD	STD	Durango	S	27	45	STD	STD	4267513	8.33595	0.203525	4.33696e-09	4.35025e-09	TH-Durango@45.asc
I721	ES027	STD	STD	Durango	S	27	50	STD	STD	8169111	8.98243	0.193418	6.3288e-09	6.3524e-09	TH-Durango@50.asc
I722	ES027	STD	STD	Durango	S	27	51	STD	STD	8101640	8.78765	0.193418	6.28381e-09	6.3262e-09	TH-Durango@51.asc
I723	ES027	STD	STD	Durango	S	27	52	STD	STD	8092030	8.47509	0.193418	6.29592e-09	6.30125e-09	TH-Durango@52.asc
I724	ES027	STD	STD	Durango	S	27	53	STD	STD	8024136	8.63921	0.193418	6.23818e-09	6.26657e-09	TH-Durango@53.asc
I725	ES027	STD	STD	Durango	S	27	54	STD	STD	7936271	8.65808	0.193418	6.25211e-09	6.26381e-09	TH-Durango@54.asc
I726	ES027	STD	STD	Durango	S	27	55	STD	STD	7892258	8.34006	0.193418	6.20223e-09	6.21671e-09	TH-Durango@55.asc
I727	ES027	STD	STD	Durango	S	27	56	STD	STD	7856942	8.50916	0.193418	5.98814e-09	6.06614e-09	TH-Durango@56.asc
I728	ES027	STD	STD	Durango	S	27	57	STD	STD	7782647	8.67125	0.193418	6.04326e-09	6.06056e-09	TH-Durango@57.asc
I729	ES027	STD	STD	Durango	S	27	58	STD	STD	7732948	8.59031	0.193418	6.03804e-09	6.08108e-09	TH-Durango@58.asc
I730	ES027	STD	STD	Durango	S	27	59	STD	STD	7700418	8.57774	0.193418	6.03915e-09	6.07129e-09	TH-Durango@59.asc
I731	ES027	STD	STD	Durango	S	27	60	STD	STD	7648961	8.53523	0.193418	6.03853e-09	6.0265e-09	TH-Durango@60.asc
I732	ES027	STD	STD	Durango	S	27	61	STD	STD	7140604	8.92965	0.193418	5.68026e-09	5.79483e-09	TH-Durango@61.asc
I733	ES027	STD	STD	Durango	S	27	62	STD	STD	7088353	8.86619	0.193418	5.77119e-09	5.79169e-09	TH-Durango@62.asc
I734	ES027	STD	STD	Durango	S	27	63	STD	STD	7079617	9.16784	0.193418	5.76116e-09	5.81309e-09	TH-Durango@63.asc
I735	ES027	STD	STD	Durango	S	27	64	STD	STD	7085383	8.86349	0.193418	5.76865e-09	5.79745e-09	TH-Durango@64.asc
I736	ES027	STD	STD	Durango	S	27	65	STD	STD	7054596	8.90328	0.193418	5.7816e-09	5.79833e-09	TH-Durango@65.asc
I737	ES027	STD	STD	Durango	S	27	66	STD	STD	6622930	8.98875	0.193418	5.54819e-09	5.60996e-09	TH-Durango@66.asc
I738	ES027	STD	STD	Durango	S	27	67	STD	STD	6636348	8.67657	0.193418	5.56853e-09	5.59656e-09	TH-Durango@67.asc
I739	ES027	STD	STD	Durango	S	27	68	STD	STD	6653717	8.75075	0.193418	5.58897e-09	5.68e-09	TH-Durango@68.asc
I740	ES027	STD	STD	Durango	S	27	69	STD	STD	6668598	8.64596	0.193418	5.64341e-09	5.6829e-09	TH-Durango@69.asc
I741	ES027	STD	STD	Durango	S	27	70	STD	STD	6606722	8.58007	0.193418	5.64137e-09	5.66572e-09	TH-Durango@70.asc
I742	ES027	STD	STD	Durango	S	27	71	STD	STD	5450312	8.85444	0.186112	4.82625e-09	4.88761e-09	TH-Durango@71.asc
I743	ES027	STD	STD	Durango	S	27	72	STD	STD	5464299	8.62936	0.186112	4.91254e-09	4.93618e-09	TH-Durango@72.asc
I744	ES027	STD	STD	Durango	S	27	73	STD	STD	5441938	8.67579	0.186112	4.9385e-09	4.93016e-09	TH-Durango@73.asc
I745	ES027	STD	STD	Durango	S	27	74	STD	STD	5432870	8.62706	0.186112	4.94625e-09	4.93169e-09	TH-Durango@74.asc
I746	ES027	STD	STD	Durango	S	27	75	STD	STD	5422254	8.85334	0.186112	4.93238e-09	4.95217e-09	TH-Durango@75.asc
I747	ES027	STD	STD	Durango	S	27	76	STD	STD	5100532	8.87486	0.186112	4.69677e-09	4.74484e-09	TH-Durango@76.asc
I748	ES027	STD	STD	Durango	S	27	77	STD	STD	5125106	8.75191	0.186112	4.741e-09	4.80848e-09	TH-Durango@77.asc
I749	ES027	STD	STD	Durango	S	27	78	STD	STD	5101244	8.57516	0.186112	4.77624e-09	4.80347e-09	TH-Durango@78.asc
I750	ES027	STD	STD	Durango	S	27	79	STD	STD	5116177	8.69233	0.186112	4.78325e-09	4.78828e-09	TH-Durango@79.asc
I751	ES027	STD	STD	Durango	S	27	80	STD	STD	5061892	8.54049	0.186112	4.76504e-09	4.78047e-09	TH-Durango@80.asc
I752	ES027	STD	STD	Durango	S	27	81	STD	STD	4808832	8.84994	0.186112	4.62788e-09	4.66536e-09	TH-Durango@81.asc
I753	ES027	STD	STD	Durango	S	27	82	STD	STD	4842933	8.89985	0.186112	4.66576e-09	4.63477e-09	TH-Durango@82.asc
I754	ES027	STD	STD	Durango	S	27	83	STD	STD	4779321	8.93482	0.186112	4.66582e-09	4.6575e-09	TH-Durango@83.asc
I755	ES027	STD	STD	Durango	S	27	84	STD	STD	4792387	8.67988	0.186112	4.66989e-09	4.65235e-09	TH-Durango@84.asc
I756	ES027	STD	STD	Durango	S	27	85	STD	STD	4763661	8.51609	0.186112	4.66226e-09	4.66375e-09	TH-Durango@85.asc
I757	ES027	STD	STD	Durango	S	27	86	STD	STD	4568941	8.54648	0.186112	4.43221e-09	4.46989e-09	TH-Durango@86.asc
I758	ES027	STD	STD	Durango	S	27	87	STD	STD	4490746	8.58095	0.186112	4.47978e-09	4.50391e-09	TH-Durango@87.asc
I759	ES027	STD	STD	Durango	S	27	88	STD	STD	4592493	8.5676	0.186112	4.48778e-09	4.50332e-09	TH-Durango@88.asc
I760	ES027	STD	STD	Durango	S	27	89	STD	STD	4508109	8.32811	0.186112	4.4993e-09	4.52125e-09	TH-Durango@89.asc
I761	ES027	STD	STD	Durango	S	27	90	STD	STD	4567517	8.32622	0.186112	4.51406e-09	4.52227e-09	TH-Durango@90.asc
I762	ES027	STD	STD	Durango	S	27	91	STD	STD	4222614	9.05265	0.186112	4.32935e-09	4.34711e-09	TH-Durango@91.asc
I763	ES027	STD	STD	Durango	S	27	92	STD	STD	4323634	8.76385	0.186112	4.34876e-09	4.40392e-09	TH-Durango@92.asc
I764	ES027	STD	STD	Durango	S	27	93	STD	STD	4200640	8.70966	0.186112	4.41105e-09	4.43201e-09	TH-Durango@93.asc
I765	ES027	STD	STD	Durango	S	27	94	STD	STD	4328044	8.99068	0.186112	4.38598e-09	4.38058e-09	TH-Durango@94.asc
I766	ES027	STD	STD	Durango	S	27	95	STD	STD	4230924	8.7258	0.186112	4.37474e-09	4.4192e-09	TH-Durango@95.asc
