# Supplementary material for: An early Cambrian greenhouse climate
Source: Sci Adv. 2018 May 9;4(5):eaar5690. doi: 10.1126/sciadv.aar5690 (PMC5942912; doi:10.1126/sciadv.aar5690)
Supplement: http://advances.sciencemag.org/cgi/content/full/4/5/eaar5690/DC1 [file aar5690_DataS3.xlsx]

## Sheet: Greenhouse palaeoT
Palaeolat	modPalaeolat	SST.degC	Era	Period	Epoch	Age	Age (GTS 2012)	Data/Model	Type	Sample	Notes	Ref1	Ref2	Additional refs
85	85	22	Cenozoic	Palaeogene	Eocene	Ypresian	54	data	tex-86	NA	IODP 302 - Lomonosov Ridge, Arctic Ocean; ETM2 background SST	Suan et al 2017	Sluijs et al 2009	NA
85	85	26.5	Cenozoic	Palaeogene	Eocene	Ypresian	53.5	data	tex-86	NA	IODP 302 - Lomonosov Ridge, Arctic Ocean; ETM2 event SST	Suan et al 2017	Sluijs et al 2009	NA
85	85	22	Cenozoic	Palaeogene	Eocene	Ypresian	53	data	tex-86	NA	IODP 302 - Lomonosov Ridge, Arctic Ocean; ETM2 background SST	Suan et al 2017	Sluijs et al 2009	NA
83.2	83.2	18.2	Cenozoic	Palaeogene	Palaeocene	Thanetian	NA	data	tex-86	NA	ACEX; TEX-86'; mean Palaeocene	Frieling et al 2017	Sluijs et al 2006	NA
83.2	83.2	21.3	Cenozoic	Palaeogene	Palaeocene	Thanetian	57.5	data	tex-86	NA	ACEX; TEX-86-H; mean Palaeocene	Frieling et al 2017	Sluijs et al 2006	NA
83.2	83.2	22.9	Cenozoic	Palaeogene	Palaeocene	Thanetian	55.7	data	tex-86	NA	ACEX; TEX-86'; mean PETM	Frieling et al 2017	Sluijs et al 2006	NA
83.2	83.2	24.1	Cenozoic	Palaeogene	Palaeocene	Thanetian	55.7	data	tex-86	NA	ACEX; TEX-86-H; mean PETM	Frieling et al 2017	Sluijs et al 2006	NA
73	73	16	Cenozoic	Palaeogene	Eocene	Ypresian	55	data	pal	NA	Anjou Formation; earliest Eocene; Fadeevsky Island, Russia	Suan et al 2017	NA	NA
73	73	21	Cenozoic	Palaeogene	Eocene	Ypresian	53	data	pal	NA	Anjou Formation; early Eocene; Fadeevsky Island, Russia	Suan et al 2017	NA	NA
73	73	18	Cenozoic	Palaeogene	Eocene	Ypresian	48	data	pal	NA	Early to middle Eocene; Belkovsky Island, Russia	Suan et al 2017	NA	NA
73	73	16	Cenozoic	Palaeogene	Eocene	Lutetian	42	data	pal	NA	Early to middle Eocene; Belkovsky Island, Russia	Suan et al 2017	NA	NA
-70	70	20	Palaeozoic	Cambrian	2	4	513	data	O-18	NA	Aa-Br-L	Our study	NA	NA
-70	70	20	Palaeozoic	Cambrian	2	4	513	data	O-18	NA	Ad-Br-L	Our study	NA	NA
-70	70	22	Palaeozoic	Cambrian	2	4	513	data	O-18	NA	La2-Br-L	Our study	NA	NA
-70	70	22	Palaeozoic	Cambrian	2	4	513	data	O-18	NA	Lb-Br-L	Our study	NA	NA
-70	70	25	Palaeozoic	Cambrian	2	4	513	data	O-18	NA	Sa-Br-L	Our study	NA	NA
-70	70	22	Palaeozoic	Cambrian	2	4	513	data	O-18	NA	Lb-To	Our study	NA	NA
-70	70	22	Palaeozoic	Cambrian	2	4	513	data	O-18	NA	Sa-To	Our study	NA	NA
-67	67	21	Cenozoic	Palaeogene	Eocene	Lutetian	45	data	Δ47	0104C1	Seymour Is; La Meseta Fm; mollusc (bivalve); Cucullaea	Evans et al 2018	Douglas et al 2014	NA
-67	67	14.3	Cenozoic	Palaeogene	Eocene	Lutetian	45	data	Δ47	0104C3	Seymour Is; La Meseta Fm; mollusc (bivalve); Cucullaea	Evans et al 2018	Douglas et al 2014	NA
-67	67	15.3	Cenozoic	Palaeogene	Eocene	Lutetian	45	data	Δ47	0104C2	Seymour Is; La Meseta Fm; mollusc (bivalve); Cucullaea	Evans et al 2018	Douglas et al 2014	NA
-67	67	12.8	Cenozoic	Palaeogene	Eocene	Lutetian	44	data	Δ47	06311C1	Seymour Is; La Meseta Fm; mollusc (bivalve); Cucullaea	Evans et al 2018	Douglas et al 2014	NA
-67	67	15.2	Cenozoic	Palaeogene	Eocene	Lutetian	44	data	Δ47	0124E4	Seymour Is; La Meseta Fm; mollusc (bivalve); Eurhomalea	Evans et al 2018	Douglas et al 2014	NA
-67	67	12.7	Cenozoic	Palaeogene	Eocene	Lutetian	42	data	Δ47	0143C1	Seymour Is; La Meseta Fm; mollusc (bivalve); Cucullaea	Evans et al 2018	Douglas et al 2014	NA
-67	67	12.6	Cenozoic	Palaeogene	Eocene	Lutetian	42	data	Δ47	0143C3	Seymour Is; La Meseta Fm; mollusc (bivalve); Cucullaea	Evans et al 2018	Douglas et al 2014	NA
-67	67	16.7	Cenozoic	Palaeogene	Eocene	Lutetian	42	data	Δ47	0143E3	Seymour Is; La Meseta Fm; mollusc (bivalve); Eurhomalea	Evans et al 2018	Douglas et al 2014	NA
-67	67	14.4	Cenozoic	Palaeogene	Eocene	Lutetian	42	data	Δ47	0143E5	Seymour Is; La Meseta Fm; mollusc (bivalve); Eurhomalea	Evans et al 2018	Douglas et al 2014	NA
-67	67	13.6	Cenozoic	Palaeogene	Eocene	Bartonian	41	data	Δ47	0108E2	Seymour Is; La Meseta Fm; mollusc (bivalve); Eurhomalea	Evans et al 2018	Douglas et al 2014	NA
-67	67	10.9	Cenozoic	Palaeogene	Eocene	Bartonian	41	data	Δ47	0108E5	Seymour Is; La Meseta Fm; mollusc (bivalve); Eurhomalea	Evans et al 2018	Douglas et al 2014	NA
-67	67	11.3	Cenozoic	Palaeogene	Eocene	Bartonian	40.5	data	Δ47	0163E1	Seymour Is; La Meseta Fm; mollusc (bivalve); Eurhomalea	Evans et al 2018	Douglas et al 2014	NA
-67	67	14.6	Cenozoic	Palaeogene	Eocene	Bartonian	40.5	data	Δ47	0163E3	Seymour Is; La Meseta Fm; mollusc (bivalve); Eurhomalea	Evans et al 2018	Douglas et al 2014	NA
-67	67	14.1	Cenozoic	Palaeogene	Eocene	Priabonian	37.5	data	Δ47	0199C1	Seymour Is; La Meseta Fm; mollusc (bivalve); Cucullaea	Evans et al 2018	Douglas et al 2014	NA
-67	67	12.7	Cenozoic	Palaeogene	Eocene	Priabonian	37.5	data	Δ47	0199E2	Seymour Is; La Meseta Fm; mollusc (bivalve); Eurhomalea	Evans et al 2018	Douglas et al 2014	NA
-67	67	14.3	Cenozoic	Palaeogene	Eocene	Priabonian	37.5	data	Δ47	0199E5	Seymour Is; La Meseta Fm; mollusc (bivalve); Eurhomalea	Evans et al 2018	Douglas et al 2014	NA
-67	67	12	Cenozoic	Palaeogene	Eocene	Priabonian	37.4	data	Δ47	0153C1	Seymour Is; La Meseta Fm; mollusc (bivalve); Cucullaea; Some samples from the same levels were combined to give the temperatures reported in the main text, see the SI of Douglas et al. for details	Evans et al 2018	Douglas et al 2014	NA
-67	67	10.6	Cenozoic	Palaeogene	Eocene	Priabonian	37.4	data	Δ47	0153C4	Seymour Is; La Meseta Fm; mollusc (bivalve); Cucullaea	Evans et al 2018	Douglas et al 2014	NA
-67	67	12.2	Cenozoic	Palaeogene	Eocene	Priabonian	37.4	data	Δ47	0153E5	Seymour Is; La Meseta Fm; mollusc (bivalve); Eurhomalea	Evans et al 2018	Douglas et al 2014	NA
-67	67	16.9	Cenozoic	Palaeogene	Eocene	Priabonian	34	data	Δ47	0182E30	Seymour Is; La Meseta Fm; mollusc (bivalve); Eurhomalea	Evans et al 2018	Douglas et al 2014	NA
-67	67	13	Cenozoic	Palaeogene	Eocene	Priabonian	34	data	Δ47	0159E31	Seymour Is; La Meseta Fm; mollusc (bivalve); Eurhomalea	Evans et al 2018	Douglas et al 2014	NA
-67	67	9.2	Cenozoic	Palaeogene	Eocene	Priabonian	34	data	Δ47	0159E30	Seymour Is; La Meseta Fm; mollusc (bivalve); Eurhomalea	Evans et al 2018	Douglas et al 2014	NA
-65.2	65.2	11.5	Cenozoic	Palaeogene	Palaeocene	Thanetian	57.5	data	O-18	NA	ODP site 690; planktic foram Acarinina; mean Palaeocene	Frieling et al 2017	Kennett & Stott 1991	NA
-65.2	65.2	17.6	Cenozoic	Palaeogene	Palaeocene	Thanetian	55.7	data	O-18	NA	ODP site 690; planktic foram Acarinina; mean PETM	Frieling et al 2017	Kennett & Stott 1991	NA
-65.2	65.2	10.8	Cenozoic	Palaeogene	Palaeocene	Thanetian	57.5	data	O-18	NA	ODP site 690; planktic foram Acarinina; mean Palaeocene	Frieling et al 2017	Thomas et al 2002	NA
-65.2	65.2	21.2	Cenozoic	Palaeogene	Palaeocene	Thanetian	55.7	data	O-18	NA	ODP site 690; planktic foram Acarinina; mean PETM	Frieling et al 2017	Thomas et al 2002	NA
-65	65	25.5946	Cenozoic	Palaeogene	Palaeocene	Danian	63.0607	data	tex-86	NA	ODP site 1172; Hole 1172D; core 23R; depth 684.45	Littler et al 2011	Bijl et al 2009	NA
-65	65	23.5031	Cenozoic	Palaeogene	Palaeocene	Danian	62.9294	data	tex-86	NA	ODP site 1172; Hole 1172D; core 23R; depth 682.78	Littler et al 2011	Bijl et al 2009	NA
-65	65	22.2818	Cenozoic	Palaeogene	Palaeocene	Danian	62.1663	data	tex-86	NA	ODP site 1172; Hole 1172D; core 22R; depth 673.08	Littler et al 2011	Bijl et al 2009	NA
-65	65	23.4985	Cenozoic	Palaeogene	Palaeocene	Selandian	61.4807	data	tex-86	NA	ODP site 1172; Hole 1172D; core 21R; depth 667.975	Littler et al 2011	Bijl et al 2009	NA
-65	65	21.6509	Cenozoic	Palaeogene	Palaeocene	Selandian	60.8019	data	tex-86	NA	ODP site 1172; Hole 1172D; core 20R; depth 659.88	Littler et al 2011	Bijl et al 2009	NA
-65	65	24.8924	Cenozoic	Palaeogene	Palaeocene	Selandian	60.299	data	tex-86	NA	ODP site 1172; Hole 1172D; core 20R; depth 653.88	Littler et al 2011	Bijl et al 2009	NA
-65	65	22.6908	Cenozoic	Palaeogene	Palaeocene	Selandian	59.4945	data	tex-86	NA	ODP site 1172; Hole 1172D; core 19R; depth 644.28	Littler et al 2011	Bijl et al 2009	NA
-65	65	20.6298	Cenozoic	Palaeogene	Palaeocene	Thanetian	59.0662	data	tex-86	NA	ODP site 1172; Hole 1172D; core 18R; depth 639.17	Littler et al 2011	Bijl et al 2009	NA
-65	65	19.1541	Cenozoic	Palaeogene	Palaeocene	Thanetian	58.6109	data	tex-86	NA	ODP site 1172; Hole 1172D; core 17R; depth 634.07	Littler et al 2011	Bijl et al 2009	NA
-65	65	20.1226	Cenozoic	Palaeogene	Palaeocene	Thanetian	58.0618	data	tex-86	NA	ODP site 1172; Hole 1172D; core 17R; depth 629.57	Littler et al 2011	Bijl et al 2009	NA
-65	65	19.3287	Cenozoic	Palaeogene	Palaeocene	Thanetian	57.6957	data	tex-86	NA	ODP site 1172; Hole 1172D; core 17R; depth 626.57	Littler et al 2011	Bijl et al 2009	NA
-65	65	22.7039	Cenozoic	Palaeogene	Palaeocene	Thanetian	57.0734	data	tex-86	NA	ODP site 1172; Hole 1172D; core 16R; depth 621.47	Littler et al 2011	Bijl et al 2009	NA
-65	65	22.0633	Cenozoic	Palaeogene	Palaeocene	Thanetian	56.7074	data	tex-86	NA	ODP site 1172; Hole 1172D; core 16R; depth 618.47	Littler et al 2011	Bijl et al 2009	NA
-65	65	24.399	Cenozoic	Palaeogene	Palaeocene	Thanetian	56.3759	data	tex-86	NA	ODP site 1172; Hole 1172D; core 16R; depth 616.97	Littler et al 2011	Bijl et al 2009	NA
-65	65	24.1519	Cenozoic	Palaeogene	Palaeocene	Thanetian	55.8782	data	tex-86	NA	ODP site 1172; Hole 1172D; core 15R; depth 615.1	Littler et al 2011	Bijl et al 2009	NA
-65	65	26.4809	Cenozoic	Palaeogene	Palaeocene	Thanetian	55.7452	data	tex-86	NA	ODP site 1172; Hole 1172D; core 15R; depth 614.6	Littler et al 2011	Bijl et al 2009	NA
-65	65	24.0157	Cenozoic	Palaeogene	Eocene	Ypresian	55.5056	data	tex-86	NA	ODP site 1172; Hole 1172D; core 15R; depth 613.7	Littler et al 2011	Bijl et al 2009	NA
-65	65	24.7829	Cenozoic	Palaeogene	Eocene	Ypresian	55.346	data	tex-86	NA	ODP site 1172; Hole 1172D; core 15R; depth 613.1	Littler et al 2011	Bijl et al 2009	NA
-65	65	24.3953	Cenozoic	Palaeogene	Eocene	Ypresian	55.2927	data	tex-86	NA	ODP site 1172; Hole 1172D; core 15R; depth 612.9	Littler et al 2011	Bijl et al 2009	NA
-65	65	24.7977	Cenozoic	Palaeogene	Eocene	Ypresian	55.1597	data	tex-86	NA	ODP site 1172; Hole 1172D; core 15R; depth 612.4	Littler et al 2011	Bijl et al 2009	NA
-65	65	24.0279	Cenozoic	Palaeogene	Eocene	Ypresian	55.0266	data	tex-86	NA	ODP site 1172; Hole 1172D; core 15R; depth 611.9	Littler et al 2011	Bijl et al 2009	NA
-65	65	23.7982	Cenozoic	Palaeogene	Eocene	Ypresian	54.88	data	tex-86	NA	ODP site 1172; Hole 1172D; core 15R; depth 611	Littler et al 2011	Bijl et al 2009	NA
-65	65	24.4015	Cenozoic	Palaeogene	Eocene	Ypresian	54.7943	data	tex-86	NA	ODP site 1172; Hole 1172D; core 15R; depth 610.1	Littler et al 2011	Bijl et al 2009	NA
-65	65	27.1884	Cenozoic	Palaeogene	Eocene	Ypresian	54.6035	data	tex-86	NA	ODP site 1172; Hole 1172D; core 15R; depth 607.7	Littler et al 2011	Bijl et al 2009	NA
-65	65	24.2519	Cenozoic	Palaeogene	Eocene	Ypresian	54.4842	data	tex-86	NA	ODP site 1172; Hole 1172D; core 15R; depth 606.2	Littler et al 2011	Bijl et al 2009	NA
-65	65	26.4112	Cenozoic	Palaeogene	Eocene	Ypresian	54.38	data	tex-86	NA	ODP site 1172; Hole 1172D; core 14R; depth 604.89	Littler et al 2011	Bijl et al 2009	NA
-65	65	25.275	Cenozoic	Palaeogene	Eocene	Ypresian	54.2854	data	tex-86	NA	ODP site 1172; Hole 1172D; core 14R; depth 603.7	Littler et al 2011	Bijl et al 2009	NA
-65	65	27.746	Cenozoic	Palaeogene	Eocene	Ypresian	54.1471	data	tex-86	NA	ODP site 1172; Hole 1172D; core 14R; depth 601.96	Littler et al 2011	Bijl et al 2009	NA
-65	65	27.5655	Cenozoic	Palaeogene	Eocene	Ypresian	53.9705	data	tex-86	NA	ODP site 1172; Hole 1172D; core 14R; depth 599.74	Littler et al 2011	Bijl et al 2009	NA
-65	65	29.9662	Cenozoic	Palaeogene	Eocene	Ypresian	53.8274	data	tex-86	NA	ODP site 1172; Hole 1172D; core 14R; depth 597.94	Littler et al 2011	Bijl et al 2009	NA
-65	65	28.9858	Cenozoic	Palaeogene	Eocene	Ypresian	53.7081	data	tex-86	NA	ODP site 1172; Hole 1172D; core 14R; depth 596.44	Littler et al 2011	Bijl et al 2009	NA
-65	65	30.2508	Cenozoic	Palaeogene	Eocene	Ypresian	53.6111	data	tex-86	NA	ODP site 1172; Hole 1172D; core 13R; depth 595.22	Littler et al 2011	Bijl et al 2009	NA
-65	65	31.3514	Cenozoic	Palaeogene	Eocene	Ypresian	53.5419	data	tex-86	NA	ODP site 1172; Hole 1172D; core 13R; depth 594.35	Littler et al 2011	Bijl et al 2009	NA
-65	65	32.9849	Cenozoic	Palaeogene	Eocene	Ypresian	53.3254	data	tex-86	NA	ODP site 1172; Hole 1172D; core 13R; depth 591.85	Littler et al 2011	Bijl et al 2009	NA
-65	65	30.4612	Cenozoic	Palaeogene	Eocene	Ypresian	53.2645	data	tex-86	NA	ODP site 1172; Hole 1172D; core 13R; depth 591.15	Littler et al 2011	Bijl et al 2009	NA
-65	65	32.6535	Cenozoic	Palaeogene	Eocene	Ypresian	53.0643	data	tex-86	NA	ODP site 1172; Hole 1172D; core 13R; depth 588.85	Littler et al 2011	Bijl et al 2009	NA
-65	65	33.1827	Cenozoic	Palaeogene	Eocene	Ypresian	53.0033	data	tex-86	NA	ODP site 1172; Hole 1172D; core 13R; depth 588.15	Littler et al 2011	Bijl et al 2009	NA
-65	65	30.2401	Cenozoic	Palaeogene	Eocene	Ypresian	52.8031	data	tex-86	NA	ODP site 1172; Hole 1172D; core 13R; depth 585.85	Littler et al 2011	Bijl et al 2009	NA
-65	65	32.4498	Cenozoic	Palaeogene	Eocene	Ypresian	51.4934	data	tex-86	NA	ODP site 1172; Hole 1172D; core 12R; depth 583.61	Littler et al 2011	Bijl et al 2009	NA
-65	65	33.0136	Cenozoic	Palaeogene	Eocene	Ypresian	50.8879	data	tex-86	NA	ODP site 1172; Hole 1172D; core 12R; depth 581.54	Littler et al 2011	Bijl et al 2009	NA
-65	65	33.2178	Cenozoic	Palaeogene	Eocene	Ypresian	50.7417	data	tex-86	NA	ODP site 1172; Hole 1172D; core 12R; depth 581.04	Littler et al 2011	Bijl et al 2009	NA
-65	65	32.7122	Cenozoic	Palaeogene	Eocene	Ypresian	50.4393	data	tex-86	NA	ODP site 1172; Hole 1172D; core 12R; depth 578.54	Littler et al 2011	Bijl et al 2009	NA
-65	65	33.2299	Cenozoic	Palaeogene	Eocene	Ypresian	50.2644	data	tex-86	NA	ODP site 1172; Hole 1172D; core 12R; depth 577.06	Littler et al 2011	Bijl et al 2009	NA
-65	65	34.3317	Cenozoic	Palaeogene	Eocene	Ypresian	50.1911	data	tex-86	NA	ODP site 1172; Hole 1172D; core 12R; depth 576.44	Littler et al 2011	Bijl et al 2009	NA
-65	65	31.9704	Cenozoic	Palaeogene	Eocene	Ypresian	49.7473	data	tex-86	NA	ODP site 1172; Hole 1172D; core 11R; depth 572.685	Littler et al 2011	Bijl et al 2009	NA
-65	65	32.9124	Cenozoic	Palaeogene	Eocene	Ypresian	49.5245	data	tex-86	NA	ODP site 1172; Hole 1172D; core 11R; depth 570.8	Littler et al 2011	Bijl et al 2009	NA
-65	65	32.6018	Cenozoic	Palaeogene	Eocene	Ypresian	49.3888	data	tex-86	NA	ODP site 1172; Hole 1172D; core 11R; depth 569.3	Littler et al 2011	Bijl et al 2009	NA
-65	65	34.3376	Cenozoic	Palaeogene	Eocene	Ypresian	49.3741	data	tex-86	NA	ODP site 1172; Hole 1172D; core 11R; depth 569.05	Littler et al 2011	Bijl et al 2009	NA
-65	65	27.0574	Cenozoic	Palaeogene	Eocene	Ypresian	49.3611	data	tex-86	NA	ODP site 1172; Hole 1172D; core 11R; depth 568.83	Littler et al 2011	Bijl et al 2009	NA
-65	65	33.3975	Cenozoic	Palaeogene	Eocene	Ypresian	49.3123	data	tex-86	NA	ODP site 1172; Hole 1172D; core 11R; depth 568	Littler et al 2011	Bijl et al 2009	NA
-65	65	32.7506	Cenozoic	Palaeogene	Eocene	Ypresian	49.1845	data	tex-86	NA	ODP site 1172; Hole 1172D; core 11R; depth 565.83	Littler et al 2011	Bijl et al 2009	NA
-65	65	32.6026	Cenozoic	Palaeogene	Eocene	Ypresian	49.0003	data	tex-86	NA	ODP site 1172; Hole 1172D; core 10R; depth 562.7	Littler et al 2011	Bijl et al 2009	NA
-65	65	32.9282	Cenozoic	Palaeogene	Eocene	Ypresian	48.9561	data	tex-86	NA	ODP site 1172; Hole 1172D; core 10R; depth 561.95	Littler et al 2011	Bijl et al 2009	NA
-65	65	31.8432	Cenozoic	Palaeogene	Eocene	Ypresian	48.8849	data	tex-86	NA	ODP site 1172; Hole 1172D; core 10R; depth 560.74	Littler et al 2011	Bijl et al 2009	NA
-65	65	30.9672	Cenozoic	Palaeogene	Eocene	Ypresian	48.7943	data	tex-86	NA	ODP site 1172; Hole 1172D; core 10R; depth 559.2	Littler et al 2011	Bijl et al 2009	NA
-65	65	30.9576	Cenozoic	Palaeogene	Eocene	Ypresian	48.6471	data	tex-86	NA	ODP site 1172; Hole 1172D; core 10R; depth 556.7	Littler et al 2011	Bijl et al 2009	NA
-65	65	31.5558	Cenozoic	Palaeogene	Eocene	Ypresian	48.6194	data	tex-86	NA	ODP site 1172; Hole 1172D; core 10R; depth 556.23	Littler et al 2011	Bijl et al 2009	NA
-65	65	31.8655	Cenozoic	Palaeogene	Eocene	Ypresian	48.4803	data	tex-86	NA	ODP site 1172; Hole 1172D; core 9R; depth 554.5	Littler et al 2011	Bijl et al 2009	NA
-65	65	30.3101	Cenozoic	Palaeogene	Eocene	Ypresian	48.3947	data	tex-86	NA	ODP site 1172; Hole 1172D; core 9R; depth 553.5	Littler et al 2011	Bijl et al 2009	NA
-65	65	30.8251	Cenozoic	Palaeogene	Eocene	Ypresian	48.2493	data	tex-86	NA	ODP site 1172; Hole 1172D; core 9R; depth 551.8	Littler et al 2011	Bijl et al 2009	NA
-65	65	31.5996	Cenozoic	Palaeogene	Eocene	Ypresian	48.0953	data	tex-86	NA	ODP site 1172; Hole 1172D; core 9R; depth 550	Littler et al 2011	Bijl et al 2009	NA
-65	65	30.9161	Cenozoic	Palaeogene	Eocene	Ypresian	48.0543	data	tex-86	NA	ODP site 1172; Hole 1172D; core 9R; depth 549.52	Littler et al 2011	Bijl et al 2009	NA
-65	65	29.1772	Cenozoic	Palaeogene	Eocene	Ypresian	47.9243	data	tex-86	NA	ODP site 1172; Hole 1172D; core 9R; depth 548	Littler et al 2011	Bijl et al 2009	NA
-65	65	29.7087	Cenozoic	Palaeogene	Eocene	Ypresian	47.8772	data	tex-86	NA	ODP site 1172; Hole 1172D; core 9R; depth 547.45	Littler et al 2011	Bijl et al 2009	NA
-65	65	30.368	Cenozoic	Palaeogene	Eocene	Lutetian	47.7917	data	tex-86	NA	ODP site 1172; Hole 1172D; core 9R; depth 546.45	Littler et al 2011	Bijl et al 2009	NA
-65	65	30.4403	Cenozoic	Palaeogene	Eocene	Lutetian	47.5223	data	tex-86	NA	ODP site 1172; Hole 1172D; core 8R; depth 543.3	Littler et al 2011	Bijl et al 2009	NA
-65	65	30.5658	Cenozoic	Palaeogene	Eocene	Lutetian	47.4829	data	tex-86	NA	ODP site 1172; Hole 1172D; core 8R; depth 542.84	Littler et al 2011	Bijl et al 2009	NA
-65	65	31.1804	Cenozoic	Palaeogene	Eocene	Lutetian	47.2742	data	tex-86	NA	ODP site 1172; Hole 1172D; core 8R; depth 540.4	Littler et al 2011	Bijl et al 2009	NA
-65	65	28.8394	Cenozoic	Palaeogene	Eocene	Lutetian	47.2331	data	tex-86	NA	ODP site 1172; Hole 1172D; core 8R; depth 539.95	Littler et al 2011	Bijl et al 2009	NA
-65	65	30.1622	Cenozoic	Palaeogene	Eocene	Lutetian	46.8787	data	tex-86	NA	ODP site 1172; Hole 1172D; core 8R; depth 537.4	Littler et al 2011	Bijl et al 2009	NA
-65	65	28.7043	Cenozoic	Palaeogene	Eocene	Lutetian	46.5521	data	tex-86	NA	ODP site 1172; Hole 1172D; core 7R; depth 535.05	Littler et al 2011	Bijl et al 2009	NA
-65	65	30.9059	Cenozoic	Palaeogene	Eocene	Lutetian	46.156	data	tex-86	NA	ODP site 1172; Hole 1172D; core 7R; depth 532.2	Littler et al 2011	Bijl et al 2009	NA
-65	65	27.8207	Cenozoic	Palaeogene	Eocene	Lutetian	45.8864	data	tex-86	NA	ODP site 1172; Hole 1172D; core 7R; depth 530.26	Littler et al 2011	Bijl et al 2009	NA
-65	65	27.5604	Cenozoic	Palaeogene	Eocene	Lutetian	45.753	data	tex-86	NA	ODP site 1172; Hole 1172D; core 7R; depth 529.3	Littler et al 2011	Bijl et al 2009	NA
-65	65	28.2069	Cenozoic	Palaeogene	Eocene	Lutetian	45.489	data	tex-86	NA	ODP site 1172; Hole 1172D; core 7R; depth 527.4	Littler et al 2011	Bijl et al 2009	NA
-65	65	25.9497	Cenozoic	Palaeogene	Eocene	Lutetian	45.3903	data	tex-86	NA	ODP site 1172; Hole 1172D; core 7R; depth 526.69	Littler et al 2011	Bijl et al 2009	NA
-65	65	26.7534	Cenozoic	Palaeogene	Eocene	Lutetian	43.9728	data	tex-86	NA	ODP site 1172; Hole 1172D; core 6R; depth 522.45	Littler et al 2011	Bijl et al 2009	NA
-65	65	28.1021	Cenozoic	Palaeogene	Eocene	Lutetian	43.537	data	tex-86	NA	ODP site 1172; Hole 1172D; core 6R; depth 521.2	Littler et al 2011	Bijl et al 2009	NA
-65	65	27.8909	Cenozoic	Palaeogene	Eocene	Lutetian	43.0873	data	tex-86	NA	ODP site 1172; Hole 1172D; core 6R; depth 519.91	Littler et al 2011	Bijl et al 2009	NA
-65	65	26.3052	Cenozoic	Palaeogene	Eocene	Lutetian	42.8537	data	tex-86	NA	ODP site 1172; Hole 1172D; core 6R; depth 519.24	Littler et al 2011	Bijl et al 2009	NA
-65	65	25.9535	Cenozoic	Palaeogene	Eocene	Lutetian	42.6874	data	tex-86	NA	ODP site 1172; Hole 1172D; core 6R; depth 517.665	Littler et al 2011	Bijl et al 2009	NA
-65	65	24.7795	Cenozoic	Palaeogene	Eocene	Lutetian	42.3725	data	tex-86	NA	ODP site 1172; Hole 1172D; core 5R; depth 512.6	Littler et al 2011	Bijl et al 2009	NA
-65	65	24.6344	Cenozoic	Palaeogene	Eocene	Lutetian	42.1179	data	tex-86	NA	ODP site 1172; Hole 1172D; core 5R; depth 508.5	Littler et al 2011	Bijl et al 2009	NA
-65	65	23.5606	Cenozoic	Palaeogene	Eocene	Lutetian	41.7422	data	tex-86	NA	ODP site 1172; Hole 1172A; core 54X; depth 502.45	Littler et al 2011	Bijl et al 2009	NA
-65	65	23.2416	Cenozoic	Palaeogene	Eocene	Lutetian	41.6024	data	tex-86	NA	ODP site 1172; Hole 1172A; core 54X; depth 500.2	Littler et al 2011	Bijl et al 2009	NA
-65	65	24.9506	Cenozoic	Palaeogene	Eocene	Lutetian	41.5503	data	tex-86	NA	ODP site 1172; Hole 1172A; core 53X; depth 498.1	Littler et al 2011	Bijl et al 2009	NA
-65	65	24.7543	Cenozoic	Palaeogene	Eocene	Lutetian	41.4562	data	tex-86	NA	ODP site 1172; Hole 1172A; core 53X; depth 493.6	Littler et al 2011	Bijl et al 2009	NA
-65	65	24.0911	Cenozoic	Palaeogene	Eocene	Lutetian	41.3935	data	tex-86	NA	ODP site 1172; Hole 1172A; core 53X; depth 490.6	Littler et al 2011	Bijl et al 2009	NA
-65	65	22.118	Cenozoic	Palaeogene	Eocene	Lutetian	41.3161	data	tex-86	NA	ODP site 1172; Hole 1172A; core 52X; depth 486.9	Littler et al 2011	Bijl et al 2009	NA
-65	65	23.3201	Cenozoic	Palaeogene	Eocene	Bartonian	41.2555	data	tex-86	NA	ODP site 1172; Hole 1172A; core 52X; depth 484	Littler et al 2011	Bijl et al 2009	NA
-65	65	22.9769	Cenozoic	Palaeogene	Eocene	Bartonian	41.1614	data	tex-86	NA	ODP site 1172; Hole 1172A; core 52X; depth 479.5	Littler et al 2011	Bijl et al 2009	NA
-65	65	23.7712	Cenozoic	Palaeogene	Eocene	Bartonian	41.0547	data	tex-86	NA	ODP site 1172; Hole 1172A; core 51X; depth 474.4	Littler et al 2011	Bijl et al 2009	NA
-65	65	23.93	Cenozoic	Palaeogene	Eocene	Bartonian	40.992	data	tex-86	NA	ODP site 1172; Hole 1172A; core 51X; depth 471.4	Littler et al 2011	Bijl et al 2009	NA
-65	65	25.962	Cenozoic	Palaeogene	Eocene	Bartonian	40.9585	data	tex-86	NA	ODP site 1172; Hole 1172A; core 51X; depth 469.8	Littler et al 2011	Bijl et al 2009	NA
-65	65	25.3545	Cenozoic	Palaeogene	Eocene	Bartonian	40.7474	data	tex-86	NA	ODP site 1172; Hole 1172A; core 49X; depth 459.7	Littler et al 2011	Bijl et al 2009	NA
-65	65	23.075	Cenozoic	Palaeogene	Eocene	Bartonian	40.6527	data	tex-86	NA	ODP site 1172; Hole 1172A; core 49X; depth 455.1	Littler et al 2011	Bijl et al 2009	NA
-65	65	24.0677	Cenozoic	Palaeogene	Eocene	Bartonian	40.5972	data	tex-86	NA	ODP site 1172; Hole 1172A; core 49X; depth 452.2	Littler et al 2011	Bijl et al 2009	NA
-65	65	25.8204	Cenozoic	Palaeogene	Eocene	Bartonian	40.5282	data	tex-86	NA	ODP site 1172; Hole 1172A; core 48X; depth 448.6	Littler et al 2011	Bijl et al 2009	NA
-65	65	24.4491	Cenozoic	Palaeogene	Eocene	Bartonian	40.4419	data	tex-86	NA	ODP site 1172; Hole 1172A; core 48R; depth 444.1	Littler et al 2011	Bijl et al 2009	NA
-65	65	24.7419	Cenozoic	Palaeogene	Eocene	Bartonian	39.9092	data	tex-86	NA	ODP site 1172; Hole 1172A; core 47X; depth 437.5	Littler et al 2011	Bijl et al 2009	NA
-65	65	25.7306	Cenozoic	Palaeogene	Eocene	Bartonian	39.5417	data	tex-86	NA	ODP site 1172; Hole 1172A; core 47X; depth 433	Littler et al 2011	Bijl et al 2009	NA
-65	65	23.7239	Cenozoic	Palaeogene	Eocene	Bartonian	39.3427	data	tex-86	NA	ODP site 1172; Hole 1172A; core 46X; depth 427.9	Littler et al 2011	Bijl et al 2009	NA
-65	65	23.5239	Cenozoic	Palaeogene	Eocene	Bartonian	39.2997	data	tex-86	NA	ODP site 1172; Hole 1172A; core 46X; depth 426.4	Littler et al 2011	Bijl et al 2009	NA
-65	65	24.1081	Cenozoic	Palaeogene	Eocene	Bartonian	39.2568	data	tex-86	NA	ODP site 1172; Hole 1172A; core 46X; depth 424.9	Littler et al 2011	Bijl et al 2009	NA
-65	65	24.0436	Cenozoic	Palaeogene	Eocene	Bartonian	39.2139	data	tex-86	NA	ODP site 1172; Hole 1172A; core 46X; depth 423.4	Littler et al 2011	Bijl et al 2009	NA
-65	65	21.5595	Cenozoic	Palaeogene	Eocene	Bartonian	39.171	data	tex-86	NA	ODP site 1172; Hole 1172A; core 46X; depth 421.9	Littler et al 2011	Bijl et al 2009	NA
-65	65	26.064	Cenozoic	Palaeogene	Eocene	Bartonian	39.0679	data	tex-86	NA	ODP site 1172; Hole 1172A; core 45X; depth 418.3	Littler et al 2011	Bijl et al 2009	NA
-65	65	26.6867	Cenozoic	Palaeogene	Eocene	Bartonian	39.025	data	tex-86	NA	ODP site 1172; Hole 1172A; core 45X; depth 416.8	Littler et al 2011	Bijl et al 2009	NA
-65	65	25.5051	Cenozoic	Palaeogene	Eocene	Bartonian	38.8791	data	tex-86	NA	ODP site 1172; Hole 1172A; core 44X; depth 411.7	Littler et al 2011	Bijl et al 2009	NA
-65	65	23.9381	Cenozoic	Palaeogene	Eocene	Bartonian	38.6644	data	tex-86	NA	ODP site 1172; Hole 1172A; core 44X; depth 404.2	Littler et al 2011	Bijl et al 2009	NA
-65	65	22.3985	Cenozoic	Palaeogene	Eocene	Bartonian	38.4541	data	tex-86	NA	ODP site 1172; Hole 1172A; core 43X; depth 396.85	Littler et al 2011	Bijl et al 2009	NA
-65	65	22.4272	Cenozoic	Palaeogene	Eocene	Bartonian	38.2867	data	tex-86	NA	ODP site 1172; Hole 1172A; core 42X; depth 391	Littler et al 2011	Bijl et al 2009	NA
-65	65	20.8666	Cenozoic	Palaeogene	Eocene	Bartonian	38.115	data	tex-86	NA	ODP site 1172; Hole 1172A; core 42X; depth 385	Littler et al 2011	Bijl et al 2009	NA
-65	65	21.2049	Cenozoic	Palaeogene	Eocene	Priabonian	37.8968	data	tex-86	NA	ODP site 1172; Hole 1172A; core 41X; depth 379.8	Littler et al 2011	Bijl et al 2009	NA
-65	65	21.5882	Cenozoic	Palaeogene	Eocene	Priabonian	37.4582	data	tex-86	NA	ODP site 1172; Hole 1172A; core 40X; depth 373.3	Littler et al 2011	Bijl et al 2009	NA
-65	65	20.4501	Cenozoic	Palaeogene	Eocene	Priabonian	36.5406	data	tex-86	NA	ODP site 1172; Hole 1172A; core 40X; depth 367.3	Littler et al 2011	Bijl et al 2009	NA
-64.8	64.8	25.9	Cenozoic	Palaeogene	Palaeocene	Thanetian	57.5	data	tex-86	NA	IODP site 1172; TEX-86-H; mean Palaeocene	Frieling et al 2017	Sluijs et al 2011	NA
-64.8	64.8	31.8	Cenozoic	Palaeogene	Palaeocene	Thanetian	55.7	data	tex-86	NA	IODP site 1172; TEX-86-H; mean PETM	Frieling et al 2017	Sluijs et al 2011	NA
-64	64	22	Cenozoic	Palaeogene	Eocene	Priabonian	35.849	data	Δ47	14H-7, 17cm	ODP site 689; foraminifera; Combined Subbotina angiporoides & S. utilisindex	Evans et al 2018	Petersen & Schrag 2015	NA
-64	64	12.28	Cenozoic	Palaeogene	Eocene	Priabonian	34.6904	data	Δ47	14H-1, 118 cm to 14H-4, 20 cm	ODP site 689; foraminifera; Combined Subbotina angiporoides & S. utilisindex; This is the mean of all 'pre-transition' samples, and the errors are 2SD of these five samples and thus not comparable to the other data here	Evans et al 2018	Petersen & Schrag 2015	NA
-63	63	19	Cenozoic	Palaeogene	Palaeocene	Selandian	61.5	data	tex-86	NA	ODP 1172; median SST 62 - 58.9 Ma	Suan et al 2017	Hollis et al 2012	NA
-63	63	16	Cenozoic	Palaeogene	Palaeocene	Thanetian	58.5	data	tex-86	NA	ODP 1172; median SST 58.8 - 58.3 Ma	Suan et al 2017	Hollis et al 2012	NA
-63	63	22	Cenozoic	Palaeogene	Palaeocene	Thanetian	57	data	tex-86	NA	ODP 1172; median SST 58.2 - 55.9 Ma	Suan et al 2017	Hollis et al 2012	NA
-63	63	25	Cenozoic	Palaeogene	Palaeocene	Thanetian	55.7	data	tex-86	NA	ODP 1172; median SST 55.8 - 55.6 Ma PETM	Suan et al 2017	Hollis et al 2012	NA
-63	63	23	Cenozoic	Palaeogene	Eocene	Ypresian	54	data	tex-86	NA	ODP 1172; median SST 55.5 - 53 Ma	Suan et al 2017	Hollis et al 2012	NA
-63	63	26	Cenozoic	Palaeogene	Eocene	Ypresian	51.3	data	tex-86	NA	ODP 1172; median SST 53.3 - 49.3 Ma EECO	Suan et al 2017	Hollis et al 2012	NA
-63	63	25	Cenozoic	Palaeogene	Eocene	Lutetian	45.5	data	tex-86	NA	ODP 1172; median SST 49 - 42 Ma	Suan et al 2017	Hollis et al 2012	NA
-63	63	21	Cenozoic	Palaeogene	Eocene	Lutetian	41.5	data	tex-86	NA	ODP 1172; median SST 43 - 40 Ma	Suan et al 2017	Hollis et al 2012	NA
-62.7	62.7	29.9	Cenozoic	Palaeogene	Palaeocene	Thanetian	57.5	data	Mg/Ca	NA	DSDP site 277; planktic foram Acarinina; mean Palaeocene	Frieling et al 2017	Hollis et al 2015	NA
-62.7	62.7	32.2	Cenozoic	Palaeogene	Palaeocene	Thanetian	55.7	data	Mg/Ca	NA	DSDP site 277; planktic foram Acarinina; mean PETM	Frieling et al 2017	Hollis et al 2015	NA
-59	59	25	Mesozoic	Jurassic	Upper	Oxfordian	165	data	tex-86	NA	ODP Site 511 - Falkland Plateau	Jenkyns et al 2012	NA	NA
-59	59	28	Mesozoic	Jurassic	Upper	Kimmeridgian	156	data	tex-86	NA	ODP Site 511 - Falkland Plateau	Jenkyns et al 2012	NA	NA
58	58	17	Cenozoic	Palaeogene	Palaeocene	Thanetian	59	data	tex-86	NA	Well 10; Omsk, SW Siberia; Palaeocene background	Suan et al 2017	Frieling et al 2014	NA
58	58	27	Cenozoic	Palaeogene	Palaeocene	Thanetian	55.7	data	tex-86	NA	Well 10; Omsk, SW Siberia; PETM	Suan et al 2017	Frieling et al 2014	NA
58	58	26	Cenozoic	Palaeogene	Eocene	Ypresian	52	data	tex-86	NA	Well 10; Omsk, SW Siberia; Eocene background	Suan et al 2017	Frieling et al 2014	NA
-56	56	28	Cenozoic	Palaeogene	Eocene	Ypresian	51.3	data	tex-86	NA	Hampden, Cantebury Basin; median SST 53.3 - 49.3 Ma EECO	Suan et al 2017	Hollis et al 2012	NA
-56	56	23	Cenozoic	Palaeogene	Eocene	Lutetian	45.5	data	tex-86	NA	Hampden, Cantebury Basin; median SST 49 - 42 Ma	Suan et al 2017	Hollis et al 2012	NA
-56	56	17	Cenozoic	Palaeogene	Eocene	Lutetian	41.5	data	tex-86	NA	Hampden, Cantebury Basin; median SST 43 - 40 Ma	Suan et al 2017	Hollis et al 2012	NA
-55	55	34.2	Cenozoic	Palaeogene	Eocene	Ypresian	50.68	data	tex-86	M34/f822	Cantebury Basin, New Zealand	Littler et al 2011	Hollis et al 2009	NA
-55	55	38	Cenozoic	Palaeogene	Eocene	Ypresian	50.68	data	O-18	M34/f822	Cantebury Basin, New Zealand	Littler et al 2011	Hollis et al 2009	NA
-55	55	34.5	Cenozoic	Palaeogene	Eocene	Ypresian	50.59	data	tex-86	M34/f823	Cantebury Basin, New Zealand	Littler et al 2011	Hollis et al 2009	NA
-55	55	29.8	Cenozoic	Palaeogene	Eocene	Ypresian	50.59	data	O-18	M34/f823	Cantebury Basin, New Zealand	Littler et al 2011	Hollis et al 2009	NA
-55	55	34.4	Cenozoic	Palaeogene	Eocene	Ypresian	50.4	data	tex-86	M34/f825	Cantebury Basin, New Zealand	Littler et al 2011	Hollis et al 2009	NA
-55	55	26.1	Cenozoic	Palaeogene	Eocene	Ypresian	50.4	data	O-18	M34/f825	Cantebury Basin, New Zealand	Littler et al 2011	Hollis et al 2009	NA
-55	55	31.3	Cenozoic	Palaeogene	Eocene	Ypresian	50.12	data	tex-86	M34/f828	Cantebury Basin, New Zealand	Littler et al 2011	Hollis et al 2009	NA
-55	55	25.3	Cenozoic	Palaeogene	Eocene	Ypresian	50.12	data	O-18	M34/f828	Cantebury Basin, New Zealand	Littler et al 2011	Hollis et al 2009	NA
-55	55	33.2	Cenozoic	Palaeogene	Eocene	Ypresian	49.83	data	tex-86	M34/f831	Cantebury Basin, New Zealand	Littler et al 2011	Hollis et al 2009	NA
-55	55	30.2	Cenozoic	Palaeogene	Eocene	Ypresian	49.83	data	Mg/Ca	M34/f831	Cantebury Basin, New Zealand	Littler et al 2011	Hollis et al 2009	NA
-55	55	35.7	Cenozoic	Palaeogene	Eocene	Ypresian	49.83	data	O-18	M34/f831	Cantebury Basin, New Zealand	Littler et al 2011	Hollis et al 2009	NA
-55	55	33	Cenozoic	Palaeogene	Eocene	Ypresian	49.55	data	tex-86	M34/f834	Cantebury Basin, New Zealand	Littler et al 2011	Hollis et al 2009	NA
-55	55	31.4	Cenozoic	Palaeogene	Eocene	Ypresian	49.55	data	O-18	M34/f834	Cantebury Basin, New Zealand	Littler et al 2011	Hollis et al 2009	NA
-55	55	31.6	Cenozoic	Palaeogene	Eocene	Ypresian	49.26	data	tex-86	M34/f837	Cantebury Basin, New Zealand	Littler et al 2011	Hollis et al 2009	NA
-55	55	31.5	Cenozoic	Palaeogene	Eocene	Ypresian	49.26	data	O-18	M34/f837	Cantebury Basin, New Zealand	Littler et al 2011	Hollis et al 2009	NA
-55	55	30.6	Cenozoic	Palaeogene	Eocene	Ypresian	48.98	data	tex-86	M34/f840	Cantebury Basin, New Zealand	Littler et al 2011	Hollis et al 2009	NA
-55	55	25.8	Cenozoic	Palaeogene	Eocene	Ypresian	48.98	data	O-18	M34/f840	Cantebury Basin, New Zealand	Littler et al 2011	Hollis et al 2009	NA
-55	55	32.5	Cenozoic	Palaeogene	Eocene	Lutetian	48.69	data	tex-86	M34/f843	Cantebury Basin, New Zealand	Littler et al 2011	Hollis et al 2009	NA
-55	55	30.8	Cenozoic	Palaeogene	Eocene	Lutetian	48.69	data	Mg/Ca	M34/f843	Cantebury Basin, New Zealand	Littler et al 2011	Hollis et al 2009	NA
-55	55	29.6	Cenozoic	Palaeogene	Eocene	Lutetian	48.69	data	O-18	M34/f843	Cantebury Basin, New Zealand	Littler et al 2011	Hollis et al 2009	NA
-55	55	32	Cenozoic	Palaeogene	Eocene	Lutetian	48.41	data	tex-86	M34/f846	Cantebury Basin, New Zealand	Littler et al 2011	Hollis et al 2009	NA
-55	55	27.6	Cenozoic	Palaeogene	Eocene	Lutetian	48.41	data	O-18	M34/f846	Cantebury Basin, New Zealand	Littler et al 2011	Hollis et al 2009	NA
-55	55	28.4	Cenozoic	Palaeogene	Eocene	Lutetian	48.13	data	tex-86	M34/f849	Cantebury Basin, New Zealand	Littler et al 2011	Hollis et al 2009	NA
-55	55	20.9	Cenozoic	Palaeogene	Eocene	Lutetian	48.13	data	O-18	M34/f849	Cantebury Basin, New Zealand	Littler et al 2011	Hollis et al 2009	NA
-55	55	28.3	Cenozoic	Palaeogene	Eocene	Lutetian	47.84	data	tex-86	M34/f852	Cantebury Basin, New Zealand	Littler et al 2011	Hollis et al 2009	NA
-55	55	20.3	Cenozoic	Palaeogene	Eocene	Lutetian	47.84	data	O-18	M34/f852	Cantebury Basin, New Zealand	Littler et al 2011	Hollis et al 2009	NA
-55	55	28.8	Cenozoic	Palaeogene	Eocene	Lutetian	47.56	data	tex-86	M34/f855	Cantebury Basin, New Zealand	Littler et al 2011	Hollis et al 2009	NA
-55	55	25.4	Cenozoic	Palaeogene	Eocene	Lutetian	47.56	data	Mg/Ca	M34/f855	Cantebury Basin, New Zealand	Littler et al 2011	Hollis et al 2009	NA
-55	55	27.6	Cenozoic	Palaeogene	Eocene	Lutetian	47.35	data	tex-86	M34/f858	Cantebury Basin, New Zealand	Littler et al 2011	Hollis et al 2009	NA
-55	55	21.2	Cenozoic	Palaeogene	Eocene	Lutetian	47.25	data	O-18	M34/f859	Cantebury Basin, New Zealand	Littler et al 2011	Hollis et al 2009	NA
-55	55	28.7	Cenozoic	Palaeogene	Eocene	Lutetian	47.16	data	tex-86	M34/f860	Cantebury Basin, New Zealand	Littler et al 2011	Hollis et al 2009	NA
-55	55	26	Cenozoic	Palaeogene	Eocene	Lutetian	47.06	data	tex-86	M34/f861	Cantebury Basin, New Zealand	Littler et al 2011	Hollis et al 2009	NA
-55	55	28.2	Cenozoic	Palaeogene	Eocene	Lutetian	46.78	data	tex-86	M34/f864	Cantebury Basin, New Zealand	Littler et al 2011	Hollis et al 2009	NA
-55	55	29.8	Cenozoic	Palaeogene	Eocene	Lutetian	46.55	data	tex-86	M34/f867	Cantebury Basin, New Zealand	Littler et al 2011	Hollis et al 2009	NA
-55	55	30.1	Cenozoic	Palaeogene	Eocene	Lutetian	46.55	data	Mg/Ca	M34/f867	Cantebury Basin, New Zealand	Littler et al 2011	Hollis et al 2009	NA
-55	55	30.3	Cenozoic	Palaeogene	Eocene	Lutetian	46.5	data	tex-86	M34/f868	Cantebury Basin, New Zealand	Littler et al 2011	Hollis et al 2009	NA
-55	55	21	Cenozoic	Palaeogene	Eocene	Lutetian	42.5	data	tex-86	M34/f869	Cantebury Basin, New Zealand	Littler et al 2011	Hollis et al 2009	NA
54.6	54.6	18.3	Cenozoic	Palaeogene	Palaeocene	Thanetian	57.5	data	tex-86	NA	West Siberian Sea; TEX-86-H; mean Palaeocene	Frieling et al 2017	Frieling et al 2014	NA
54.6	54.6	27.2	Cenozoic	Palaeogene	Palaeocene	Thanetian	55.7	data	tex-86	NA	West Siberian Sea; TEX-86-H; mean PETM	Frieling et al 2017	Frieling et al 2014	NA
-54.3128	54.3128	31.0019	Mesozoic	Cretaceous	Upper	Cenomanian	94.3849	data	O-18	NA	511; Falkland Plateau South Atlantic; depth 411.09	O'Brien et al 2017	Bice et al., 2003	NA
-54.3128	54.3128	29.8042	Mesozoic	Cretaceous	Upper	Cenomanian	94.3849	data	O-18	NA	511; Falkland Plateau South Atlantic; depth 411.09	O'Brien et al 2017	Bice et al., 2003	NA
-54.3128	54.3128	30.1842	Mesozoic	Cretaceous	Upper	Cenomanian	94.3849	data	O-18	NA	511; Falkland Plateau South Atlantic; depth 411.09	O'Brien et al 2017	Bice et al., 2003	NA
-54.3128	54.3128	28.7989	Mesozoic	Cretaceous	Upper	Cenomanian	94.2437	data	O-18	NA	511; Falkland Plateau South Atlantic; depth 410.72	O'Brien et al 2017	Bice et al., 2003	NA
-54.3128	54.3128	29.4627	Mesozoic	Cretaceous	Upper	Cenomanian	94.2437	data	O-18	NA	511; Falkland Plateau South Atlantic; depth 410.72	O'Brien et al 2017	Bice et al., 2003	NA
-54.3128	54.3128	30.1361	Mesozoic	Cretaceous	Upper	Cenomanian	94.2437	data	O-18	NA	511; Falkland Plateau South Atlantic; depth 410.72	O'Brien et al 2017	Bice et al., 2003	NA
-54.3128	54.3128	29.0154	Mesozoic	Cretaceous	Upper	Cenomanian	94.0948	data	O-18	NA	511; Falkland Plateau South Atlantic; depth 410.33	O'Brien et al 2017	Bice et al., 2003	NA
-54.3128	54.3128	26.8268	Mesozoic	Cretaceous	Upper	Cenomanian	94.0948	data	O-18	NA	511; Falkland Plateau South Atlantic; depth 410.33	O'Brien et al 2017	Bice et al., 2003	NA
-54.3128	54.3128	28.443	Mesozoic	Cretaceous	Upper	Cenomanian	94.0948	data	O-18	NA	511; Falkland Plateau South Atlantic; depth 410.33	O'Brien et al 2017	Bice et al., 2003	NA
-54.3128	54.3128	24.7345	Mesozoic	Cretaceous	Upper	Cenomanian	94.0948	data	O-18	NA	511; Falkland Plateau South Atlantic; depth 410.33	O'Brien et al 2017	Bice et al., 2003	NA
-54.3128	54.3128	25.1626	Mesozoic	Cretaceous	Upper	Cenomanian	94.0948	data	O-18	NA	511; Falkland Plateau South Atlantic; depth 410.33	O'Brien et al 2017	Bice et al., 2003	NA
-54.3128	54.3128	29.9485	Mesozoic	Cretaceous	Upper	Cenomanian	94.0948	data	O-18	NA	511; Falkland Plateau South Atlantic; depth 410.33	O'Brien et al 2017	Bice et al., 2003	NA
-54.3128	54.3128	29.7705	Mesozoic	Cretaceous	Upper	Cenomanian	94.0223	data	O-18	NA	511; Falkland Plateau South Atlantic; depth 410.14	O'Brien et al 2017	Bice et al., 2003	NA
-54.3128	54.3128	29.2992	Mesozoic	Cretaceous	Upper	Cenomanian	94.0223	data	O-18	NA	511; Falkland Plateau South Atlantic; depth 410.14	O'Brien et al 2017	Bice et al., 2003	NA
-54.3128	54.3128	26.3843	Mesozoic	Cretaceous	Upper	Turonian	93.8009	data	O-18	NA	511; Falkland Plateau South Atlantic; depth 409.56	O'Brien et al 2017	Bice et al., 2003	NA
-54.3128	54.3128	24.9365	Mesozoic	Cretaceous	Upper	Turonian	93.8009	data	O-18	NA	511; Falkland Plateau South Atlantic; depth 409.56	O'Brien et al 2017	Bice et al., 2003	NA
-54.3128	54.3128	28.7316	Mesozoic	Cretaceous	Upper	Turonian	93.8009	data	O-18	NA	511; Falkland Plateau South Atlantic; depth 409.56	O'Brien et al 2017	Bice et al., 2003	NA
-54.3128	54.3128	23.7003	Mesozoic	Cretaceous	Upper	Turonian	93.8009	data	O-18	NA	511; Falkland Plateau South Atlantic; depth 409.56	O'Brien et al 2017	Bice et al., 2003	NA
-54.3128	54.3128	24.1332	Mesozoic	Cretaceous	Upper	Turonian	93.8009	data	O-18	NA	511; Falkland Plateau South Atlantic; depth 409.56	O'Brien et al 2017	Bice et al., 2003	NA
-54.3128	54.3128	27.3655	Mesozoic	Cretaceous	Upper	Turonian	93.5108	data	O-18	NA	511; Falkland Plateau South Atlantic; depth 408.8	O'Brien et al 2017	Bice et al., 2003	NA
-54.3128	54.3128	23.4454	Mesozoic	Cretaceous	Upper	Turonian	93.2245	data	O-18	NA	511; Falkland Plateau South Atlantic; depth 408.05	O'Brien et al 2017	Bice et al., 2003	NA
-54.3128	54.3128	24.3208	Mesozoic	Cretaceous	Upper	Turonian	93.2245	data	O-18	NA	511; Falkland Plateau South Atlantic; depth 408.05	O'Brien et al 2017	Bice et al., 2003	NA
-54.3128	54.3128	20.8528	Mesozoic	Cretaceous	Upper	Turonian	93.2245	data	O-18	NA	511; Falkland Plateau South Atlantic; depth 408.05	O'Brien et al 2017	Bice et al., 2003	NA
-54.3128	54.3128	20.7614	Mesozoic	Cretaceous	Upper	Turonian	93.2245	data	O-18	NA	511; Falkland Plateau South Atlantic; depth 408.05	O'Brien et al 2017	Bice et al., 2003	NA
-54.3128	54.3128	22.1082	Mesozoic	Cretaceous	Upper	Turonian	92.9535	data	O-18	NA	511; Falkland Plateau South Atlantic; depth 407.34	O'Brien et al 2017	Bice et al., 2003	NA
-54.3128	54.3128	25.0952	Mesozoic	Cretaceous	Upper	Turonian	92.9535	data	O-18	NA	511; Falkland Plateau South Atlantic; depth 407.34	O'Brien et al 2017	Bice et al., 2003	NA
-54.3128	54.3128	20.5882	Mesozoic	Cretaceous	Upper	Turonian	92.7092	data	O-18	NA	511; Falkland Plateau South Atlantic; depth 406.7	O'Brien et al 2017	Bice et al., 2003	NA
-54.3128	54.3128	22.0216	Mesozoic	Cretaceous	Upper	Turonian	92.6558	data	O-18	NA	511; Falkland Plateau South Atlantic; depth 406.56	O'Brien et al 2017	Bice et al., 2003	NA
-54.3128	54.3128	18.6594	Mesozoic	Cretaceous	Upper	Turonian	92.6558	data	O-18	NA	511; Falkland Plateau South Atlantic; depth 406.56	O'Brien et al 2017	Bice et al., 2003	NA
-54.3128	54.3128	18.4334	Mesozoic	Cretaceous	Upper	Turonian	92.0832	data	O-18	NA	511; Falkland Plateau South Atlantic; depth 405.06	O'Brien et al 2017	Bice et al., 2003	NA
-54.3128	54.3128	19.9678	Mesozoic	Cretaceous	Upper	Cenomanian	95.3965	data	O-18	NA	511; Falkland Plateau South Atlantic; depth 413.74	O'Brien et al 2017	Huber et al., 1995	NA
-54.3128	54.3128	21.2665	Mesozoic	Cretaceous	Upper	Cenomanian	95.3965	data	O-18	NA	511; Falkland Plateau South Atlantic; depth 413.74	O'Brien et al 2017	Huber et al., 1995	NA
-54.3128	54.3128	31.0789	Mesozoic	Cretaceous	Upper	Cenomanian	94.6101	data	O-18	NA	511; Falkland Plateau South Atlantic; depth 411.68	O'Brien et al 2017	Huber et al., 1995	NA
-54.3128	54.3128	31.2713	Mesozoic	Cretaceous	Upper	Cenomanian	94.6101	data	O-18	NA	511; Falkland Plateau South Atlantic; depth 411.68	O'Brien et al 2017	Huber et al., 1995	NA
-54.3128	54.3128	26.2208	Mesozoic	Cretaceous	Upper	Cenomanian	94.6101	data	O-18	NA	511; Falkland Plateau South Atlantic; depth 411.68	O'Brien et al 2017	Huber et al., 1995	NA
-54.3128	54.3128	28.722	Mesozoic	Cretaceous	Upper	Cenomanian	94.0376	data	O-18	NA	511; Falkland Plateau South Atlantic; depth 410.18	O'Brien et al 2017	Huber et al., 1995	NA
-54.3128	54.3128	25.4993	Mesozoic	Cretaceous	Upper	Cenomanian	94.0376	data	O-18	NA	511; Falkland Plateau South Atlantic; depth 410.18	O'Brien et al 2017	Huber et al., 1995	NA
-54.3128	54.3128	27.1347	Mesozoic	Cretaceous	Upper	Turonian	93.4841	data	O-18	NA	511; Falkland Plateau South Atlantic; depth 408.73	O'Brien et al 2017	Huber et al., 1995	NA
-54.3128	54.3128	23.7196	Mesozoic	Cretaceous	Upper	Turonian	93.4841	data	O-18	NA	511; Falkland Plateau South Atlantic; depth 408.73	O'Brien et al 2017	Huber et al., 1995	NA
-54.3128	54.3128	22.2766	Mesozoic	Cretaceous	Upper	Turonian	92.9115	data	O-18	NA	511; Falkland Plateau South Atlantic; depth 407.23	O'Brien et al 2017	Huber et al., 1995	NA
-54.3128	54.3128	24.6816	Mesozoic	Cretaceous	Upper	Turonian	90.3617	data	O-18	NA	511; Falkland Plateau South Atlantic; depth 400.55	O'Brien et al 2017	Huber et al., 1995	NA
-54.2827	54.2827	20.1396	Mesozoic	Cretaceous	Upper	Cenomanian	95.4308	data	O-18	NA	511; Falkland Plateau South Atlantic; depth 413.83	O'Brien et al 2017	Bice et al., 2003	NA
-54.2827	54.2827	19.9135	Mesozoic	Cretaceous	Upper	Cenomanian	95.4308	data	O-18	NA	511; Falkland Plateau South Atlantic; depth 413.83	O'Brien et al 2017	Bice et al., 2003	NA
-54.2827	54.2827	21.3517	Mesozoic	Cretaceous	Upper	Cenomanian	95.4308	data	O-18	NA	511; Falkland Plateau South Atlantic; depth 413.83	O'Brien et al 2017	Bice et al., 2003	NA
-54.2827	54.2827	21.5634	Mesozoic	Cretaceous	Upper	Cenomanian	95.4308	data	O-18	NA	511; Falkland Plateau South Atlantic; depth 413.83	O'Brien et al 2017	Bice et al., 2003	NA
-54.2827	54.2827	20.712	Mesozoic	Cretaceous	Upper	Cenomanian	95.4308	data	O-18	NA	511; Falkland Plateau South Atlantic; depth 413.83	O'Brien et al 2017	Bice et al., 2003	NA
-54.2827	54.2827	20.4811	Mesozoic	Cretaceous	Upper	Cenomanian	94.9422	data	O-18	NA	511; Falkland Plateau South Atlantic; depth 412.55	O'Brien et al 2017	Bice et al., 2003	NA
-54.2827	54.2827	20.9525	Mesozoic	Cretaceous	Upper	Cenomanian	94.9422	data	O-18	NA	511; Falkland Plateau South Atlantic; depth 412.55	O'Brien et al 2017	Bice et al., 2003	NA
-54.2827	54.2827	21.6548	Mesozoic	Cretaceous	Upper	Cenomanian	94.9155	data	O-18	NA	511; Falkland Plateau South Atlantic; depth 412.48	O'Brien et al 2017	Bice et al., 2003	NA
-54.2827	54.2827	20.914	Mesozoic	Cretaceous	Upper	Cenomanian	94.8163	data	O-18	NA	511; Falkland Plateau South Atlantic; depth 412.22	O'Brien et al 2017	Bice et al., 2003	NA
-54.2827	54.2827	21.4527	Mesozoic	Cretaceous	Upper	Cenomanian	94.8163	data	O-18	NA	511; Falkland Plateau South Atlantic; depth 412.22	O'Brien et al 2017	Bice et al., 2003	NA
-54.2827	54.2827	30.7553	Mesozoic	Cretaceous	Upper	Cenomanian	94.7857	data	O-18	NA	511; Falkland Plateau South Atlantic; depth 412.14	O'Brien et al 2017	Bice et al., 2003	NA
-54.2827	54.2827	27.3979	Mesozoic	Cretaceous	Upper	Cenomanian	94.7857	data	O-18	NA	511; Falkland Plateau South Atlantic; depth 412.14	O'Brien et al 2017	Bice et al., 2003	NA
-54.2827	54.2827	27.422	Mesozoic	Cretaceous	Upper	Cenomanian	94.6598	data	O-18	NA	511; Falkland Plateau South Atlantic; depth 411.81	O'Brien et al 2017	Bice et al., 2003	NA
-54.2827	54.2827	27.8452	Mesozoic	Cretaceous	Upper	Cenomanian	94.6598	data	O-18	NA	511; Falkland Plateau South Atlantic; depth 411.81	O'Brien et al 2017	Bice et al., 2003	NA
-54.2827	54.2827	25.9212	Mesozoic	Cretaceous	Upper	Cenomanian	94.6598	data	O-18	NA	511; Falkland Plateau South Atlantic; depth 411.81	O'Brien et al 2017	Bice et al., 2003	NA
-54.2827	54.2827	21.5538	Mesozoic	Cretaceous	Upper	Cenomanian	94.6598	data	O-18	NA	511; Falkland Plateau South Atlantic; depth 411.81	O'Brien et al 2017	Bice et al., 2003	NA
-54.2827	54.2827	24.1463	Mesozoic	Cretaceous	Upper	Cenomanian	94.6598	data	O-18	NA	511; Falkland Plateau South Atlantic; depth 411.81	O'Brien et al 2017	Bice et al., 2003	NA
-54.2827	54.2827	30.5533	Mesozoic	Cretaceous	Upper	Cenomanian	94.6598	data	O-18	NA	511; Falkland Plateau South Atlantic; depth 411.81	O'Brien et al 2017	Bice et al., 2003	NA
-54.2827	54.2827	30.3176	Mesozoic	Cretaceous	Upper	Cenomanian	94.6598	data	O-18	NA	511; Falkland Plateau South Atlantic; depth 411.81	O'Brien et al 2017	Bice et al., 2003	NA
-54.2827	54.2827	32.5927	Mesozoic	Cretaceous	Upper	Cenomanian	94.6101	data	O-18	NA	511; Falkland Plateau South Atlantic; depth 411.68	O'Brien et al 2017	Bice et al., 2003	NA
-54.2827	54.2827	29.827	Mesozoic	Cretaceous	Upper	Cenomanian	94.4422	data	O-18	NA	511; Falkland Plateau South Atlantic; depth 411.24	O'Brien et al 2017	Bice et al., 2003	NA
-54.2827	54.2827	31.674	Mesozoic	Cretaceous	Upper	Cenomanian	94.4422	data	O-18	NA	511; Falkland Plateau South Atlantic; depth 411.24	O'Brien et al 2017	Bice et al., 2003	NA
-54.2827	54.2827	24.2906	Mesozoic	Cretaceous	Upper	Cenomanian	94.3849	data	O-18	NA	511; Falkland Plateau South Atlantic; depth 411.09	O'Brien et al 2017	Bice et al., 2003	NA
-54.2827	54.2827	25.3777	Mesozoic	Cretaceous	Upper	Cenomanian	94.3849	data	O-18	NA	511; Falkland Plateau South Atlantic; depth 411.09	O'Brien et al 2017	Bice et al., 2003	NA
-54.2827	54.2827	27.523	Mesozoic	Cretaceous	Upper	Cenomanian	94.3849	data	O-18	NA	511; Falkland Plateau South Atlantic; depth 411.09	O'Brien et al 2017	Bice et al., 2003	NA
52.5	52.5	19.6	Cenozoic	Palaeogene	Palaeocene	Thanetian	57.5	data	tex-86	NA	Denmark Fur; TEX-86-H; mean Palaeocene	Frieling et al 2017	Schoon et al 2015	NA
52.5	52.5	29.8	Cenozoic	Palaeogene	Palaeocene	Thanetian	55.7	data	tex-86	NA	Denmark Fur; TEX-86-H; mean PETM	Frieling et al 2017	Schoon et al 2015	NA
51.2	51.2	19.6	Cenozoic	Palaeogene	Palaeocene	Thanetian	57.5	data	tex-86	NA	Denmark Store Baelt; TEX-86-H; mean Palaeocene	Frieling et al 2017	Schoon et al 2015	NA
51.2	51.2	25.2	Cenozoic	Palaeogene	Palaeocene	Thanetian	55.7	data	tex-86	NA	Denmark Store Baelt; TEX-86-H; mean PETM	Frieling et al 2017	Schoon et al 2015	NA
47.66	47.66	42.9474	Mesozoic	Cretaceous	Upper	Turonian	93.8919	data	tex-86	NA	Wunstorf; Lower Saxony Basin northern Germany; depth 35.81	O'Brien et al 2017	Van Helmond et al., 2015	NA
47.66	47.66	43.857	Mesozoic	Cretaceous	Upper	Turonian	93.8792	data	tex-86	NA	Wunstorf; Lower Saxony Basin northern Germany; depth 35.51	O'Brien et al 2017	Van Helmond et al., 2015	NA
47.66	47.66	42.0206	Mesozoic	Cretaceous	Upper	Turonian	93.8487	data	tex-86	NA	Wunstorf; Lower Saxony Basin northern Germany; depth 34.79	O'Brien et al 2017	Van Helmond et al., 2015	NA
47.66	47.66	43.3197	Mesozoic	Cretaceous	Upper	Turonian	93.8021	data	tex-86	NA	Wunstorf; Lower Saxony Basin northern Germany; depth 33.69	O'Brien et al 2017	Van Helmond et al., 2015	NA
47.66	47.66	43.8848	Mesozoic	Cretaceous	Upper	Turonian	93.7818	data	tex-86	NA	Wunstorf; Lower Saxony Basin northern Germany; depth 33.21	O'Brien et al 2017	Van Helmond et al., 2015	NA
47.66	47.66	42.8152	Mesozoic	Cretaceous	Upper	Turonian	93.7636	data	tex-86	NA	Wunstorf; Lower Saxony Basin northern Germany; depth 32.78	O'Brien et al 2017	Van Helmond et al., 2015	NA
47.66	47.66	44.348	Mesozoic	Cretaceous	Upper	Turonian	93.6547	data	tex-86	NA	Wunstorf; Lower Saxony Basin northern Germany; depth 30.21	O'Brien et al 2017	Van Helmond et al., 2015	NA
47.66	47.66	44.2249	Mesozoic	Cretaceous	Upper	Turonian	93.4979	data	tex-86	NA	Wunstorf; Lower Saxony Basin northern Germany; depth 26.51	O'Brien et al 2017	Van Helmond et al., 2015	NA
47.4578	47.4578	43.3017	Mesozoic	Cretaceous	Upper	Cenomanian	94.4432	data	tex-86	NA	Wunstorf; Lower Saxony Basin northern Germany; depth 48.82	O'Brien et al 2017	Van Helmond et al., 2015	NA
47.4578	47.4578	43.3795	Mesozoic	Cretaceous	Upper	Cenomanian	94.4301	data	tex-86	NA	Wunstorf; Lower Saxony Basin northern Germany; depth 48.51	O'Brien et al 2017	Van Helmond et al., 2015	NA
47.4578	47.4578	44.827	Mesozoic	Cretaceous	Upper	Cenomanian	94.4174	data	tex-86	NA	Wunstorf; Lower Saxony Basin northern Germany; depth 48.21	O'Brien et al 2017	Van Helmond et al., 2015	NA
47.4578	47.4578	42.7961	Mesozoic	Cretaceous	Upper	Cenomanian	94.4047	data	tex-86	NA	Wunstorf; Lower Saxony Basin northern Germany; depth 47.91	O'Brien et al 2017	Van Helmond et al., 2015	NA
47.4578	47.4578	43.6601	Mesozoic	Cretaceous	Upper	Cenomanian	94.3975	data	tex-86	NA	Wunstorf; Lower Saxony Basin northern Germany; depth 47.74	O'Brien et al 2017	Van Helmond et al., 2015	NA
47.4578	47.4578	34.5105	Mesozoic	Cretaceous	Upper	Cenomanian	94.3326	data	tex-86	NA	Wunstorf; Lower Saxony Basin northern Germany; depth 46.21	O'Brien et al 2017	Van Helmond et al., 2015	NA
47.4578	47.4578	38.2201	Mesozoic	Cretaceous	Upper	Cenomanian	94.2479	data	tex-86	NA	Wunstorf; Lower Saxony Basin northern Germany; depth 44.21	O'Brien et al 2017	Van Helmond et al., 2015	NA
47.4578	47.4578	40.7692	Mesozoic	Cretaceous	Upper	Cenomanian	94.2309	data	tex-86	NA	Wunstorf; Lower Saxony Basin northern Germany; depth 43.81	O'Brien et al 2017	Van Helmond et al., 2015	NA
47.4578	47.4578	41.9997	Mesozoic	Cretaceous	Upper	Cenomanian	94.2182	data	tex-86	NA	Wunstorf; Lower Saxony Basin northern Germany; depth 43.51	O'Brien et al 2017	Van Helmond et al., 2015	NA
47.4578	47.4578	42.707	Mesozoic	Cretaceous	Upper	Cenomanian	94.1886	data	tex-86	NA	Wunstorf; Lower Saxony Basin northern Germany; depth 42.81	O'Brien et al 2017	Van Helmond et al., 2015	NA
47.4578	47.4578	43.7575	Mesozoic	Cretaceous	Upper	Cenomanian	94.1801	data	tex-86	NA	Wunstorf; Lower Saxony Basin northern Germany; depth 42.61	O'Brien et al 2017	Van Helmond et al., 2015	NA
47.4578	47.4578	43.9795	Mesozoic	Cretaceous	Upper	Cenomanian	94.1686	data	tex-86	NA	Wunstorf; Lower Saxony Basin northern Germany; depth 42.34	O'Brien et al 2017	Van Helmond et al., 2015	NA
47.4578	47.4578	40.7338	Mesozoic	Cretaceous	Upper	Cenomanian	94.1178	data	tex-86	NA	Wunstorf; Lower Saxony Basin northern Germany; depth 41.14	O'Brien et al 2017	Van Helmond et al., 2015	NA
47.4578	47.4578	40.6178	Mesozoic	Cretaceous	Upper	Cenomanian	94.0911	data	tex-86	NA	Wunstorf; Lower Saxony Basin northern Germany; depth 40.51	O'Brien et al 2017	Van Helmond et al., 2015	NA
47.4578	47.4578	40.4516	Mesozoic	Cretaceous	Upper	Cenomanian	94.0614	data	tex-86	NA	Wunstorf; Lower Saxony Basin northern Germany; depth 39.81	O'Brien et al 2017	Van Helmond et al., 2015	NA
47.4578	47.4578	43.0662	Mesozoic	Cretaceous	Upper	Cenomanian	93.9712	data	tex-86	NA	Wunstorf; Lower Saxony Basin northern Germany; depth 37.68	O'Brien et al 2017	Van Helmond et al., 2015	NA
47.4578	47.4578	42.6515	Mesozoic	Cretaceous	Upper	Cenomanian	93.9623	data	tex-86	NA	Wunstorf; Lower Saxony Basin northern Germany; depth 37.47	O'Brien et al 2017	Van Helmond et al., 2015	NA
47.4578	47.4578	43.7407	Mesozoic	Cretaceous	Upper	Cenomanian	93.9513	data	tex-86	NA	Wunstorf; Lower Saxony Basin northern Germany; depth 37.21	O'Brien et al 2017	Van Helmond et al., 2015	NA
47.4578	47.4578	43.09	Mesozoic	Cretaceous	Upper	Cenomanian	93.9216	data	tex-86	NA	Wunstorf; Lower Saxony Basin northern Germany; depth 36.51	O'Brien et al 2017	Van Helmond et al., 2015	NA
47.4578	47.4578	43.6113	Mesozoic	Cretaceous	Upper	Cenomanian	93.9089	data	tex-86	NA	Wunstorf; Lower Saxony Basin northern Germany; depth 36.21	O'Brien et al 2017	Van Helmond et al., 2015	NA
45	45	20	Cenozoic	Palaeogene	Eocene	Ypresian	53.4	data	Δ47	KE57.5	GSB Kester Borehole Belgium; Mons-en-Pevele Fm; foraminifera; Palaeonummulites planulatus	Evans et al 2018	NA	NA
45	45	28.5	Cenozoic	Palaeogene	Eocene	Ypresian	50.8	data	Δ47	EF1	Ampe Quarry Belgium; Hyon Fm; foraminifera; Palaeonummulites planulatus	Evans et al 2018	NA	NA
45	45	31.1	Cenozoic	Palaeogene	Eocene	Ypresian	50.7	data	Δ47	EF2	Ampe Quarry Belgium; Hyon Fm; foraminifera; Palaeonummulites planulatus	Evans et al 2018	NA	NA
45	45	27	Cenozoic	Palaeogene	Eocene	Lutetian	44	data	Δ47	BS1	Balegem Sandpit Belgium; Lede Fm; foraminifera; Nummulites aquitanicus	Evans et al 2018	NA	NA
45	45	23.2	Cenozoic	Palaeogene	Eocene	Lutetian	42.5	data	Δ47	SW1	Hampshire Basin UK; Selsey Fm; foraminifera; Palaeonummulites aff. Prestwichianus	Evans et al 2018	NA	NA
-44.22	44.22	26.8037	Mesozoic	Cretaceous	Upper	Turonian	90.6507	data	O-18	NA	762C; Exmouth Plateau eastern Indian Ocean; depth 803.09	O'Brien et al 2017	Falzoni et al., 2016	NA
-44.22	44.22	28.1024	Mesozoic	Cretaceous	Upper	Turonian	90.6507	data	O-18	NA	762C; Exmouth Plateau eastern Indian Ocean; depth 803.09	O'Brien et al 2017	Falzoni et al., 2016	NA
-44.22	44.22	28.872	Mesozoic	Cretaceous	Upper	Turonian	90.6507	data	O-18	NA	762C; Exmouth Plateau eastern Indian Ocean; depth 803.09	O'Brien et al 2017	Falzoni et al., 2016	NA
-44.22	44.22	29.0644	Mesozoic	Cretaceous	Upper	Turonian	90.6507	data	O-18	NA	762C; Exmouth Plateau eastern Indian Ocean; depth 803.09	O'Brien et al 2017	Falzoni et al., 2016	NA
-44.22	44.22	28.4872	Mesozoic	Cretaceous	Upper	Turonian	90.6507	data	O-18	NA	762C; Exmouth Plateau eastern Indian Ocean; depth 803.09	O'Brien et al 2017	Falzoni et al., 2016	NA
-44.22	44.22	32.1909	Mesozoic	Cretaceous	Upper	Turonian	90.6355	data	O-18	NA	762C; Exmouth Plateau eastern Indian Ocean; depth 802.94	O'Brien et al 2017	Falzoni et al., 2016	NA
-44.22	44.22	30.4593	Mesozoic	Cretaceous	Upper	Turonian	90.6355	data	O-18	NA	762C; Exmouth Plateau eastern Indian Ocean; depth 802.94	O'Brien et al 2017	Falzoni et al., 2016	NA
-44.22	44.22	30.0264	Mesozoic	Cretaceous	Upper	Turonian	90.5961	data	O-18	NA	762C; Exmouth Plateau eastern Indian Ocean; depth 802.55	O'Brien et al 2017	Falzoni et al., 2016	NA
-44.22	44.22	31.0365	Mesozoic	Cretaceous	Upper	Turonian	90.5961	data	O-18	NA	762C; Exmouth Plateau eastern Indian Ocean; depth 802.55	O'Brien et al 2017	Falzoni et al., 2016	NA
-44.22	44.22	27.3809	Mesozoic	Cretaceous	Upper	Turonian	90.5658	data	O-18	NA	762C; Exmouth Plateau eastern Indian Ocean; depth 802.25	O'Brien et al 2017	Falzoni et al., 2016	NA
-44.22	44.22	27.3809	Mesozoic	Cretaceous	Upper	Turonian	90.5658	data	O-18	NA	762C; Exmouth Plateau eastern Indian Ocean; depth 802.25	O'Brien et al 2017	Falzoni et al., 2016	NA
-44.22	44.22	25.6493	Mesozoic	Cretaceous	Upper	Turonian	90.5486	data	O-18	NA	762C; Exmouth Plateau eastern Indian Ocean; depth 802.08	O'Brien et al 2017	Falzoni et al., 2016	NA
-44.22	44.22	25.024	Mesozoic	Cretaceous	Upper	Turonian	90.5486	data	O-18	NA	762C; Exmouth Plateau eastern Indian Ocean; depth 802.08	O'Brien et al 2017	Falzoni et al., 2016	NA
-44.22	44.22	26.8999	Mesozoic	Cretaceous	Upper	Turonian	90.5486	data	O-18	NA	762C; Exmouth Plateau eastern Indian Ocean; depth 802.08	O'Brien et al 2017	Falzoni et al., 2016	NA
-44.22	44.22	27.5252	Mesozoic	Cretaceous	Upper	Turonian	90.5486	data	O-18	NA	762C; Exmouth Plateau eastern Indian Ocean; depth 802.08	O'Brien et al 2017	Falzoni et al., 2016	NA
-44.22	44.22	27.1885	Mesozoic	Cretaceous	Upper	Turonian	90.5162	data	O-18	NA	762C; Exmouth Plateau eastern Indian Ocean; depth 801.76	O'Brien et al 2017	Falzoni et al., 2016	NA
-44.22	44.22	26.2265	Mesozoic	Cretaceous	Upper	Turonian	90.3009	data	O-18	NA	762C; Exmouth Plateau eastern Indian Ocean; depth 799.63	O'Brien et al 2017	Falzoni et al., 2016	NA
-44.22	44.22	27.2366	Mesozoic	Cretaceous	Upper	Turonian	90.0754	data	O-18	NA	762C; Exmouth Plateau eastern Indian Ocean; depth 797.4	O'Brien et al 2017	Falzoni et al., 2016	NA
-44.22	44.22	27.8138	Mesozoic	Cretaceous	Upper	Turonian	90.0754	data	O-18	NA	762C; Exmouth Plateau eastern Indian Ocean; depth 797.4	O'Brien et al 2017	Falzoni et al., 2016	NA
-44.22	44.22	28.6796	Mesozoic	Cretaceous	Upper	Turonian	90.0754	data	O-18	NA	762C; Exmouth Plateau eastern Indian Ocean; depth 797.4	O'Brien et al 2017	Falzoni et al., 2016	NA
-44.22	44.22	29.5454	Mesozoic	Cretaceous	Upper	Turonian	90.0754	data	O-18	NA	762C; Exmouth Plateau eastern Indian Ocean; depth 797.4	O'Brien et al 2017	Falzoni et al., 2016	NA
-44.22	44.22	30.1707	Mesozoic	Cretaceous	Upper	Turonian	90.035	data	O-18	NA	762C; Exmouth Plateau eastern Indian Ocean; depth 797	O'Brien et al 2017	Falzoni et al., 2016	NA
-44.22	44.22	30.5555	Mesozoic	Cretaceous	Upper	Turonian	90.035	data	O-18	NA	762C; Exmouth Plateau eastern Indian Ocean; depth 797	O'Brien et al 2017	Falzoni et al., 2016	NA
-44.22	44.22	24.4468	Mesozoic	Cretaceous	Upper	Turonian	89.9895	data	O-18	NA	762C; Exmouth Plateau eastern Indian Ocean; depth 796.55	O'Brien et al 2017	Falzoni et al., 2016	NA
-44.22	44.22	28.4391	Mesozoic	Cretaceous	Upper	Turonian	89.9895	data	O-18	NA	762C; Exmouth Plateau eastern Indian Ocean; depth 796.55	O'Brien et al 2017	Falzoni et al., 2016	NA
-44.22	44.22	28.6315	Mesozoic	Cretaceous	Upper	Turonian	89.9359	data	O-18	NA	762C; Exmouth Plateau eastern Indian Ocean; depth 796.02	O'Brien et al 2017	Falzoni et al., 2016	NA
-44.22	44.22	31.5175	Mesozoic	Cretaceous	Upper	Turonian	89.9359	data	O-18	NA	762C; Exmouth Plateau eastern Indian Ocean; depth 796.02	O'Brien et al 2017	Falzoni et al., 2016	NA
-44.22	44.22	27.8619	Mesozoic	Cretaceous	Upper	Turonian	89.9096	data	O-18	NA	762C; Exmouth Plateau eastern Indian Ocean; depth 795.76	O'Brien et al 2017	Falzoni et al., 2016	NA
-44.22	44.22	29.0163	Mesozoic	Cretaceous	Upper	Turonian	89.9096	data	O-18	NA	762C; Exmouth Plateau eastern Indian Ocean; depth 795.76	O'Brien et al 2017	Falzoni et al., 2016	NA
-44.22	44.22	28.8239	Mesozoic	Cretaceous	Upper	Turonian	89.9096	data	O-18	NA	762C; Exmouth Plateau eastern Indian Ocean; depth 795.76	O'Brien et al 2017	Falzoni et al., 2016	NA
44	44	30.4	Cenozoic	Palaeogene	Eocene	Lutetian	47	data	Δ47	W10-3c	Isle of White UK; Earnley Fm; foraminifera; Nummulites britannicus	Evans et al 2018	NA	NA
43	43	18.5	Cenozoic	Palaeogene	Eocene	Ypresian	53.5	data	Δ47	CJTT	Paris Basin France; Cuise Fm; foraminifera; Palaeonummulites planulatus	Evans et al 2018	NA	NA
38.899	38.899	39.9964	Mesozoic	Cretaceous	Upper	Cenomanian	94.4472	data	tex-86	NA	ODP 1276; Newfoundland Basin; depth 1085.96	O'Brien et al 2017	Sinninghe Damste et al 2010	NA
38.899	38.899	42.0352	Mesozoic	Cretaceous	Upper	Cenomanian	94.4374	data	tex-86	NA	ODP 1276; Newfoundland Basin; depth 1085.64	O'Brien et al 2017	Sinninghe Damste et al 2010	NA
38.899	38.899	42.4781	Mesozoic	Cretaceous	Upper	Cenomanian	94.4159	data	tex-86	NA	ODP 1276; Newfoundland Basin; depth 1084.94	O'Brien et al 2017	Sinninghe Damste et al 2010	NA
38.899	38.899	44.2114	Mesozoic	Cretaceous	Upper	Cenomanian	94.4012	data	tex-86	NA	ODP 1276; Newfoundland Basin; depth 1084.46	O'Brien et al 2017	Sinninghe Damste et al 2010	NA
38.899	38.899	42.1697	Mesozoic	Cretaceous	Upper	Cenomanian	94.4	data	tex-86	NA	ODP 1276; Newfoundland Basin; depth 1084.42	O'Brien et al 2017	Sinninghe Damste et al 2010	NA
38.899	38.899	42.1272	Mesozoic	Cretaceous	Upper	Cenomanian	94.3744	data	tex-86	NA	ODP 1276; Newfoundland Basin; depth 1084.24	O'Brien et al 2017	Sinninghe Damste et al 2010	NA
38.899	38.899	43.9652	Mesozoic	Cretaceous	Upper	Cenomanian	94.3516	data	tex-86	NA	ODP 1276; Newfoundland Basin; depth 1084.08	O'Brien et al 2017	Sinninghe Damste et al 2010	NA
38.899	38.899	42.7649	Mesozoic	Cretaceous	Upper	Cenomanian	94.3444	data	tex-86	NA	ODP 1276; Newfoundland Basin; depth 1084.03	O'Brien et al 2017	Sinninghe Damste et al 2010	NA
38.899	38.899	42.9888	Mesozoic	Cretaceous	Upper	Cenomanian	94.3231	data	tex-86	NA	ODP 1276; Newfoundland Basin; depth 1083.88	O'Brien et al 2017	Sinninghe Damste et al 2010	NA
38.899	38.899	40.6618	Mesozoic	Cretaceous	Upper	Cenomanian	94.2917	data	tex-86	NA	ODP 1276; Newfoundland Basin; depth 1083.66	O'Brien et al 2017	Sinninghe Damste et al 2010	NA
38.899	38.899	42.7126	Mesozoic	Cretaceous	Upper	Cenomanian	94.2746	data	tex-86	NA	ODP 1276; Newfoundland Basin; depth 1083.54	O'Brien et al 2017	Sinninghe Damste et al 2010	NA
38.899	38.899	36.7498	Mesozoic	Cretaceous	Upper	Cenomanian	94.2162	data	tex-86	NA	ODP 1276; Newfoundland Basin; depth 1083.13	O'Brien et al 2017	Sinninghe Damste et al 2010	NA
38.899	38.899	38.151	Mesozoic	Cretaceous	Upper	Cenomanian	94.2048	data	tex-86	NA	ODP 1276; Newfoundland Basin; depth 1083.05	O'Brien et al 2017	Sinninghe Damste et al 2010	NA
38.899	38.899	40.7147	Mesozoic	Cretaceous	Upper	Cenomanian	94.1977	data	tex-86	NA	ODP 1276; Newfoundland Basin; depth 1083	O'Brien et al 2017	Sinninghe Damste et al 2010	NA
38.899	38.899	34.9584	Mesozoic	Cretaceous	Upper	Cenomanian	94.1877	data	tex-86	NA	ODP 1276; Newfoundland Basin; depth 1082.93	O'Brien et al 2017	Sinninghe Damste et al 2010	NA
38.899	38.899	33.6007	Mesozoic	Cretaceous	Upper	Cenomanian	94.1835	data	tex-86	NA	ODP 1276; Newfoundland Basin; depth 1082.9	O'Brien et al 2017	Sinninghe Damste et al 2010	NA
38.899	38.899	38.6125	Mesozoic	Cretaceous	Upper	Cenomanian	94.1778	data	tex-86	NA	ODP 1276; Newfoundland Basin; depth 1082.86	O'Brien et al 2017	Sinninghe Damste et al 2010	NA
38.899	38.899	33.0207	Mesozoic	Cretaceous	Upper	Cenomanian	94.1692	data	tex-86	NA	ODP 1276; Newfoundland Basin; depth 1082.8	O'Brien et al 2017	Sinninghe Damste et al 2010	NA
38.899	38.899	30.7911	Mesozoic	Cretaceous	Upper	Cenomanian	94.1621	data	tex-86	NA	ODP 1276; Newfoundland Basin; depth 1082.75	O'Brien et al 2017	Sinninghe Damste et al 2010	NA
38.899	38.899	35.3394	Mesozoic	Cretaceous	Upper	Cenomanian	94.1422	data	tex-86	NA	ODP 1276; Newfoundland Basin; depth 1082.61	O'Brien et al 2017	Sinninghe Damste et al 2010	NA
38.899	38.899	41.8301	Mesozoic	Cretaceous	Upper	Cenomanian	94.135	data	tex-86	NA	ODP 1276; Newfoundland Basin; depth 1082.56	O'Brien et al 2017	Sinninghe Damste et al 2010	NA
38.899	38.899	40.0354	Mesozoic	Cretaceous	Upper	Cenomanian	94.1265	data	tex-86	NA	ODP 1276; Newfoundland Basin; depth 1082.5	O'Brien et al 2017	Sinninghe Damste et al 2010	NA
38.899	38.899	41.289	Mesozoic	Cretaceous	Upper	Cenomanian	94.1194	data	tex-86	NA	ODP 1276; Newfoundland Basin; depth 1082.45	O'Brien et al 2017	Sinninghe Damste et al 2010	NA
38.899	38.899	39.7109	Mesozoic	Cretaceous	Upper	Cenomanian	94.1108	data	tex-86	NA	ODP 1276; Newfoundland Basin; depth 1082.39	O'Brien et al 2017	Sinninghe Damste et al 2010	NA
38.899	38.899	39.5909	Mesozoic	Cretaceous	Upper	Cenomanian	94.1009	data	tex-86	NA	ODP 1276; Newfoundland Basin; depth 1082.32	O'Brien et al 2017	Sinninghe Damste et al 2010	NA
38.899	38.899	39.4562	Mesozoic	Cretaceous	Upper	Cenomanian	94.0937	data	tex-86	NA	ODP 1276; Newfoundland Basin; depth 1082.27	O'Brien et al 2017	Sinninghe Damste et al 2010	NA
38.899	38.899	38.2292	Mesozoic	Cretaceous	Upper	Cenomanian	94.0866	data	tex-86	NA	ODP 1276; Newfoundland Basin; depth 1082.22	O'Brien et al 2017	Sinninghe Damste et al 2010	NA
38.899	38.899	39.4291	Mesozoic	Cretaceous	Upper	Cenomanian	94.0795	data	tex-86	NA	ODP 1276; Newfoundland Basin; depth 1082.17	O'Brien et al 2017	Sinninghe Damste et al 2010	NA
38.899	38.899	36.6703	Mesozoic	Cretaceous	Upper	Cenomanian	94.0695	data	tex-86	NA	ODP 1276; Newfoundland Basin; depth 1082.1	O'Brien et al 2017	Sinninghe Damste et al 2010	NA
38.899	38.899	40.4165	Mesozoic	Cretaceous	Upper	Cenomanian	94.0624	data	tex-86	NA	ODP 1276; Newfoundland Basin; depth 1082.05	O'Brien et al 2017	Sinninghe Damste et al 2010	NA
38.899	38.899	43.0959	Mesozoic	Cretaceous	Upper	Cenomanian	94.0538	data	tex-86	NA	ODP 1276; Newfoundland Basin; depth 1081.99	O'Brien et al 2017	Sinninghe Damste et al 2010	NA
38.899	38.899	43.8203	Mesozoic	Cretaceous	Upper	Cenomanian	94.0339	data	tex-86	NA	ODP 1276; Newfoundland Basin; depth 1081.85	O'Brien et al 2017	Sinninghe Damste et al 2010	NA
38.899	38.899	43.809	Mesozoic	Cretaceous	Upper	Cenomanian	94.0211	data	tex-86	NA	ODP 1276; Newfoundland Basin; depth 1081.76	O'Brien et al 2017	Sinninghe Damste et al 2010	NA
38.899	38.899	44.7226	Mesozoic	Cretaceous	Upper	Cenomanian	94.0068	data	tex-86	NA	ODP 1276; Newfoundland Basin; depth 1081.66	O'Brien et al 2017	Sinninghe Damste et al 2010	NA
38.899	38.899	43.5239	Mesozoic	Cretaceous	Upper	Cenomanian	93.9897	data	tex-86	NA	ODP 1276; Newfoundland Basin; depth 1081.54	O'Brien et al 2017	Sinninghe Damste et al 2010	NA
38.899	38.899	43.1304	Mesozoic	Cretaceous	Upper	Cenomanian	93.9798	data	tex-86	NA	ODP 1276; Newfoundland Basin; depth 1081.47	O'Brien et al 2017	Sinninghe Damste et al 2010	NA
38.899	38.899	42.5565	Mesozoic	Cretaceous	Upper	Cenomanian	93.9627	data	tex-86	NA	ODP 1276; Newfoundland Basin; depth 1081.35	O'Brien et al 2017	Sinninghe Damste et al 2010	NA
38.899	38.899	43.4936	Mesozoic	Cretaceous	Upper	Cenomanian	93.9513	data	tex-86	NA	ODP 1276; Newfoundland Basin; depth 1081.27	O'Brien et al 2017	Sinninghe Damste et al 2010	NA
38.899	38.899	43.2662	Mesozoic	Cretaceous	Upper	Turonian	93.9328	data	tex-86	NA	ODP 1276; Newfoundland Basin; depth 1081.14	O'Brien et al 2017	Sinninghe Damste et al 2010	NA
38.899	38.899	43.8493	Mesozoic	Cretaceous	Upper	Turonian	93.9157	data	tex-86	NA	ODP 1276; Newfoundland Basin; depth 1081.02	O'Brien et al 2017	Sinninghe Damste et al 2010	NA
38.899	38.899	43.4573	Mesozoic	Cretaceous	Upper	Turonian	93.9	data	tex-86	NA	ODP 1276; Newfoundland Basin; depth 1080.91	O'Brien et al 2017	Sinninghe Damste et al 2010	NA
38.4231	38.4231	44.4769	Mesozoic	Cretaceous	Upper	Cenomanian	93.894	data	tex-86	NA	ODP 1276; Newfoundland Basin; depth 1080.77	O'Brien et al 2017	Sinninghe Damste et al 2010	NA
38.4231	38.4231	43.4225	Mesozoic	Cretaceous	Upper	Cenomanian	93.8919	data	tex-86	NA	ODP 1276; Newfoundland Basin; depth 1080.72	O'Brien et al 2017	Sinninghe Damste et al 2010	NA
38.4231	38.4231	40.2457	Mesozoic	Cretaceous	Upper	Cenomanian	93.8898	data	tex-86	NA	ODP 1276; Newfoundland Basin; depth 1080.67	O'Brien et al 2017	Sinninghe Damste et al 2010	NA
38.4231	38.4231	44.0282	Mesozoic	Cretaceous	Upper	Cenomanian	93.8782	data	tex-86	NA	ODP 1276; Newfoundland Basin; depth 1080.4	O'Brien et al 2017	Sinninghe Damste et al 2010	NA
38.4231	38.4231	41.5456	Mesozoic	Cretaceous	Upper	Turonian	93.8364	data	tex-86	NA	ODP 1276; Newfoundland Basin; depth 1079.42	O'Brien et al 2017	Sinninghe Damste et al 2010	NA
38.4231	38.4231	41.2454	Mesozoic	Cretaceous	Upper	Turonian	93.8321	data	tex-86	NA	ODP 1276; Newfoundland Basin; depth 1079.32	O'Brien et al 2017	Sinninghe Damste et al 2010	NA
38.4231	38.4231	44.0308	Mesozoic	Cretaceous	Upper	Turonian	93.681	data	tex-86	NA	ODP 1276; Newfoundland Basin; depth 1075.78	O'Brien et al 2017	Sinninghe Damste et al 2010	NA
38.4231	38.4231	42.8817	Mesozoic	Cretaceous	Upper	Turonian	93.667	data	tex-86	NA	ODP 1276; Newfoundland Basin; depth 1075.45	O'Brien et al 2017	Sinninghe Damste et al 2010	NA
38.4231	38.4231	41.3303	Mesozoic	Cretaceous	Upper	Turonian	93.6362	data	tex-86	NA	ODP 1276; Newfoundland Basin; depth 1074.73	O'Brien et al 2017	Sinninghe Damste et al 2010	NA
38.2	38.2	28.2	Cenozoic	Palaeogene	Palaeocene	Thanetian	57.5	data	tex-86	NA	Wilson Lake; TEX-86-H; mean Palaeocene	Frieling et al 2017	Zachos et al 2006	NA
38.2	38.2	35.7	Cenozoic	Palaeogene	Palaeocene	Thanetian	55.7	data	tex-86	NA	Wilson Lake; TEX-86-H; mean PETM	Frieling et al 2017	Zachos et al 2006	NA
38.1	38.1	23.4	Cenozoic	Palaeogene	Palaeocene	Thanetian	57.5	data	O-18	NA	Bass River; planktic foram Acarinina; mean Palaeocene	Frieling et al 2017	John et al 2008	NA
38.1	38.1	27.7	Cenozoic	Palaeogene	Palaeocene	Thanetian	55.7	data	O-18	NA	Bass River; planktic foram Acarinina; mean PETM	Frieling et al 2017	John et al 2008	NA
38.1	38.1	30	Cenozoic	Palaeogene	Palaeocene	Thanetian	57.5	data	tex-86	NA	Bass River; TEX-86-H; mean Palaeocene	Frieling et al 2017	Sluijs et al 2007	NA
38.1	38.1	35.5	Cenozoic	Palaeogene	Palaeocene	Thanetian	55.7	data	tex-86	NA	Bass River; TEX-86-H; mean PETM	Frieling et al 2017	Sluijs et al 2007	NA
36.4979	36.4979	37.6022	Mesozoic	Cretaceous	Upper	Cenomanian	94.4849	data	tex-86	NA	Bass River; New Jersey Shelf USA; depth 595.78	O'Brien et al 2017	Van Helmond et al 2014	NA
36.4979	36.4979	40.3313	Mesozoic	Cretaceous	Upper	Cenomanian	94.4769	data	tex-86	NA	Bass River; New Jersey Shelf USA; depth 595.59	O'Brien et al 2017	Van Helmond et al 2014	NA
36.4979	36.4979	41.8107	Mesozoic	Cretaceous	Upper	Cenomanian	94.468	data	tex-86	NA	Bass River; New Jersey Shelf USA; depth 595.38	O'Brien et al 2017	Van Helmond et al 2014	NA
36.4979	36.4979	41.2832	Mesozoic	Cretaceous	Upper	Cenomanian	94.4579	data	tex-86	NA	Bass River; New Jersey Shelf USA; depth 595.14	O'Brien et al 2017	Van Helmond et al 2014	NA
36.4979	36.4979	42.3486	Mesozoic	Cretaceous	Upper	Cenomanian	94.4512	data	tex-86	NA	Bass River; New Jersey Shelf USA; depth 594.98	O'Brien et al 2017	Van Helmond et al 2014	NA
36.4979	36.4979	39.8516	Mesozoic	Cretaceous	Upper	Cenomanian	94.4423	data	tex-86	NA	Bass River; New Jersey Shelf USA; depth 594.77	O'Brien et al 2017	Van Helmond et al 2014	NA
36.4979	36.4979	42.025	Mesozoic	Cretaceous	Upper	Cenomanian	94.4258	data	tex-86	NA	Bass River; New Jersey Shelf USA; depth 594.38	O'Brien et al 2017	Van Helmond et al 2014	NA
36.4979	36.4979	41.9101	Mesozoic	Cretaceous	Upper	Cenomanian	94.4166	data	tex-86	NA	Bass River; New Jersey Shelf USA; depth 594.16	O'Brien et al 2017	Van Helmond et al 2014	NA
36.4979	36.4979	42.4773	Mesozoic	Cretaceous	Upper	Cenomanian	94.4014	data	tex-86	NA	Bass River; New Jersey Shelf USA; depth 593.8	O'Brien et al 2017	Van Helmond et al 2014	NA
36.4979	36.4979	42.4982	Mesozoic	Cretaceous	Upper	Cenomanian	94.3908	data	tex-86	NA	Bass River; New Jersey Shelf USA; depth 593.55	O'Brien et al 2017	Van Helmond et al 2014	NA
36.4979	36.4979	42.0896	Mesozoic	Cretaceous	Upper	Cenomanian	94.3819	data	tex-86	NA	Bass River; New Jersey Shelf USA; depth 593.34	O'Brien et al 2017	Van Helmond et al 2014	NA
36.4979	36.4979	42.2886	Mesozoic	Cretaceous	Upper	Cenomanian	94.3744	data	tex-86	NA	Bass River; New Jersey Shelf USA; depth 593.16	O'Brien et al 2017	Van Helmond et al 2014	NA
36.4979	36.4979	43.1187	Mesozoic	Cretaceous	Upper	Cenomanian	94.3638	data	tex-86	NA	Bass River; New Jersey Shelf USA; depth 592.91	O'Brien et al 2017	Van Helmond et al 2014	NA
36.4979	36.4979	42.4372	Mesozoic	Cretaceous	Upper	Cenomanian	94.3549	data	tex-86	NA	Bass River; New Jersey Shelf USA; depth 592.7	O'Brien et al 2017	Van Helmond et al 2014	NA
36.4979	36.4979	42.2969	Mesozoic	Cretaceous	Upper	Cenomanian	94.3486	data	tex-86	NA	Bass River; New Jersey Shelf USA; depth 592.55	O'Brien et al 2017	Van Helmond et al 2014	NA
36.4979	36.4979	41.4659	Mesozoic	Cretaceous	Upper	Cenomanian	94.3393	data	tex-86	NA	Bass River; New Jersey Shelf USA; depth 592.33	O'Brien et al 2017	Van Helmond et al 2014	NA
36.4979	36.4979	41.1715	Mesozoic	Cretaceous	Upper	Cenomanian	94.3305	data	tex-86	NA	Bass River; New Jersey Shelf USA; depth 592.12	O'Brien et al 2017	Van Helmond et al 2014	NA
36.4979	36.4979	39.6406	Mesozoic	Cretaceous	Upper	Cenomanian	94.3229	data	tex-86	NA	Bass River; New Jersey Shelf USA; depth 591.94	O'Brien et al 2017	Van Helmond et al 2014	NA
36.4979	36.4979	40.804	Mesozoic	Cretaceous	Upper	Cenomanian	94.3123	data	tex-86	NA	Bass River; New Jersey Shelf USA; depth 591.69	O'Brien et al 2017	Van Helmond et al 2014	NA
36.4979	36.4979	39.9265	Mesozoic	Cretaceous	Upper	Cenomanian	94.3047	data	tex-86	NA	Bass River; New Jersey Shelf USA; depth 591.51	O'Brien et al 2017	Van Helmond et al 2014	NA
36.4979	36.4979	39.1157	Mesozoic	Cretaceous	Upper	Cenomanian	94.2971	data	tex-86	NA	Bass River; New Jersey Shelf USA; depth 591.33	O'Brien et al 2017	Van Helmond et al 2014	NA
36.4979	36.4979	36.9744	Mesozoic	Cretaceous	Upper	Cenomanian	94.2878	data	tex-86	NA	Bass River; New Jersey Shelf USA; depth 591.11	O'Brien et al 2017	Van Helmond et al 2014	NA
36.4979	36.4979	38.6411	Mesozoic	Cretaceous	Upper	Cenomanian	94.2777	data	tex-86	NA	Bass River; New Jersey Shelf USA; depth 590.87	O'Brien et al 2017	Van Helmond et al 2014	NA
36.4979	36.4979	40.8409	Mesozoic	Cretaceous	Upper	Cenomanian	94.2701	data	tex-86	NA	Bass River; New Jersey Shelf USA; depth 590.69	O'Brien et al 2017	Van Helmond et al 2014	NA
36.4979	36.4979	37.736	Mesozoic	Cretaceous	Upper	Cenomanian	94.2621	data	tex-86	NA	Bass River; New Jersey Shelf USA; depth 590.5	O'Brien et al 2017	Van Helmond et al 2014	NA
36.4979	36.4979	41.5208	Mesozoic	Cretaceous	Upper	Cenomanian	94.2532	data	tex-86	NA	Bass River; New Jersey Shelf USA; depth 590.29	O'Brien et al 2017	Van Helmond et al 2014	NA
36.4979	36.4979	37.1164	Mesozoic	Cretaceous	Upper	Cenomanian	94.2444	data	tex-86	NA	Bass River; New Jersey Shelf USA; depth 590.08	O'Brien et al 2017	Van Helmond et al 2014	NA
36.4979	36.4979	43.6439	Mesozoic	Cretaceous	Upper	Cenomanian	94.2364	data	tex-86	NA	Bass River; New Jersey Shelf USA; depth 589.89	O'Brien et al 2017	Van Helmond et al 2014	NA
36.4979	36.4979	42.2787	Mesozoic	Cretaceous	Upper	Cenomanian	94.2275	data	tex-86	NA	Bass River; New Jersey Shelf USA; depth 589.68	O'Brien et al 2017	Van Helmond et al 2014	NA
36.4979	36.4979	42.4316	Mesozoic	Cretaceous	Upper	Cenomanian	94.2199	data	tex-86	NA	Bass River; New Jersey Shelf USA; depth 589.5	O'Brien et al 2017	Van Helmond et al 2014	NA
36.4979	36.4979	42.6013	Mesozoic	Cretaceous	Upper	Cenomanian	94.198	data	tex-86	NA	Bass River; New Jersey Shelf USA; depth 588.98	O'Brien et al 2017	Van Helmond et al 2014	NA
36.4979	36.4979	42.7387	Mesozoic	Cretaceous	Upper	Cenomanian	94.1811	data	tex-86	NA	Bass River; New Jersey Shelf USA; depth 588.58	O'Brien et al 2017	Van Helmond et al 2014	NA
36.4979	36.4979	42.1815	Mesozoic	Cretaceous	Upper	Cenomanian	94.1697	data	tex-86	NA	Bass River; New Jersey Shelf USA; depth 588.31	O'Brien et al 2017	Van Helmond et al 2014	NA
36.4979	36.4979	42.6327	Mesozoic	Cretaceous	Upper	Cenomanian	94.1596	data	tex-86	NA	Bass River; New Jersey Shelf USA; depth 588.07	O'Brien et al 2017	Van Helmond et al 2014	NA
36.4979	36.4979	43.5171	Mesozoic	Cretaceous	Upper	Cenomanian	94.1503	data	tex-86	NA	Bass River; New Jersey Shelf USA; depth 587.85	O'Brien et al 2017	Van Helmond et al 2014	NA
36.4979	36.4979	43.4167	Mesozoic	Cretaceous	Upper	Cenomanian	94.1431	data	tex-86	NA	Bass River; New Jersey Shelf USA; depth 587.68	O'Brien et al 2017	Van Helmond et al 2014	NA
36.4979	36.4979	41.4144	Mesozoic	Cretaceous	Upper	Cenomanian	94.1338	data	tex-86	NA	Bass River; New Jersey Shelf USA; depth 587.46	O'Brien et al 2017	Van Helmond et al 2014	NA
36.4979	36.4979	41.1444	Mesozoic	Cretaceous	Upper	Cenomanian	94.1245	data	tex-86	NA	Bass River; New Jersey Shelf USA; depth 587.24	O'Brien et al 2017	Van Helmond et al 2014	NA
36.4979	36.4979	42.1094	Mesozoic	Cretaceous	Upper	Cenomanian	94.1182	data	tex-86	NA	Bass River; New Jersey Shelf USA; depth 587.09	O'Brien et al 2017	Van Helmond et al 2014	NA
36.4979	36.4979	41.1782	Mesozoic	Cretaceous	Upper	Cenomanian	94.1081	data	tex-86	NA	Bass River; New Jersey Shelf USA; depth 586.85	O'Brien et al 2017	Van Helmond et al 2014	NA
36.4979	36.4979	41.9991	Mesozoic	Cretaceous	Upper	Cenomanian	94.0988	data	tex-86	NA	Bass River; New Jersey Shelf USA; depth 586.63	O'Brien et al 2017	Van Helmond et al 2014	NA
36.4979	36.4979	41.2012	Mesozoic	Cretaceous	Upper	Cenomanian	94.0912	data	tex-86	NA	Bass River; New Jersey Shelf USA; depth 586.45	O'Brien et al 2017	Van Helmond et al 2014	NA
36.4979	36.4979	41.2622	Mesozoic	Cretaceous	Upper	Cenomanian	94.0823	data	tex-86	NA	Bass River; New Jersey Shelf USA; depth 586.24	O'Brien et al 2017	Van Helmond et al 2014	NA
36.4979	36.4979	41.3289	Mesozoic	Cretaceous	Upper	Cenomanian	94.073	data	tex-86	NA	Bass River; New Jersey Shelf USA; depth 586.02	O'Brien et al 2017	Van Helmond et al 2014	NA
36.4979	36.4979	41.3952	Mesozoic	Cretaceous	Upper	Cenomanian	94.0654	data	tex-86	NA	Bass River; New Jersey Shelf USA; depth 585.84	O'Brien et al 2017	Van Helmond et al 2014	NA
36.4979	36.4979	40.8894	Mesozoic	Cretaceous	Upper	Cenomanian	94.0566	data	tex-86	NA	Bass River; New Jersey Shelf USA; depth 585.63	O'Brien et al 2017	Van Helmond et al 2014	NA
36.4979	36.4979	42.3379	Mesozoic	Cretaceous	Upper	Cenomanian	94.0473	data	tex-86	NA	Bass River; New Jersey Shelf USA; depth 585.41	O'Brien et al 2017	Van Helmond et al 2014	NA
36.4979	36.4979	41.7849	Mesozoic	Cretaceous	Upper	Cenomanian	94.0397	data	tex-86	NA	Bass River; New Jersey Shelf USA; depth 585.23	O'Brien et al 2017	Van Helmond et al 2014	NA
36.4979	36.4979	42.2437	Mesozoic	Cretaceous	Upper	Cenomanian	94.0308	data	tex-86	NA	Bass River; New Jersey Shelf USA; depth 585.02	O'Brien et al 2017	Van Helmond et al 2014	NA
36.4979	36.4979	40.9144	Mesozoic	Cretaceous	Upper	Cenomanian	94.0216	data	tex-86	NA	Bass River; New Jersey Shelf USA; depth 584.8	O'Brien et al 2017	Van Helmond et al 2014	NA
36.4979	36.4979	41.9332	Mesozoic	Cretaceous	Upper	Cenomanian	94.014	data	tex-86	NA	Bass River; New Jersey Shelf USA; depth 584.62	O'Brien et al 2017	Van Helmond et al 2014	NA
36.4979	36.4979	41.409	Mesozoic	Cretaceous	Upper	Cenomanian	93.9958	data	tex-86	NA	Bass River; New Jersey Shelf USA; depth 584.19	O'Brien et al 2017	Van Helmond et al 2014	NA
36.4979	36.4979	42.7796	Mesozoic	Cretaceous	Upper	Cenomanian	93.9794	data	tex-86	NA	Bass River; New Jersey Shelf USA; depth 583.8	O'Brien et al 2017	Van Helmond et al 2014	NA
36.4979	36.4979	41.7031	Mesozoic	Cretaceous	Upper	Cenomanian	93.9448	data	tex-86	NA	Bass River; New Jersey Shelf USA; depth 582.98	O'Brien et al 2017	Van Helmond et al 2014	NA
36.4979	36.4979	42.3462	Mesozoic	Cretaceous	Upper	Turonian	93.9021	data	tex-86	NA	Bass River; New Jersey Shelf USA; depth 581.97	O'Brien et al 2017	Van Helmond et al 2014	NA
36.4979	36.4979	42.0971	Mesozoic	Cretaceous	Upper	Turonian	93.8764	data	tex-86	NA	Bass River; New Jersey Shelf USA; depth 581.36	O'Brien et al 2017	Van Helmond et al 2014	NA
36.4979	36.4979	43.6773	Mesozoic	Cretaceous	Upper	Turonian	93.8595	data	tex-86	NA	Bass River; New Jersey Shelf USA; depth 580.96	O'Brien et al 2017	Van Helmond et al 2014	NA
36.4979	36.4979	42.3997	Mesozoic	Cretaceous	Upper	Turonian	93.8338	data	tex-86	NA	Bass River; New Jersey Shelf USA; depth 580.35	O'Brien et al 2017	Van Helmond et al 2014	NA
36.4979	36.4979	43.5381	Mesozoic	Cretaceous	Upper	Turonian	93.7992	data	tex-86	NA	Bass River; New Jersey Shelf USA; depth 579.53	O'Brien et al 2017	Van Helmond et al 2014	NA
36.4979	36.4979	43.3142	Mesozoic	Cretaceous	Upper	Turonian	93.7831	data	tex-86	NA	Bass River; New Jersey Shelf USA; depth 579.15	O'Brien et al 2017	Van Helmond et al 2014	NA
36.4979	36.4979	42.2112	Mesozoic	Cretaceous	Upper	Turonian	93.6873	data	tex-86	NA	Bass River; New Jersey Shelf USA; depth 576.88	O'Brien et al 2017	Van Helmond et al 2014	NA
36.4979	36.4979	42.4902	Mesozoic	Cretaceous	Upper	Turonian	93.6705	data	tex-86	NA	Bass River; New Jersey Shelf USA; depth 576.48	O'Brien et al 2017	Van Helmond et al 2014	NA
36.4979	36.4979	42.3425	Mesozoic	Cretaceous	Upper	Turonian	93.6616	data	tex-86	NA	Bass River; New Jersey Shelf USA; depth 576.27	O'Brien et al 2017	Van Helmond et al 2014	NA
36.4979	36.4979	42.127	Mesozoic	Cretaceous	Upper	Turonian	93.6101	data	tex-86	NA	Bass River; New Jersey Shelf USA; depth 575.05	O'Brien et al 2017	Van Helmond et al 2014	NA
36.4979	36.4979	42.5687	Mesozoic	Cretaceous	Upper	Turonian	93.5768	data	tex-86	NA	Bass River; New Jersey Shelf USA; depth 574.26	O'Brien et al 2017	Van Helmond et al 2014	NA
36.4979	36.4979	42.491	Mesozoic	Cretaceous	Upper	Turonian	93.5164	data	tex-86	NA	Bass River; New Jersey Shelf USA; depth 572.83	O'Brien et al 2017	Van Helmond et al 2014	NA
36.4979	36.4979	42.5304	Mesozoic	Cretaceous	Upper	Turonian	93.4557	data	tex-86	NA	Bass River; New Jersey Shelf USA; depth 571.39	O'Brien et al 2017	Van Helmond et al 2014	NA
36.4979	36.4979	42.2216	Mesozoic	Cretaceous	Upper	Turonian	93.4392	data	tex-86	NA	Bass River; New Jersey Shelf USA; depth 571	O'Brien et al 2017	Van Helmond et al 2014	NA
36.4979	36.4979	41.226	Mesozoic	Cretaceous	Upper	Turonian	93.4223	data	tex-86	NA	Bass River; New Jersey Shelf USA; depth 570.6	O'Brien et al 2017	Van Helmond et al 2014	NA
36.4979	36.4979	40.7111	Mesozoic	Cretaceous	Upper	Turonian	93.3784	data	tex-86	NA	Bass River; New Jersey Shelf USA; depth 569.56	O'Brien et al 2017	Van Helmond et al 2014	NA
36.4979	36.4979	41.3579	Mesozoic	Cretaceous	Upper	Turonian	93.3274	data	tex-86	NA	Bass River; New Jersey Shelf USA; depth 568.35	O'Brien et al 2017	Van Helmond et al 2014	NA
36.4979	36.4979	41.3192	Mesozoic	Cretaceous	Upper	Turonian	93.2759	data	tex-86	NA	Bass River; New Jersey Shelf USA; depth 567.13	O'Brien et al 2017	Van Helmond et al 2014	NA
36.4979	36.4979	41.5037	Mesozoic	Cretaceous	Upper	Turonian	93.1919	data	tex-86	NA	Bass River; New Jersey Shelf USA; depth 565.14	O'Brien et al 2017	Van Helmond et al 2014	NA
36.4979	36.4979	40.3768	Mesozoic	Cretaceous	Upper	Turonian	93.1408	data	tex-86	NA	Bass River; New Jersey Shelf USA; depth 563.93	O'Brien et al 2017	Van Helmond et al 2014	NA
36.4979	36.4979	40.4686	Mesozoic	Cretaceous	Upper	Turonian	93.1303	data	tex-86	NA	Bass River; New Jersey Shelf USA; depth 563.68	O'Brien et al 2017	Van Helmond et al 2014	NA
-35.1	35.1	16.1	Cenozoic	Palaeogene	Palaeocene	Thanetian	57.5	data	O-18	NA	ODP site 527; planktic foram Acarinina; mean Palaeocene	Frieling et al 2017	Thomas et al 1999	NA
-35.1	35.1	20.4	Cenozoic	Palaeogene	Palaeocene	Thanetian	55.7	data	O-18	NA	ODP site 527; planktic foram Acarinina; mean PETM	Frieling et al 2017	Thomas et al 1999	NA
-35.1	35.1	28.7	Cenozoic	Palaeogene	Palaeocene	Thanetian	57.5	data	Mg/Ca	NA	ODP site 527; planktic foram Acarinina; mean Palaeocene	Frieling et al 2017	Tripati & Elderfield 2004	NA
-35.1	35.1	32.2	Cenozoic	Palaeogene	Palaeocene	Thanetian	55.7	data	Mg/Ca	NA	ODP site 527; planktic foram Acarinina; mean PETM	Frieling et al 2017	Tripati & Elderfield 2004	NA
30	30	26.5	Cenozoic	Palaeogene	Eocene	Ypresian	53	data	Δ47	-	mollusc (bivalve); Venericardia hatcheplata	Evans et al 2018	Keating-Bitonti et al 2011	NA
27.8321	27.8321	25.246	Mesozoic	Cretaceous	Upper	Cenomanian	100.184	data	O-18	NA	Site 1052; Blake Nose North Atlantic; depth 508.15	O'Brien et al 2017	Petrizzo et al., 2008	NA
27.8321	27.8321	25.905	Mesozoic	Cretaceous	Upper	Cenomanian	100.123	data	O-18	NA	Site 1052; Blake Nose North Atlantic; depth 507.97	O'Brien et al 2017	Petrizzo et al., 2008	NA
27.8321	27.8321	24.438	Mesozoic	Cretaceous	Upper	Cenomanian	100.123	data	O-18	NA	Site 1052; Blake Nose North Atlantic; depth 507.97	O'Brien et al 2017	Petrizzo et al., 2008	NA
27.8321	27.8321	27.3095	Mesozoic	Cretaceous	Upper	Cenomanian	99.9548	data	O-18	NA	Site 1052; Blake Nose North Atlantic; depth 507.48	O'Brien et al 2017	Petrizzo et al., 2008	NA
27.8321	27.8321	27.906	Mesozoic	Cretaceous	Upper	Cenomanian	99.8042	data	O-18	NA	Site 1052; Blake Nose North Atlantic; depth 507.04	O'Brien et al 2017	Petrizzo et al., 2008	NA
27.8321	27.8321	24.6207	Mesozoic	Cretaceous	Upper	Cenomanian	99.5578	data	O-18	NA	Site 1052; Blake Nose North Atlantic; depth 506.32	O'Brien et al 2017	Petrizzo et al., 2008	NA
27.8321	27.8321	20.4938	Mesozoic	Cretaceous	Upper	Cenomanian	99.4757	data	O-18	NA	Site 1052; Blake Nose North Atlantic; depth 506.08	O'Brien et al 2017	Petrizzo et al., 2008	NA
27.8321	27.8321	20.7295	Mesozoic	Cretaceous	Upper	Cenomanian	99.4278	data	O-18	NA	Site 1052; Blake Nose North Atlantic; depth 505.94	O'Brien et al 2017	Petrizzo et al., 2008	NA
27.8321	27.8321	21.7684	Mesozoic	Cretaceous	Upper	Cenomanian	99.2396	data	O-18	NA	Site 1052; Blake Nose North Atlantic; depth 505.39	O'Brien et al 2017	Petrizzo et al., 2008	NA
27.8321	27.8321	25.3567	Mesozoic	Cretaceous	Upper	Cenomanian	99.1608	data	O-18	NA	Site 1052; Blake Nose North Atlantic; depth 505.16	O'Brien et al 2017	Petrizzo et al., 2008	NA
27.8321	27.8321	23.3028	Mesozoic	Cretaceous	Upper	Cenomanian	99.0992	data	O-18	NA	Site 1052; Blake Nose North Atlantic; depth 504.98	O'Brien et al 2017	Petrizzo et al., 2008	NA
27.8321	27.8321	23.3028	Mesozoic	Cretaceous	Upper	Cenomanian	99.0376	data	O-18	NA	Site 1052; Blake Nose North Atlantic; depth 504.8	O'Brien et al 2017	Petrizzo et al., 2008	NA
27.8321	27.8321	21.8117	Mesozoic	Cretaceous	Upper	Cenomanian	98.9042	data	O-18	NA	Site 1052; Blake Nose North Atlantic; depth 504.41	O'Brien et al 2017	Petrizzo et al., 2008	NA
27.8321	27.8321	26.4678	Mesozoic	Cretaceous	Upper	Cenomanian	98.8836	data	O-18	NA	Site 1052; Blake Nose North Atlantic; depth 504.35	O'Brien et al 2017	Petrizzo et al., 2008	NA
27.8321	27.8321	25.7415	Mesozoic	Cretaceous	Upper	Cenomanian	98.8734	data	O-18	NA	Site 1052; Blake Nose North Atlantic; depth 504.32	O'Brien et al 2017	Petrizzo et al., 2008	NA
27.8321	27.8321	26.3379	Mesozoic	Cretaceous	Upper	Cenomanian	98.8323	data	O-18	NA	Site 1052; Blake Nose North Atlantic; depth 504.2	O'Brien et al 2017	Petrizzo et al., 2008	NA
27.8321	27.8321	25.5058	Mesozoic	Cretaceous	Upper	Cenomanian	98.7262	data	O-18	NA	Site 1052; Blake Nose North Atlantic; depth 503.89	O'Brien et al 2017	Petrizzo et al., 2008	NA
27.8321	27.8321	24.4043	Mesozoic	Cretaceous	Upper	Cenomanian	98.6817	data	O-18	NA	Site 1052; Blake Nose North Atlantic; depth 503.76	O'Brien et al 2017	Petrizzo et al., 2008	NA
27.8321	27.8321	26.5592	Mesozoic	Cretaceous	Upper	Cenomanian	98.5859	data	O-18	NA	Site 1052; Blake Nose North Atlantic; depth 503.48	O'Brien et al 2017	Petrizzo et al., 2008	NA
-26.9906	26.9906	34.6319	Mesozoic	Cretaceous	Upper	Cenomanian	95.126	data	O-18	NA	TDP 31; Tanzania; depth 114.47	O'Brien et al 2017	MacLeod et al 2013	NA
-26.9906	26.9906	33.5256	Mesozoic	Cretaceous	Upper	Cenomanian	95.126	data	O-18	NA	TDP 31; Tanzania; depth 114.47	O'Brien et al 2017	MacLeod et al 2013	NA
-26.9906	26.9906	34.9205	Mesozoic	Cretaceous	Upper	Cenomanian	95.126	data	O-18	NA	TDP 31; Tanzania; depth 114.47	O'Brien et al 2017	MacLeod et al 2013	NA
-26.9906	26.9906	35.3534	Mesozoic	Cretaceous	Upper	Cenomanian	95.126	data	O-18	NA	TDP 31; Tanzania; depth 114.47	O'Brien et al 2017	MacLeod et al 2013	NA
-26.9906	26.9906	37.1331	Mesozoic	Cretaceous	Upper	Cenomanian	95.126	data	O-18	NA	TDP 31; Tanzania; depth 114.47	O'Brien et al 2017	MacLeod et al 2013	NA
-26.9906	26.9906	33.6699	Mesozoic	Cretaceous	Upper	Cenomanian	95.126	data	O-18	NA	TDP 31; Tanzania; depth 114.47	O'Brien et al 2017	MacLeod et al 2013	NA
-26.9906	26.9906	35.2091	Mesozoic	Cretaceous	Upper	Cenomanian	95.0905	data	O-18	NA	TDP 31; Tanzania; depth 113.55	O'Brien et al 2017	MacLeod et al 2013	NA
-26.9906	26.9906	34.4395	Mesozoic	Cretaceous	Upper	Cenomanian	95.0905	data	O-18	NA	TDP 31; Tanzania; depth 113.55	O'Brien et al 2017	MacLeod et al 2013	NA
-26.9906	26.9906	34.1509	Mesozoic	Cretaceous	Upper	Cenomanian	95.0484	data	O-18	NA	TDP 31; Tanzania; depth 112.46	O'Brien et al 2017	MacLeod et al 2013	NA
-26.9906	26.9906	33.7661	Mesozoic	Cretaceous	Upper	Cenomanian	95.0484	data	O-18	NA	TDP 31; Tanzania; depth 112.46	O'Brien et al 2017	MacLeod et al 2013	NA
-26.9906	26.9906	34.0547	Mesozoic	Cretaceous	Upper	Cenomanian	95.0484	data	O-18	NA	TDP 31; Tanzania; depth 112.46	O'Brien et al 2017	MacLeod et al 2013	NA
-26.9906	26.9906	34.7281	Mesozoic	Cretaceous	Upper	Cenomanian	95.0484	data	O-18	NA	TDP 31; Tanzania; depth 112.46	O'Brien et al 2017	MacLeod et al 2013	NA
-26.9906	26.9906	34.8724	Mesozoic	Cretaceous	Upper	Cenomanian	95.011	data	O-18	NA	TDP 31; Tanzania; depth 111.49	O'Brien et al 2017	MacLeod et al 2013	NA
-26.9906	26.9906	34.3433	Mesozoic	Cretaceous	Upper	Cenomanian	95.011	data	O-18	NA	TDP 31; Tanzania; depth 111.49	O'Brien et al 2017	MacLeod et al 2013	NA
-26.9906	26.9906	33.4294	Mesozoic	Cretaceous	Upper	Cenomanian	94.9609	data	O-18	NA	TDP 31; Tanzania; depth 110.19	O'Brien et al 2017	MacLeod et al 2013	NA
-26.9906	26.9906	35.4015	Mesozoic	Cretaceous	Upper	Cenomanian	94.9609	data	O-18	NA	TDP 31; Tanzania; depth 110.19	O'Brien et al 2017	MacLeod et al 2013	NA
-26.9906	26.9906	36.5559	Mesozoic	Cretaceous	Upper	Cenomanian	94.9609	data	O-18	NA	TDP 31; Tanzania; depth 110.19	O'Brien et al 2017	MacLeod et al 2013	NA
-26.9906	26.9906	34.68	Mesozoic	Cretaceous	Upper	Cenomanian	94.9609	data	O-18	NA	TDP 31; Tanzania; depth 110.19	O'Brien et al 2017	MacLeod et al 2013	NA
-26.9906	26.9906	34.1509	Mesozoic	Cretaceous	Upper	Cenomanian	94.9343	data	O-18	NA	TDP 31; Tanzania; depth 109.5	O'Brien et al 2017	MacLeod et al 2013	NA
-26.9906	26.9906	33.8142	Mesozoic	Cretaceous	Upper	Cenomanian	94.9343	data	O-18	NA	TDP 31; Tanzania; depth 109.5	O'Brien et al 2017	MacLeod et al 2013	NA
-26.9906	26.9906	34.9205	Mesozoic	Cretaceous	Upper	Cenomanian	94.9343	data	O-18	NA	TDP 31; Tanzania; depth 109.5	O'Brien et al 2017	MacLeod et al 2013	NA
-26.9906	26.9906	35.0167	Mesozoic	Cretaceous	Upper	Cenomanian	94.9343	data	O-18	NA	TDP 31; Tanzania; depth 109.5	O'Brien et al 2017	MacLeod et al 2013	NA
-26.9906	26.9906	33.5737	Mesozoic	Cretaceous	Upper	Cenomanian	94.9343	data	O-18	NA	TDP 31; Tanzania; depth 109.5	O'Brien et al 2017	MacLeod et al 2013	NA
-26.9906	26.9906	33.5737	Mesozoic	Cretaceous	Upper	Cenomanian	94.9343	data	O-18	NA	TDP 31; Tanzania; depth 109.5	O'Brien et al 2017	MacLeod et al 2013	NA
-26.9906	26.9906	34.6319	Mesozoic	Cretaceous	Upper	Cenomanian	94.9077	data	O-18	NA	TDP 31; Tanzania; depth 108.81	O'Brien et al 2017	MacLeod et al 2013	NA
-26.9906	26.9906	34.4876	Mesozoic	Cretaceous	Upper	Cenomanian	94.9077	data	O-18	NA	TDP 31; Tanzania; depth 108.81	O'Brien et al 2017	MacLeod et al 2013	NA
-26.9906	26.9906	33.8142	Mesozoic	Cretaceous	Upper	Cenomanian	94.8552	data	O-18	NA	TDP 31; Tanzania; depth 107.45	O'Brien et al 2017	MacLeod et al 2013	NA
-26.9906	26.9906	35.8344	Mesozoic	Cretaceous	Upper	Cenomanian	94.8552	data	O-18	NA	TDP 31; Tanzania; depth 107.45	O'Brien et al 2017	MacLeod et al 2013	NA
-26.9906	26.9906	36.8445	Mesozoic	Cretaceous	Upper	Cenomanian	94.8552	data	O-18	NA	TDP 31; Tanzania; depth 107.45	O'Brien et al 2017	MacLeod et al 2013	NA
-26.9906	26.9906	35.161	Mesozoic	Cretaceous	Upper	Cenomanian	94.8552	data	O-18	NA	TDP 31; Tanzania; depth 107.45	O'Brien et al 2017	MacLeod et al 2013	NA
-26.9906	26.9906	35.4496	Mesozoic	Cretaceous	Upper	Cenomanian	94.8552	data	O-18	NA	TDP 31; Tanzania; depth 107.45	O'Brien et al 2017	MacLeod et al 2013	NA
-26.9906	26.9906	37.1331	Mesozoic	Cretaceous	Upper	Cenomanian	94.8552	data	O-18	NA	TDP 31; Tanzania; depth 107.45	O'Brien et al 2017	MacLeod et al 2013	NA
-26.9906	26.9906	33.9104	Mesozoic	Cretaceous	Upper	Cenomanian	94.8552	data	O-18	NA	TDP 31; Tanzania; depth 107.45	O'Brien et al 2017	MacLeod et al 2013	NA
-26.9906	26.9906	33.6218	Mesozoic	Cretaceous	Upper	Cenomanian	94.8552	data	O-18	NA	TDP 31; Tanzania; depth 107.45	O'Brien et al 2017	MacLeod et al 2013	NA
-26.9906	26.9906	34.3914	Mesozoic	Cretaceous	Upper	Cenomanian	94.8336	data	O-18	NA	TDP 31; Tanzania; depth 106.89	O'Brien et al 2017	MacLeod et al 2013	NA
-26.9906	26.9906	34.2952	Mesozoic	Cretaceous	Upper	Cenomanian	94.8336	data	O-18	NA	TDP 31; Tanzania; depth 106.89	O'Brien et al 2017	MacLeod et al 2013	NA
-26.9906	26.9906	34.8724	Mesozoic	Cretaceous	Upper	Cenomanian	94.8336	data	O-18	NA	TDP 31; Tanzania; depth 106.89	O'Brien et al 2017	MacLeod et al 2013	NA
-26.9906	26.9906	34.1028	Mesozoic	Cretaceous	Upper	Cenomanian	94.8047	data	O-18	NA	TDP 31; Tanzania; depth 106.14	O'Brien et al 2017	MacLeod et al 2013	NA
-26.9906	26.9906	34.4395	Mesozoic	Cretaceous	Upper	Cenomanian	94.8047	data	O-18	NA	TDP 31; Tanzania; depth 106.14	O'Brien et al 2017	MacLeod et al 2013	NA
-26.9906	26.9906	33.6218	Mesozoic	Cretaceous	Upper	Cenomanian	94.8047	data	O-18	NA	TDP 31; Tanzania; depth 106.14	O'Brien et al 2017	MacLeod et al 2013	NA
-26.9906	26.9906	37.9508	Mesozoic	Cretaceous	Upper	Cenomanian	94.7218	data	O-18	NA	TDP 31; Tanzania; depth 103.99	O'Brien et al 2017	MacLeod et al 2013	NA
-26.9906	26.9906	34.5357	Mesozoic	Cretaceous	Upper	Cenomanian	94.7218	data	O-18	NA	TDP 31; Tanzania; depth 103.99	O'Brien et al 2017	MacLeod et al 2013	NA
-26.9906	26.9906	34.1509	Mesozoic	Cretaceous	Upper	Cenomanian	94.7218	data	O-18	NA	TDP 31; Tanzania; depth 103.99	O'Brien et al 2017	MacLeod et al 2013	NA
-26.9906	26.9906	39.2014	Mesozoic	Cretaceous	Upper	Cenomanian	94.7218	data	O-18	NA	TDP 31; Tanzania; depth 103.99	O'Brien et al 2017	MacLeod et al 2013	NA
-26.9906	26.9906	35.3053	Mesozoic	Cretaceous	Upper	Cenomanian	94.7218	data	O-18	NA	TDP 31; Tanzania; depth 103.99	O'Brien et al 2017	MacLeod et al 2013	NA
-26.9906	26.9906	36.604	Mesozoic	Cretaceous	Upper	Cenomanian	94.7218	data	O-18	NA	TDP 31; Tanzania; depth 103.99	O'Brien et al 2017	MacLeod et al 2013	NA
-26.9906	26.9906	35.161	Mesozoic	Cretaceous	Upper	Cenomanian	94.6744	data	O-18	NA	TDP 31; Tanzania; depth 102.76	O'Brien et al 2017	MacLeod et al 2013	NA
-26.9906	26.9906	33.4775	Mesozoic	Cretaceous	Upper	Cenomanian	94.6744	data	O-18	NA	TDP 31; Tanzania; depth 102.76	O'Brien et al 2017	MacLeod et al 2013	NA
-26.9906	26.9906	34.4395	Mesozoic	Cretaceous	Upper	Cenomanian	94.6744	data	O-18	NA	TDP 31; Tanzania; depth 102.76	O'Brien et al 2017	MacLeod et al 2013	NA
-26.9906	26.9906	34.3433	Mesozoic	Cretaceous	Upper	Cenomanian	94.6744	data	O-18	NA	TDP 31; Tanzania; depth 102.76	O'Brien et al 2017	MacLeod et al 2013	NA
-26.9906	26.9906	35.7382	Mesozoic	Cretaceous	Upper	Cenomanian	94.6744	data	O-18	NA	TDP 31; Tanzania; depth 102.76	O'Brien et al 2017	MacLeod et al 2013	NA
-26.9906	26.9906	34.0066	Mesozoic	Cretaceous	Upper	Cenomanian	94.6744	data	O-18	NA	TDP 31; Tanzania; depth 102.76	O'Brien et al 2017	MacLeod et al 2013	NA
-26.9906	26.9906	36.6521	Mesozoic	Cretaceous	Upper	Cenomanian	94.6466	data	O-18	NA	TDP 31; Tanzania; depth 102.04	O'Brien et al 2017	MacLeod et al 2013	NA
-26.9906	26.9906	34.8724	Mesozoic	Cretaceous	Upper	Cenomanian	94.6466	data	O-18	NA	TDP 31; Tanzania; depth 102.04	O'Brien et al 2017	MacLeod et al 2013	NA
-26.9906	26.9906	35.0167	Mesozoic	Cretaceous	Upper	Cenomanian	94.6273	data	O-18	NA	TDP 31; Tanzania; depth 101.54	O'Brien et al 2017	MacLeod et al 2013	NA
-26.9906	26.9906	35.8344	Mesozoic	Cretaceous	Upper	Cenomanian	94.6273	data	O-18	NA	TDP 31; Tanzania; depth 101.54	O'Brien et al 2017	MacLeod et al 2013	NA
-26.9906	26.9906	34.4876	Mesozoic	Cretaceous	Upper	Cenomanian	94.6273	data	O-18	NA	TDP 31; Tanzania; depth 101.54	O'Brien et al 2017	MacLeod et al 2013	NA
-26.9906	26.9906	35.8344	Mesozoic	Cretaceous	Upper	Cenomanian	94.6273	data	O-18	NA	TDP 31; Tanzania; depth 101.54	O'Brien et al 2017	MacLeod et al 2013	NA
-26.9906	26.9906	39.971	Mesozoic	Cretaceous	Upper	Cenomanian	94.6273	data	O-18	NA	TDP 31; Tanzania; depth 101.54	O'Brien et al 2017	MacLeod et al 2013	NA
-26.9906	26.9906	34.7281	Mesozoic	Cretaceous	Upper	Cenomanian	94.6273	data	O-18	NA	TDP 31; Tanzania; depth 101.54	O'Brien et al 2017	MacLeod et al 2013	NA
-26.9906	26.9906	34.7281	Mesozoic	Cretaceous	Upper	Cenomanian	94.5614	data	O-18	NA	TDP 31; Tanzania; depth 99.83	O'Brien et al 2017	MacLeod et al 2013	NA
-26.9906	26.9906	36.7483	Mesozoic	Cretaceous	Upper	Cenomanian	94.5614	data	O-18	NA	TDP 31; Tanzania; depth 99.83	O'Brien et al 2017	MacLeod et al 2013	NA
-26.9906	26.9906	35.0167	Mesozoic	Cretaceous	Upper	Cenomanian	94.5614	data	O-18	NA	TDP 31; Tanzania; depth 99.83	O'Brien et al 2017	MacLeod et al 2013	NA
-26.9906	26.9906	35.642	Mesozoic	Cretaceous	Upper	Cenomanian	94.5614	data	O-18	NA	TDP 31; Tanzania; depth 99.83	O'Brien et al 2017	MacLeod et al 2013	NA
-26.9906	26.9906	35.1129	Mesozoic	Cretaceous	Upper	Cenomanian	94.5614	data	O-18	NA	TDP 31; Tanzania; depth 99.83	O'Brien et al 2017	MacLeod et al 2013	NA
-26.9906	26.9906	36.1711	Mesozoic	Cretaceous	Upper	Cenomanian	94.5614	data	O-18	NA	TDP 31; Tanzania; depth 99.83	O'Brien et al 2017	MacLeod et al 2013	NA
-26.9906	26.9906	33.5256	Mesozoic	Cretaceous	Upper	Cenomanian	94.5216	data	O-18	NA	TDP 31; Tanzania; depth 98.8	O'Brien et al 2017	MacLeod et al 2013	NA
-26.9906	26.9906	34.68	Mesozoic	Cretaceous	Upper	Cenomanian	94.5216	data	O-18	NA	TDP 31; Tanzania; depth 98.8	O'Brien et al 2017	MacLeod et al 2013	NA
-26.9906	26.9906	35.9787	Mesozoic	Cretaceous	Upper	Cenomanian	94.5216	data	O-18	NA	TDP 31; Tanzania; depth 98.8	O'Brien et al 2017	MacLeod et al 2013	NA
-26.9906	26.9906	33.5256	Mesozoic	Cretaceous	Upper	Cenomanian	94.5216	data	O-18	NA	TDP 31; Tanzania; depth 98.8	O'Brien et al 2017	MacLeod et al 2013	NA
-26.9906	26.9906	35.6901	Mesozoic	Cretaceous	Upper	Cenomanian	94.5216	data	O-18	NA	TDP 31; Tanzania; depth 98.8	O'Brien et al 2017	MacLeod et al 2013	NA
-26.9906	26.9906	37.2774	Mesozoic	Cretaceous	Upper	Cenomanian	94.4599	data	O-18	NA	TDP 31; Tanzania; depth 97.2	O'Brien et al 2017	MacLeod et al 2013	NA
-26.9906	26.9906	34.7762	Mesozoic	Cretaceous	Upper	Cenomanian	94.4599	data	O-18	NA	TDP 31; Tanzania; depth 97.2	O'Brien et al 2017	MacLeod et al 2013	NA
-26.9906	26.9906	35.3534	Mesozoic	Cretaceous	Upper	Cenomanian	94.4599	data	O-18	NA	TDP 31; Tanzania; depth 97.2	O'Brien et al 2017	MacLeod et al 2013	NA
-26.9906	26.9906	34.68	Mesozoic	Cretaceous	Upper	Cenomanian	94.4599	data	O-18	NA	TDP 31; Tanzania; depth 97.2	O'Brien et al 2017	MacLeod et al 2013	NA
-26.9906	26.9906	36.3154	Mesozoic	Cretaceous	Upper	Cenomanian	94.4599	data	O-18	NA	TDP 31; Tanzania; depth 97.2	O'Brien et al 2017	MacLeod et al 2013	NA
-26.9906	26.9906	32.7079	Mesozoic	Cretaceous	Upper	Cenomanian	94.4599	data	O-18	NA	TDP 31; Tanzania; depth 97.2	O'Brien et al 2017	MacLeod et al 2013	NA
-26.9906	26.9906	35.9787	Mesozoic	Cretaceous	Upper	Cenomanian	94.4599	data	O-18	NA	TDP 31; Tanzania; depth 97.2	O'Brien et al 2017	MacLeod et al 2013	NA
-26.9906	26.9906	33.5737	Mesozoic	Cretaceous	Upper	Cenomanian	94.4599	data	O-18	NA	TDP 31; Tanzania; depth 97.2	O'Brien et al 2017	MacLeod et al 2013	NA
-26.9906	26.9906	35.2091	Mesozoic	Cretaceous	Upper	Cenomanian	94.4599	data	O-18	NA	TDP 31; Tanzania; depth 97.2	O'Brien et al 2017	MacLeod et al 2013	NA
-26.9906	26.9906	36.5078	Mesozoic	Cretaceous	Upper	Cenomanian	94.4599	data	O-18	NA	TDP 31; Tanzania; depth 97.2	O'Brien et al 2017	MacLeod et al 2013	NA
-26.9906	26.9906	34.2471	Mesozoic	Cretaceous	Upper	Cenomanian	94.4252	data	O-18	NA	TDP 31; Tanzania; depth 96.3	O'Brien et al 2017	MacLeod et al 2013	NA
-26.9906	26.9906	33.9585	Mesozoic	Cretaceous	Upper	Cenomanian	94.3897	data	O-18	NA	TDP 31; Tanzania; depth 95.38	O'Brien et al 2017	MacLeod et al 2013	NA
-26.9906	26.9906	33.0927	Mesozoic	Cretaceous	Upper	Cenomanian	94.3897	data	O-18	NA	TDP 31; Tanzania; depth 95.38	O'Brien et al 2017	MacLeod et al 2013	NA
-26.9906	26.9906	33.9104	Mesozoic	Cretaceous	Upper	Cenomanian	94.3288	data	O-18	NA	TDP 31; Tanzania; depth 93.8	O'Brien et al 2017	MacLeod et al 2013	NA
-26.9906	26.9906	34.2952	Mesozoic	Cretaceous	Upper	Cenomanian	94.3288	data	O-18	NA	TDP 31; Tanzania; depth 93.8	O'Brien et al 2017	MacLeod et al 2013	NA
-26.9906	26.9906	35.2091	Mesozoic	Cretaceous	Upper	Cenomanian	94.3288	data	O-18	NA	TDP 31; Tanzania; depth 93.8	O'Brien et al 2017	MacLeod et al 2013	NA
-26.9906	26.9906	34.9205	Mesozoic	Cretaceous	Upper	Cenomanian	94.2941	data	O-18	NA	TDP 31; Tanzania; depth 92.9	O'Brien et al 2017	MacLeod et al 2013	NA
-26.9906	26.9906	33.5256	Mesozoic	Cretaceous	Upper	Cenomanian	94.2941	data	O-18	NA	TDP 31; Tanzania; depth 92.9	O'Brien et al 2017	MacLeod et al 2013	NA
-26.9906	26.9906	33.8142	Mesozoic	Cretaceous	Upper	Cenomanian	94.2941	data	O-18	NA	TDP 31; Tanzania; depth 92.9	O'Brien et al 2017	MacLeod et al 2013	NA
-26.9906	26.9906	35.7382	Mesozoic	Cretaceous	Upper	Cenomanian	94.2941	data	O-18	NA	TDP 31; Tanzania; depth 92.9	O'Brien et al 2017	MacLeod et al 2013	NA
-26.9906	26.9906	34.9686	Mesozoic	Cretaceous	Upper	Cenomanian	94.2497	data	O-18	NA	TDP 31; Tanzania; depth 91.75	O'Brien et al 2017	MacLeod et al 2013	NA
-26.9906	26.9906	33.9104	Mesozoic	Cretaceous	Upper	Cenomanian	94.2497	data	O-18	NA	TDP 31; Tanzania; depth 91.75	O'Brien et al 2017	MacLeod et al 2013	NA
-26.9906	26.9906	33.3813	Mesozoic	Cretaceous	Upper	Cenomanian	94.2135	data	O-18	NA	TDP 31; Tanzania; depth 90.81	O'Brien et al 2017	MacLeod et al 2013	NA
-26.9906	26.9906	34.1509	Mesozoic	Cretaceous	Upper	Cenomanian	94.2135	data	O-18	NA	TDP 31; Tanzania; depth 90.81	O'Brien et al 2017	MacLeod et al 2013	NA
-26.9906	26.9906	33.9104	Mesozoic	Cretaceous	Upper	Cenomanian	94.2135	data	O-18	NA	TDP 31; Tanzania; depth 90.81	O'Brien et al 2017	MacLeod et al 2013	NA
-26.9906	26.9906	35.2091	Mesozoic	Cretaceous	Upper	Cenomanian	94.2135	data	O-18	NA	TDP 31; Tanzania; depth 90.81	O'Brien et al 2017	MacLeod et al 2013	NA
-26.9906	26.9906	34.4876	Mesozoic	Cretaceous	Upper	Cenomanian	94.1911	data	O-18	NA	TDP 31; Tanzania; depth 90.23	O'Brien et al 2017	MacLeod et al 2013	NA
-26.9906	26.9906	35.9787	Mesozoic	Cretaceous	Upper	Cenomanian	94.1911	data	O-18	NA	TDP 31; Tanzania; depth 90.23	O'Brien et al 2017	MacLeod et al 2013	NA
-26.9906	26.9906	33.4294	Mesozoic	Cretaceous	Upper	Cenomanian	94.1911	data	O-18	NA	TDP 31; Tanzania; depth 90.23	O'Brien et al 2017	MacLeod et al 2013	NA
-26.9906	26.9906	33.9104	Mesozoic	Cretaceous	Upper	Cenomanian	94.1911	data	O-18	NA	TDP 31; Tanzania; depth 90.23	O'Brien et al 2017	MacLeod et al 2013	NA
-26.9906	26.9906	36.0749	Mesozoic	Cretaceous	Upper	Cenomanian	94.1911	data	O-18	NA	TDP 31; Tanzania; depth 90.23	O'Brien et al 2017	MacLeod et al 2013	NA
-26.9906	26.9906	33.1408	Mesozoic	Cretaceous	Upper	Cenomanian	94.1549	data	O-18	NA	TDP 31; Tanzania; depth 89.29	O'Brien et al 2017	MacLeod et al 2013	NA
-26.9906	26.9906	34.6319	Mesozoic	Cretaceous	Upper	Cenomanian	94.1549	data	O-18	NA	TDP 31; Tanzania; depth 89.29	O'Brien et al 2017	MacLeod et al 2013	NA
-26.9906	26.9906	33.6218	Mesozoic	Cretaceous	Upper	Cenomanian	94.1549	data	O-18	NA	TDP 31; Tanzania; depth 89.29	O'Brien et al 2017	MacLeod et al 2013	NA
-26.9906	26.9906	35.4015	Mesozoic	Cretaceous	Upper	Cenomanian	94.1549	data	O-18	NA	TDP 31; Tanzania; depth 89.29	O'Brien et al 2017	MacLeod et al 2013	NA
-26.9906	26.9906	32.8041	Mesozoic	Cretaceous	Upper	Cenomanian	94.109	data	O-18	NA	TDP 31; Tanzania; depth 88.1	O'Brien et al 2017	MacLeod et al 2013	NA
-26.9906	26.9906	33.3332	Mesozoic	Cretaceous	Upper	Cenomanian	94.109	data	O-18	NA	TDP 31; Tanzania; depth 88.1	O'Brien et al 2017	MacLeod et al 2013	NA
-26.9906	26.9906	34.3914	Mesozoic	Cretaceous	Upper	Cenomanian	94.109	data	O-18	NA	TDP 31; Tanzania; depth 88.1	O'Brien et al 2017	MacLeod et al 2013	NA
-26.9906	26.9906	33.8142	Mesozoic	Cretaceous	Upper	Cenomanian	94.0542	data	O-18	NA	TDP 31; Tanzania; depth 86.68	O'Brien et al 2017	MacLeod et al 2013	NA
-26.9906	26.9906	35.161	Mesozoic	Cretaceous	Upper	Cenomanian	94.0542	data	O-18	NA	TDP 31; Tanzania; depth 86.68	O'Brien et al 2017	MacLeod et al 2013	NA
-26.9906	26.9906	34.9205	Mesozoic	Cretaceous	Upper	Cenomanian	94.0542	data	O-18	NA	TDP 31; Tanzania; depth 86.68	O'Brien et al 2017	MacLeod et al 2013	NA
-26.9906	26.9906	34.7281	Mesozoic	Cretaceous	Upper	Cenomanian	94.0542	data	O-18	NA	TDP 31; Tanzania; depth 86.68	O'Brien et al 2017	MacLeod et al 2013	NA
-26.9906	26.9906	32.4193	Mesozoic	Cretaceous	Upper	Cenomanian	94.0126	data	O-18	NA	TDP 31; Tanzania; depth 85.6	O'Brien et al 2017	MacLeod et al 2013	NA
-26.9906	26.9906	34.2471	Mesozoic	Cretaceous	Upper	Cenomanian	94.0126	data	O-18	NA	TDP 31; Tanzania; depth 85.6	O'Brien et al 2017	MacLeod et al 2013	NA
-26.9906	26.9906	35.9787	Mesozoic	Cretaceous	Upper	Cenomanian	94.0126	data	O-18	NA	TDP 31; Tanzania; depth 85.6	O'Brien et al 2017	MacLeod et al 2013	NA
-26.9906	26.9906	33.9104	Mesozoic	Cretaceous	Upper	Cenomanian	94.0126	data	O-18	NA	TDP 31; Tanzania; depth 85.6	O'Brien et al 2017	MacLeod et al 2013	NA
-26.9906	26.9906	33.8623	Mesozoic	Cretaceous	Upper	Cenomanian	93.9381	data	O-18	NA	TDP 31; Tanzania; depth 83.67	O'Brien et al 2017	MacLeod et al 2013	NA
-26.9906	26.9906	34.1509	Mesozoic	Cretaceous	Upper	Cenomanian	93.9381	data	O-18	NA	TDP 31; Tanzania; depth 83.67	O'Brien et al 2017	MacLeod et al 2013	NA
-26.9906	26.9906	33.5256	Mesozoic	Cretaceous	Upper	Cenomanian	93.9381	data	O-18	NA	TDP 31; Tanzania; depth 83.67	O'Brien et al 2017	MacLeod et al 2013	NA
-26.9906	26.9906	33.5256	Mesozoic	Cretaceous	Upper	Turonian	93.8811	data	O-18	NA	TDP 31; Tanzania; depth 82.19	O'Brien et al 2017	MacLeod et al 2013	NA
-26.9906	26.9906	35.642	Mesozoic	Cretaceous	Upper	Turonian	93.8811	data	O-18	NA	TDP 31; Tanzania; depth 82.19	O'Brien et al 2017	MacLeod et al 2013	NA
-26.9906	26.9906	36.9888	Mesozoic	Cretaceous	Upper	Turonian	93.8811	data	O-18	NA	TDP 31; Tanzania; depth 82.19	O'Brien et al 2017	MacLeod et al 2013	NA
-26.9906	26.9906	35.0648	Mesozoic	Cretaceous	Upper	Turonian	93.8811	data	O-18	NA	TDP 31; Tanzania; depth 82.19	O'Brien et al 2017	MacLeod et al 2013	NA
-26.9906	26.9906	34.5357	Mesozoic	Cretaceous	Upper	Turonian	93.8016	data	O-18	NA	TDP 31; Tanzania; depth 80.13	O'Brien et al 2017	MacLeod et al 2013	NA
-26.9906	26.9906	34.3433	Mesozoic	Cretaceous	Upper	Turonian	93.8016	data	O-18	NA	TDP 31; Tanzania; depth 80.13	O'Brien et al 2017	MacLeod et al 2013	NA
-26.9906	26.9906	35.7382	Mesozoic	Cretaceous	Upper	Turonian	93.8016	data	O-18	NA	TDP 31; Tanzania; depth 80.13	O'Brien et al 2017	MacLeod et al 2013	NA
-26.9906	26.9906	34.7762	Mesozoic	Cretaceous	Upper	Turonian	93.8016	data	O-18	NA	TDP 31; Tanzania; depth 80.13	O'Brien et al 2017	MacLeod et al 2013	NA
-26.9906	26.9906	35.7863	Mesozoic	Cretaceous	Upper	Turonian	93.8016	data	O-18	NA	TDP 31; Tanzania; depth 80.13	O'Brien et al 2017	MacLeod et al 2013	NA
-26.9906	26.9906	36.1711	Mesozoic	Cretaceous	Upper	Turonian	93.8016	data	O-18	NA	TDP 31; Tanzania; depth 80.13	O'Brien et al 2017	MacLeod et al 2013	NA
-26.9906	26.9906	35.3053	Mesozoic	Cretaceous	Upper	Turonian	93.7388	data	O-18	NA	TDP 31; Tanzania; depth 78.5	O'Brien et al 2017	MacLeod et al 2013	NA
-26.9906	26.9906	35.8344	Mesozoic	Cretaceous	Upper	Turonian	93.7388	data	O-18	NA	TDP 31; Tanzania; depth 78.5	O'Brien et al 2017	MacLeod et al 2013	NA
-26.9906	26.9906	33.8142	Mesozoic	Cretaceous	Upper	Turonian	93.7388	data	O-18	NA	TDP 31; Tanzania; depth 78.5	O'Brien et al 2017	MacLeod et al 2013	NA
-26.9906	26.9906	34.9205	Mesozoic	Cretaceous	Upper	Turonian	93.6944	data	O-18	NA	TDP 31; Tanzania; depth 77.35	O'Brien et al 2017	MacLeod et al 2013	NA
-26.9906	26.9906	35.6901	Mesozoic	Cretaceous	Upper	Turonian	93.6944	data	O-18	NA	TDP 31; Tanzania; depth 77.35	O'Brien et al 2017	MacLeod et al 2013	NA
-26.9906	26.9906	34.5357	Mesozoic	Cretaceous	Upper	Turonian	93.6944	data	O-18	NA	TDP 31; Tanzania; depth 77.35	O'Brien et al 2017	MacLeod et al 2013	NA
-26.9906	26.9906	34.3433	Mesozoic	Cretaceous	Upper	Turonian	93.6701	data	O-18	NA	TDP 31; Tanzania; depth 76.72	O'Brien et al 2017	MacLeod et al 2013	NA
-26.9906	26.9906	34.0547	Mesozoic	Cretaceous	Upper	Turonian	93.6701	data	O-18	NA	TDP 31; Tanzania; depth 76.72	O'Brien et al 2017	MacLeod et al 2013	NA
-26.9906	26.9906	37.8546	Mesozoic	Cretaceous	Upper	Turonian	93.6701	data	O-18	NA	TDP 31; Tanzania; depth 76.72	O'Brien et al 2017	MacLeod et al 2013	NA
-26.9906	26.9906	35.5939	Mesozoic	Cretaceous	Upper	Turonian	93.6701	data	O-18	NA	TDP 31; Tanzania; depth 76.72	O'Brien et al 2017	MacLeod et al 2013	NA
-26.9906	26.9906	34.1509	Mesozoic	Cretaceous	Upper	Turonian	93.6701	data	O-18	NA	TDP 31; Tanzania; depth 76.72	O'Brien et al 2017	MacLeod et al 2013	NA
-26.9906	26.9906	34.3433	Mesozoic	Cretaceous	Upper	Turonian	93.6701	data	O-18	NA	TDP 31; Tanzania; depth 76.72	O'Brien et al 2017	MacLeod et al 2013	NA
-26.9906	26.9906	36.0268	Mesozoic	Cretaceous	Upper	Turonian	93.6701	data	O-18	NA	TDP 31; Tanzania; depth 76.72	O'Brien et al 2017	MacLeod et al 2013	NA
-26.9906	26.9906	35.3053	Mesozoic	Cretaceous	Upper	Turonian	93.6701	data	O-18	NA	TDP 31; Tanzania; depth 76.72	O'Brien et al 2017	MacLeod et al 2013	NA
-26.9906	26.9906	36.5559	Mesozoic	Cretaceous	Upper	Turonian	93.6701	data	O-18	NA	TDP 31; Tanzania; depth 76.72	O'Brien et al 2017	MacLeod et al 2013	NA
-26.9906	26.9906	34.1028	Mesozoic	Cretaceous	Upper	Turonian	93.5706	data	O-18	NA	TDP 31; Tanzania; depth 74.14	O'Brien et al 2017	MacLeod et al 2013	NA
-26.9906	26.9906	35.2572	Mesozoic	Cretaceous	Upper	Turonian	93.5706	data	O-18	NA	TDP 31; Tanzania; depth 74.14	O'Brien et al 2017	MacLeod et al 2013	NA
-26.9906	26.9906	36.6521	Mesozoic	Cretaceous	Upper	Turonian	93.5706	data	O-18	NA	TDP 31; Tanzania; depth 74.14	O'Brien et al 2017	MacLeod et al 2013	NA
-26.9906	26.9906	34.2952	Mesozoic	Cretaceous	Upper	Turonian	93.5706	data	O-18	NA	TDP 31; Tanzania; depth 74.14	O'Brien et al 2017	MacLeod et al 2013	NA
-26.9906	26.9906	33.7661	Mesozoic	Cretaceous	Upper	Turonian	93.5266	data	O-18	NA	TDP 31; Tanzania; depth 73	O'Brien et al 2017	MacLeod et al 2013	NA
-26.9906	26.9906	34.3433	Mesozoic	Cretaceous	Upper	Turonian	93.5266	data	O-18	NA	TDP 31; Tanzania; depth 73	O'Brien et al 2017	MacLeod et al 2013	NA
-26.9906	26.9906	32.8522	Mesozoic	Cretaceous	Upper	Turonian	93.5266	data	O-18	NA	TDP 31; Tanzania; depth 73	O'Brien et al 2017	MacLeod et al 2013	NA
-26.9906	26.9906	35.1129	Mesozoic	Cretaceous	Upper	Turonian	93.5266	data	O-18	NA	TDP 31; Tanzania; depth 73	O'Brien et al 2017	MacLeod et al 2013	NA
-26.9906	26.9906	33.5256	Mesozoic	Cretaceous	Upper	Turonian	93.4742	data	O-18	NA	TDP 31; Tanzania; depth 71.64	O'Brien et al 2017	MacLeod et al 2013	NA
-26.9906	26.9906	33.7661	Mesozoic	Cretaceous	Upper	Turonian	93.4742	data	O-18	NA	TDP 31; Tanzania; depth 71.64	O'Brien et al 2017	MacLeod et al 2013	NA
-26.9906	26.9906	33.718	Mesozoic	Cretaceous	Upper	Turonian	93.4742	data	O-18	NA	TDP 31; Tanzania; depth 71.64	O'Brien et al 2017	MacLeod et al 2013	NA
-26.9906	26.9906	34.0547	Mesozoic	Cretaceous	Upper	Turonian	93.4742	data	O-18	NA	TDP 31; Tanzania; depth 71.64	O'Brien et al 2017	MacLeod et al 2013	NA
-26.9906	26.9906	36.9888	Mesozoic	Cretaceous	Upper	Turonian	93.4742	data	O-18	NA	TDP 31; Tanzania; depth 71.64	O'Brien et al 2017	MacLeod et al 2013	NA
-26.9906	26.9906	33.6699	Mesozoic	Cretaceous	Upper	Turonian	93.4742	data	O-18	NA	TDP 31; Tanzania; depth 71.64	O'Brien et al 2017	MacLeod et al 2013	NA
-26.9906	26.9906	33.7661	Mesozoic	Cretaceous	Upper	Turonian	93.4233	data	O-18	NA	TDP 31; Tanzania; depth 70.32	O'Brien et al 2017	MacLeod et al 2013	NA
-26.9906	26.9906	33.6218	Mesozoic	Cretaceous	Upper	Turonian	93.4233	data	O-18	NA	TDP 31; Tanzania; depth 70.32	O'Brien et al 2017	MacLeod et al 2013	NA
-26.9906	26.9906	33.4294	Mesozoic	Cretaceous	Upper	Turonian	93.4233	data	O-18	NA	TDP 31; Tanzania; depth 70.32	O'Brien et al 2017	MacLeod et al 2013	NA
-26.9906	26.9906	35.0167	Mesozoic	Cretaceous	Upper	Turonian	93.4233	data	O-18	NA	TDP 31; Tanzania; depth 70.32	O'Brien et al 2017	MacLeod et al 2013	NA
-26.9906	26.9906	33.8142	Mesozoic	Cretaceous	Upper	Turonian	93.3832	data	O-18	NA	TDP 31; Tanzania; depth 69.28	O'Brien et al 2017	MacLeod et al 2013	NA
-26.9906	26.9906	34.5357	Mesozoic	Cretaceous	Upper	Turonian	93.3832	data	O-18	NA	TDP 31; Tanzania; depth 69.28	O'Brien et al 2017	MacLeod et al 2013	NA
-26.9906	26.9906	36.4116	Mesozoic	Cretaceous	Upper	Turonian	93.3832	data	O-18	NA	TDP 31; Tanzania; depth 69.28	O'Brien et al 2017	MacLeod et al 2013	NA
-26.9906	26.9906	36.4597	Mesozoic	Cretaceous	Upper	Turonian	93.3832	data	O-18	NA	TDP 31; Tanzania; depth 69.28	O'Brien et al 2017	MacLeod et al 2013	NA
-26.9906	26.9906	34.3914	Mesozoic	Cretaceous	Upper	Turonian	93.3832	data	O-18	NA	TDP 31; Tanzania; depth 69.28	O'Brien et al 2017	MacLeod et al 2013	NA
-26.9906	26.9906	35.9306	Mesozoic	Cretaceous	Upper	Turonian	93.3832	data	O-18	NA	TDP 31; Tanzania; depth 69.28	O'Brien et al 2017	MacLeod et al 2013	NA
-26.9906	26.9906	33.5256	Mesozoic	Cretaceous	Upper	Turonian	93.3832	data	O-18	NA	TDP 31; Tanzania; depth 69.28	O'Brien et al 2017	MacLeod et al 2013	NA
-26.9906	26.9906	33.3813	Mesozoic	Cretaceous	Upper	Turonian	93.3523	data	O-18	NA	TDP 31; Tanzania; depth 68.48	O'Brien et al 2017	MacLeod et al 2013	NA
-26.9906	26.9906	34.2952	Mesozoic	Cretaceous	Upper	Turonian	93.3523	data	O-18	NA	TDP 31; Tanzania; depth 68.48	O'Brien et al 2017	MacLeod et al 2013	NA
-26.9906	26.9906	33.3332	Mesozoic	Cretaceous	Upper	Turonian	93.3523	data	O-18	NA	TDP 31; Tanzania; depth 68.48	O'Brien et al 2017	MacLeod et al 2013	NA
-26.9906	26.9906	34.4876	Mesozoic	Cretaceous	Upper	Turonian	93.3523	data	O-18	NA	TDP 31; Tanzania; depth 68.48	O'Brien et al 2017	MacLeod et al 2013	NA
-26.9906	26.9906	34.5357	Mesozoic	Cretaceous	Upper	Turonian	93.2991	data	O-18	NA	TDP 31; Tanzania; depth 67.1	O'Brien et al 2017	MacLeod et al 2013	NA
-26.9906	26.9906	34.2471	Mesozoic	Cretaceous	Upper	Turonian	93.2991	data	O-18	NA	TDP 31; Tanzania; depth 67.1	O'Brien et al 2017	MacLeod et al 2013	NA
-26.9906	26.9906	34.4876	Mesozoic	Cretaceous	Upper	Turonian	93.2991	data	O-18	NA	TDP 31; Tanzania; depth 67.1	O'Brien et al 2017	MacLeod et al 2013	NA
-26.9906	26.9906	34.3433	Mesozoic	Cretaceous	Upper	Turonian	93.2991	data	O-18	NA	TDP 31; Tanzania; depth 67.1	O'Brien et al 2017	MacLeod et al 2013	NA
-26.9906	26.9906	34.3914	Mesozoic	Cretaceous	Upper	Turonian	93.2991	data	O-18	NA	TDP 31; Tanzania; depth 67.1	O'Brien et al 2017	MacLeod et al 2013	NA
-26.9906	26.9906	33.9104	Mesozoic	Cretaceous	Upper	Turonian	93.2871	data	O-18	NA	TDP 31; Tanzania; depth 66.79	O'Brien et al 2017	MacLeod et al 2013	NA
-26.9906	26.9906	33.4294	Mesozoic	Cretaceous	Upper	Turonian	93.2871	data	O-18	NA	TDP 31; Tanzania; depth 66.79	O'Brien et al 2017	MacLeod et al 2013	NA
-26.9906	26.9906	34.2471	Mesozoic	Cretaceous	Upper	Turonian	93.2871	data	O-18	NA	TDP 31; Tanzania; depth 66.79	O'Brien et al 2017	MacLeod et al 2013	NA
-26.9906	26.9906	35.6901	Mesozoic	Cretaceous	Upper	Turonian	93.2871	data	O-18	NA	TDP 31; Tanzania; depth 66.79	O'Brien et al 2017	MacLeod et al 2013	NA
-26.9906	26.9906	35.1129	Mesozoic	Cretaceous	Upper	Turonian	93.2871	data	O-18	NA	TDP 31; Tanzania; depth 66.79	O'Brien et al 2017	MacLeod et al 2013	NA
-26.9906	26.9906	34.4395	Mesozoic	Cretaceous	Upper	Turonian	93.2871	data	O-18	NA	TDP 31; Tanzania; depth 66.79	O'Brien et al 2017	MacLeod et al 2013	NA
-26.9906	26.9906	32.8522	Mesozoic	Cretaceous	Upper	Turonian	93.2386	data	O-18	NA	TDP 31; Tanzania; depth 65.53	O'Brien et al 2017	MacLeod et al 2013	NA
-26.9906	26.9906	35.7382	Mesozoic	Cretaceous	Upper	Turonian	93.2386	data	O-18	NA	TDP 31; Tanzania; depth 65.53	O'Brien et al 2017	MacLeod et al 2013	NA
-26.9906	26.9906	33.5737	Mesozoic	Cretaceous	Upper	Turonian	93.2386	data	O-18	NA	TDP 31; Tanzania; depth 65.53	O'Brien et al 2017	MacLeod et al 2013	NA
-26.9906	26.9906	34.6319	Mesozoic	Cretaceous	Upper	Turonian	93.2386	data	O-18	NA	TDP 31; Tanzania; depth 65.53	O'Brien et al 2017	MacLeod et al 2013	NA
-26.9906	26.9906	34.9205	Mesozoic	Cretaceous	Upper	Turonian	93.2386	data	O-18	NA	TDP 31; Tanzania; depth 65.53	O'Brien et al 2017	MacLeod et al 2013	NA
-26.9906	26.9906	33.8142	Mesozoic	Cretaceous	Upper	Turonian	93.1957	data	O-18	NA	TDP 31; Tanzania; depth 64.42	O'Brien et al 2017	MacLeod et al 2013	NA
-26.9906	26.9906	34.1028	Mesozoic	Cretaceous	Upper	Turonian	93.1957	data	O-18	NA	TDP 31; Tanzania; depth 64.42	O'Brien et al 2017	MacLeod et al 2013	NA
-26.9906	26.9906	34.9686	Mesozoic	Cretaceous	Upper	Turonian	93.1957	data	O-18	NA	TDP 31; Tanzania; depth 64.42	O'Brien et al 2017	MacLeod et al 2013	NA
-26.9906	26.9906	36.2673	Mesozoic	Cretaceous	Upper	Turonian	93.1957	data	O-18	NA	TDP 31; Tanzania; depth 64.42	O'Brien et al 2017	MacLeod et al 2013	NA
-26.9906	26.9906	34.0066	Mesozoic	Cretaceous	Upper	Turonian	93.1957	data	O-18	NA	TDP 31; Tanzania; depth 64.42	O'Brien et al 2017	MacLeod et al 2013	NA
-26.9906	26.9906	32.8522	Mesozoic	Cretaceous	Upper	Turonian	93.1622	data	O-18	NA	TDP 31; Tanzania; depth 63.55	O'Brien et al 2017	MacLeod et al 2013	NA
-26.9906	26.9906	33.237	Mesozoic	Cretaceous	Upper	Turonian	93.1622	data	O-18	NA	TDP 31; Tanzania; depth 63.55	O'Brien et al 2017	MacLeod et al 2013	NA
-26.9906	26.9906	34.3433	Mesozoic	Cretaceous	Upper	Turonian	93.1622	data	O-18	NA	TDP 31; Tanzania; depth 63.55	O'Brien et al 2017	MacLeod et al 2013	NA
-26.9906	26.9906	34.5838	Mesozoic	Cretaceous	Upper	Turonian	93.1622	data	O-18	NA	TDP 31; Tanzania; depth 63.55	O'Brien et al 2017	MacLeod et al 2013	NA
-26.9906	26.9906	35.3534	Mesozoic	Cretaceous	Upper	Turonian	93.1622	data	O-18	NA	TDP 31; Tanzania; depth 63.55	O'Brien et al 2017	MacLeod et al 2013	NA
-26.9906	26.9906	33.8623	Mesozoic	Cretaceous	Upper	Turonian	93.1622	data	O-18	NA	TDP 31; Tanzania; depth 63.55	O'Brien et al 2017	MacLeod et al 2013	NA
-26.9906	26.9906	34.5838	Mesozoic	Cretaceous	Upper	Turonian	93.1175	data	O-18	NA	TDP 31; Tanzania; depth 62.39	O'Brien et al 2017	MacLeod et al 2013	NA
-26.9906	26.9906	34.4395	Mesozoic	Cretaceous	Upper	Turonian	93.1175	data	O-18	NA	TDP 31; Tanzania; depth 62.39	O'Brien et al 2017	MacLeod et al 2013	NA
-26.9906	26.9906	35.0167	Mesozoic	Cretaceous	Upper	Turonian	93.1175	data	O-18	NA	TDP 31; Tanzania; depth 62.39	O'Brien et al 2017	MacLeod et al 2013	NA
-26.9906	26.9906	34.7281	Mesozoic	Cretaceous	Upper	Turonian	93.1175	data	O-18	NA	TDP 31; Tanzania; depth 62.39	O'Brien et al 2017	MacLeod et al 2013	NA
-26.9906	26.9906	32.9003	Mesozoic	Cretaceous	Upper	Turonian	93.1175	data	O-18	NA	TDP 31; Tanzania; depth 62.39	O'Brien et al 2017	MacLeod et al 2013	NA
-26.9906	26.9906	35.4496	Mesozoic	Cretaceous	Upper	Turonian	93.1175	data	O-18	NA	TDP 31; Tanzania; depth 62.39	O'Brien et al 2017	MacLeod et al 2013	NA
-26.9906	26.9906	35.8344	Mesozoic	Cretaceous	Upper	Turonian	93.0928	data	O-18	NA	TDP 31; Tanzania; depth 61.75	O'Brien et al 2017	MacLeod et al 2013	NA
-26.9906	26.9906	32.756	Mesozoic	Cretaceous	Upper	Turonian	93.0928	data	O-18	NA	TDP 31; Tanzania; depth 61.75	O'Brien et al 2017	MacLeod et al 2013	NA
-26.9906	26.9906	36.4597	Mesozoic	Cretaceous	Upper	Turonian	93.0928	data	O-18	NA	TDP 31; Tanzania; depth 61.75	O'Brien et al 2017	MacLeod et al 2013	NA
-26.9906	26.9906	35.0648	Mesozoic	Cretaceous	Upper	Turonian	93.0928	data	O-18	NA	TDP 31; Tanzania; depth 61.75	O'Brien et al 2017	MacLeod et al 2013	NA
-26.9906	26.9906	34.9686	Mesozoic	Cretaceous	Upper	Turonian	93.0928	data	O-18	NA	TDP 31; Tanzania; depth 61.75	O'Brien et al 2017	MacLeod et al 2013	NA
-26.9906	26.9906	35.8344	Mesozoic	Cretaceous	Upper	Turonian	93.0928	data	O-18	NA	TDP 31; Tanzania; depth 61.75	O'Brien et al 2017	MacLeod et al 2013	NA
-26.9906	26.9906	35.3534	Mesozoic	Cretaceous	Upper	Turonian	93.0928	data	O-18	NA	TDP 31; Tanzania; depth 61.75	O'Brien et al 2017	MacLeod et al 2013	NA
-26.9906	26.9906	33.6218	Mesozoic	Cretaceous	Upper	Turonian	93.0677	data	O-18	NA	TDP 31; Tanzania; depth 61.1	O'Brien et al 2017	MacLeod et al 2013	NA
-26.9906	26.9906	33.6218	Mesozoic	Cretaceous	Upper	Turonian	93.0677	data	O-18	NA	TDP 31; Tanzania; depth 61.1	O'Brien et al 2017	MacLeod et al 2013	NA
-26.9906	26.9906	35.3534	Mesozoic	Cretaceous	Upper	Turonian	93.0677	data	O-18	NA	TDP 31; Tanzania; depth 61.1	O'Brien et al 2017	MacLeod et al 2013	NA
-26.9906	26.9906	34.5838	Mesozoic	Cretaceous	Upper	Turonian	93.0677	data	O-18	NA	TDP 31; Tanzania; depth 61.1	O'Brien et al 2017	MacLeod et al 2013	NA
-26.9906	26.9906	34.4876	Mesozoic	Cretaceous	Upper	Turonian	93.0677	data	O-18	NA	TDP 31; Tanzania; depth 61.1	O'Brien et al 2017	MacLeod et al 2013	NA
-26.9506	26.9506	34.5398	Mesozoic	Cretaceous	Upper	Cenomanian	100.036	data	O-18	NA	TDP 24; Tanzania; depth 52.92	O'Brien et al 2017	Ando et al., 2015	NA
-26.9506	26.9506	34.9149	Mesozoic	Cretaceous	Upper	Cenomanian	100.036	data	O-18	NA	TDP 24; Tanzania; depth 52.92	O'Brien et al 2017	Ando et al., 2015	NA
-26.9506	26.9506	35.343	Mesozoic	Cretaceous	Upper	Cenomanian	100.02	data	O-18	NA	TDP 24; Tanzania; depth 52.71	O'Brien et al 2017	Ando et al., 2015	NA
-26.9506	26.9506	36.382	Mesozoic	Cretaceous	Upper	Cenomanian	100.02	data	O-18	NA	TDP 24; Tanzania; depth 52.71	O'Brien et al 2017	Ando et al., 2015	NA
-26.9506	26.9506	33.4335	Mesozoic	Cretaceous	Upper	Cenomanian	99.6706	data	O-18	NA	TDP 24; Tanzania; depth 48.185	O'Brien et al 2017	Ando et al., 2015	NA
-26.9506	26.9506	33.9097	Mesozoic	Cretaceous	Upper	Cenomanian	99.6706	data	O-18	NA	TDP 24; Tanzania; depth 48.185	O'Brien et al 2017	Ando et al., 2015	NA
-26.9506	26.9506	32.8466	Mesozoic	Cretaceous	Upper	Cenomanian	99.6112	data	O-18	NA	TDP 24; Tanzania; depth 47.415	O'Brien et al 2017	Ando et al., 2015	NA
-26.9506	26.9506	34.4917	Mesozoic	Cretaceous	Upper	Cenomanian	99.6112	data	O-18	NA	TDP 24; Tanzania; depth 47.415	O'Brien et al 2017	Ando et al., 2015	NA
-26.9506	26.9506	33.6259	Mesozoic	Cretaceous	Upper	Cenomanian	99.2471	data	O-18	NA	TDP 24; Tanzania; depth 42.7	O'Brien et al 2017	Ando et al., 2015	NA
-26.9506	26.9506	35.1554	Mesozoic	Cretaceous	Upper	Cenomanian	99.2471	data	O-18	NA	TDP 24; Tanzania; depth 42.7	O'Brien et al 2017	Ando et al., 2015	NA
-26.9506	26.9506	34.9727	Mesozoic	Cretaceous	Upper	Cenomanian	99.1827	data	O-18	NA	TDP 24; Tanzania; depth 41.865	O'Brien et al 2017	Ando et al., 2015	NA
-26.9506	26.9506	33.8183	Mesozoic	Cretaceous	Upper	Cenomanian	99.1827	data	O-18	NA	TDP 24; Tanzania; depth 41.865	O'Brien et al 2017	Ando et al., 2015	NA
-26.9506	26.9506	34.3089	Mesozoic	Cretaceous	Upper	Cenomanian	99.1827	data	O-18	NA	TDP 24; Tanzania; depth 41.865	O'Brien et al 2017	Ando et al., 2015	NA
-26.9506	26.9506	33.7461	Mesozoic	Cretaceous	Upper	Cenomanian	99.0696	data	O-18	NA	TDP 24; Tanzania; depth 40.4	O'Brien et al 2017	Ando et al., 2015	NA
-26.9506	26.9506	34.7033	Mesozoic	Cretaceous	Upper	Cenomanian	98.941	data	O-18	NA	TDP 24; Tanzania; depth 38.735	O'Brien et al 2017	Ando et al., 2015	NA
-26.9506	26.9506	33.2699	Mesozoic	Cretaceous	Upper	Cenomanian	98.8372	data	O-18	NA	TDP 24; Tanzania; depth 37.39	O'Brien et al 2017	Ando et al., 2015	NA
-26.9506	26.9506	35.2949	Mesozoic	Cretaceous	Upper	Cenomanian	98.8372	data	O-18	NA	TDP 24; Tanzania; depth 37.39	O'Brien et al 2017	Ando et al., 2015	NA
-26.9506	26.9506	33.4479	Mesozoic	Cretaceous	Upper	Cenomanian	98.2975	data	O-18	NA	TDP 24; Tanzania; depth 30.4	O'Brien et al 2017	Ando et al., 2015	NA
-26.9506	26.9506	34.4195	Mesozoic	Cretaceous	Upper	Cenomanian	98.2134	data	O-18	NA	TDP 24; Tanzania; depth 29.31	O'Brien et al 2017	Ando et al., 2015	NA
-26.9506	26.9506	35.0592	Mesozoic	Cretaceous	Upper	Cenomanian	98.1686	data	O-18	NA	TDP 24; Tanzania; depth 28.73	O'Brien et al 2017	Ando et al., 2015	NA
-26.9506	26.9506	34.3522	Mesozoic	Cretaceous	Upper	Cenomanian	98.0501	data	O-18	NA	TDP 24; Tanzania; depth 27.195	O'Brien et al 2017	Ando et al., 2015	NA
-26.9506	26.9506	35.2516	Mesozoic	Cretaceous	Upper	Cenomanian	98.0501	data	O-18	NA	TDP 24; Tanzania; depth 27.195	O'Brien et al 2017	Ando et al., 2015	NA
-26.9506	26.9506	33.8616	Mesozoic	Cretaceous	Upper	Cenomanian	97.9663	data	O-18	NA	TDP 24; Tanzania; depth 26.11	O'Brien et al 2017	Ando et al., 2015	NA
-26.9506	26.9506	33.6547	Mesozoic	Cretaceous	Upper	Cenomanian	97.7378	data	O-18	NA	TDP 24; Tanzania; depth 23.15	O'Brien et al 2017	Ando et al., 2015	NA
-26.9506	26.9506	33.8856	Mesozoic	Cretaceous	Upper	Cenomanian	97.7378	data	O-18	NA	TDP 24; Tanzania; depth 23.15	O'Brien et al 2017	Ando et al., 2015	NA
-26.9506	26.9506	34.2704	Mesozoic	Cretaceous	Upper	Cenomanian	97.6617	data	O-18	NA	TDP 24; Tanzania; depth 22.165	O'Brien et al 2017	Ando et al., 2015	NA
-26.9506	26.9506	34.4003	Mesozoic	Cretaceous	Upper	Cenomanian	97.6617	data	O-18	NA	TDP 24; Tanzania; depth 22.165	O'Brien et al 2017	Ando et al., 2015	NA
-26.9506	26.9506	32.9332	Mesozoic	Cretaceous	Upper	Cenomanian	97.6077	data	O-18	NA	TDP 24; Tanzania; depth 21.465	O'Brien et al 2017	Ando et al., 2015	NA
-26.9506	26.9506	33.7654	Mesozoic	Cretaceous	Upper	Cenomanian	97.6077	data	O-18	NA	TDP 24; Tanzania; depth 21.465	O'Brien et al 2017	Ando et al., 2015	NA
-26.9506	26.9506	33.1593	Mesozoic	Cretaceous	Upper	Cenomanian	97.0727	data	O-18	NA	TDP 24; Tanzania; depth 14.535	O'Brien et al 2017	Ando et al., 2015	NA
-26.9506	26.9506	33.1304	Mesozoic	Cretaceous	Upper	Cenomanian	97.0727	data	O-18	NA	TDP 24; Tanzania; depth 14.535	O'Brien et al 2017	Ando et al., 2015	NA
-26.9506	26.9506	34.5542	Mesozoic	Cretaceous	Upper	Cenomanian	97.0727	data	O-18	NA	TDP 24; Tanzania; depth 14.535	O'Brien et al 2017	Ando et al., 2015	NA
-26.9506	26.9506	33.3469	Mesozoic	Cretaceous	Upper	Cenomanian	97.0727	data	O-18	NA	TDP 24; Tanzania; depth 14.535	O'Brien et al 2017	Ando et al., 2015	NA
-26.9506	26.9506	32.736	Mesozoic	Cretaceous	Upper	Cenomanian	96.9175	data	O-18	NA	TDP 24; Tanzania; depth 12.525	O'Brien et al 2017	Ando et al., 2015	NA
26.4898	26.4898	25.4664	Mesozoic	Cretaceous	Upper	Cenomanian	98.9197	data	O-18	NA	Site 1050; Blake Nose North Atlantic; depth 532.13	O'Brien et al 2017	Ando et al., 2009	NA
26.4898	26.4898	26.1542	Mesozoic	Cretaceous	Upper	Cenomanian	98.9197	data	O-18	NA	Site 1050; Blake Nose North Atlantic; depth 532.13	O'Brien et al 2017	Ando et al., 2009	NA
26.4898	26.4898	25.1105	Mesozoic	Cretaceous	Upper	Cenomanian	98.9197	data	O-18	NA	Site 1050; Blake Nose North Atlantic; depth 532.13	O'Brien et al 2017	Ando et al., 2009	NA
26.4898	26.4898	25.0143	Mesozoic	Cretaceous	Upper	Cenomanian	98.9197	data	O-18	NA	Site 1050; Blake Nose North Atlantic; depth 532.13	O'Brien et al 2017	Ando et al., 2009	NA
26.4898	26.4898	24.0667	Mesozoic	Cretaceous	Upper	Cenomanian	98.9197	data	O-18	NA	Site 1050; Blake Nose North Atlantic; depth 532.13	O'Brien et al 2017	Ando et al., 2009	NA
26.4898	26.4898	23.5568	Mesozoic	Cretaceous	Upper	Cenomanian	98.9197	data	O-18	NA	Site 1050; Blake Nose North Atlantic; depth 532.13	O'Brien et al 2017	Ando et al., 2009	NA
26.4898	26.4898	26.2649	Mesozoic	Cretaceous	Upper	Cenomanian	98.8426	data	O-18	NA	Site 1050; Blake Nose North Atlantic; depth 531.9	O'Brien et al 2017	Ando et al., 2009	NA
26.4898	26.4898	26.8276	Mesozoic	Cretaceous	Upper	Cenomanian	98.8426	data	O-18	NA	Site 1050; Blake Nose North Atlantic; depth 531.9	O'Brien et al 2017	Ando et al., 2009	NA
26.4898	26.4898	24.1244	Mesozoic	Cretaceous	Upper	Cenomanian	98.8426	data	O-18	NA	Site 1050; Blake Nose North Atlantic; depth 531.9	O'Brien et al 2017	Ando et al., 2009	NA
26.4898	26.4898	24.716	Mesozoic	Cretaceous	Upper	Cenomanian	98.8426	data	O-18	NA	Site 1050; Blake Nose North Atlantic; depth 531.9	O'Brien et al 2017	Ando et al., 2009	NA
26.4898	26.4898	24.4082	Mesozoic	Cretaceous	Upper	Cenomanian	98.6384	data	O-18	NA	Site 1050; Blake Nose North Atlantic; depth 531.29	O'Brien et al 2017	Ando et al., 2009	NA
26.4898	26.4898	24.7305	Mesozoic	Cretaceous	Upper	Cenomanian	98.6384	data	O-18	NA	Site 1050; Blake Nose North Atlantic; depth 531.29	O'Brien et al 2017	Ando et al., 2009	NA
26.4898	26.4898	22.8594	Mesozoic	Cretaceous	Upper	Cenomanian	98.6384	data	O-18	NA	Site 1050; Blake Nose North Atlantic; depth 531.29	O'Brien et al 2017	Ando et al., 2009	NA
26.4898	26.4898	22.8353	Mesozoic	Cretaceous	Upper	Cenomanian	98.6384	data	O-18	NA	Site 1050; Blake Nose North Atlantic; depth 531.29	O'Brien et al 2017	Ando et al., 2009	NA
26.4898	26.4898	24.9325	Mesozoic	Cretaceous	Upper	Cenomanian	98.3504	data	O-18	NA	Site 1050; Blake Nose North Atlantic; depth 530.43	O'Brien et al 2017	Ando et al., 2009	NA
26.4898	26.4898	24.6102	Mesozoic	Cretaceous	Upper	Cenomanian	98.3504	data	O-18	NA	Site 1050; Blake Nose North Atlantic; depth 530.43	O'Brien et al 2017	Ando et al., 2009	NA
26.4898	26.4898	24.5188	Mesozoic	Cretaceous	Upper	Cenomanian	98.3504	data	O-18	NA	Site 1050; Blake Nose North Atlantic; depth 530.43	O'Brien et al 2017	Ando et al., 2009	NA
26.4898	26.4898	23.855	Mesozoic	Cretaceous	Upper	Cenomanian	98.3504	data	O-18	NA	Site 1050; Blake Nose North Atlantic; depth 530.43	O'Brien et al 2017	Ando et al., 2009	NA
26.4898	26.4898	22.3543	Mesozoic	Cretaceous	Upper	Cenomanian	98.3504	data	O-18	NA	Site 1050; Blake Nose North Atlantic; depth 530.43	O'Brien et al 2017	Ando et al., 2009	NA
26.4898	26.4898	24.5044	Mesozoic	Cretaceous	Upper	Cenomanian	98.1696	data	O-18	NA	Site 1050; Blake Nose North Atlantic; depth 529.89	O'Brien et al 2017	Ando et al., 2009	NA
26.4898	26.4898	24.5765	Mesozoic	Cretaceous	Upper	Cenomanian	98.1696	data	O-18	NA	Site 1050; Blake Nose North Atlantic; depth 529.89	O'Brien et al 2017	Ando et al., 2009	NA
26.4898	26.4898	25.4712	Mesozoic	Cretaceous	Upper	Cenomanian	98.1696	data	O-18	NA	Site 1050; Blake Nose North Atlantic; depth 529.89	O'Brien et al 2017	Ando et al., 2009	NA
26.4898	26.4898	25.0046	Mesozoic	Cretaceous	Upper	Cenomanian	98.1696	data	O-18	NA	Site 1050; Blake Nose North Atlantic; depth 529.89	O'Brien et al 2017	Ando et al., 2009	NA
26.4898	26.4898	23.7588	Mesozoic	Cretaceous	Upper	Cenomanian	98.1696	data	O-18	NA	Site 1050; Blake Nose North Atlantic; depth 529.89	O'Brien et al 2017	Ando et al., 2009	NA
26.4898	26.4898	25.375	Mesozoic	Cretaceous	Upper	Cenomanian	98.0122	data	O-18	NA	Site 1050; Blake Nose North Atlantic; depth 529.42	O'Brien et al 2017	Ando et al., 2009	NA
26.4898	26.4898	26.3611	Mesozoic	Cretaceous	Upper	Cenomanian	98.0122	data	O-18	NA	Site 1050; Blake Nose North Atlantic; depth 529.42	O'Brien et al 2017	Ando et al., 2009	NA
26.4898	26.4898	24.1821	Mesozoic	Cretaceous	Upper	Cenomanian	97.7141	data	O-18	NA	Site 1050; Blake Nose North Atlantic; depth 528.53	O'Brien et al 2017	Ando et al., 2009	NA
26.4898	26.4898	24.5862	Mesozoic	Cretaceous	Upper	Cenomanian	97.7141	data	O-18	NA	Site 1050; Blake Nose North Atlantic; depth 528.53	O'Brien et al 2017	Ando et al., 2009	NA
26.4898	26.4898	24.1821	Mesozoic	Cretaceous	Upper	Cenomanian	97.7141	data	O-18	NA	Site 1050; Blake Nose North Atlantic; depth 528.53	O'Brien et al 2017	Ando et al., 2009	NA
26.4898	26.4898	24.4082	Mesozoic	Cretaceous	Upper	Cenomanian	97.7141	data	O-18	NA	Site 1050; Blake Nose North Atlantic; depth 528.53	O'Brien et al 2017	Ando et al., 2009	NA
26.4898	26.4898	22.9411	Mesozoic	Cretaceous	Upper	Cenomanian	97.7141	data	O-18	NA	Site 1050; Blake Nose North Atlantic; depth 528.53	O'Brien et al 2017	Ando et al., 2009	NA
26.4898	26.4898	22.2822	Mesozoic	Cretaceous	Upper	Cenomanian	97.7141	data	O-18	NA	Site 1050; Blake Nose North Atlantic; depth 528.53	O'Brien et al 2017	Ando et al., 2009	NA
26.4898	26.4898	24.413	Mesozoic	Cretaceous	Upper	Cenomanian	97.5902	data	O-18	NA	Site 1050; Blake Nose North Atlantic; depth 528.16	O'Brien et al 2017	Ando et al., 2009	NA
26.4898	26.4898	25.6203	Mesozoic	Cretaceous	Upper	Cenomanian	97.5902	data	O-18	NA	Site 1050; Blake Nose North Atlantic; depth 528.16	O'Brien et al 2017	Ando et al., 2009	NA
26.4898	26.4898	22.9844	Mesozoic	Cretaceous	Upper	Cenomanian	97.5902	data	O-18	NA	Site 1050; Blake Nose North Atlantic; depth 528.16	O'Brien et al 2017	Ando et al., 2009	NA
26.4898	26.4898	24.8844	Mesozoic	Cretaceous	Upper	Cenomanian	97.3927	data	O-18	NA	Site 1050; Blake Nose North Atlantic; depth 527.57	O'Brien et al 2017	Ando et al., 2009	NA
26.4898	26.4898	24.793	Mesozoic	Cretaceous	Upper	Cenomanian	97.3927	data	O-18	NA	Site 1050; Blake Nose North Atlantic; depth 527.57	O'Brien et al 2017	Ando et al., 2009	NA
26.4898	26.4898	23.4799	Mesozoic	Cretaceous	Upper	Cenomanian	97.3927	data	O-18	NA	Site 1050; Blake Nose North Atlantic; depth 527.57	O'Brien et al 2017	Ando et al., 2009	NA
26.4898	26.4898	23.0566	Mesozoic	Cretaceous	Upper	Cenomanian	97.3927	data	O-18	NA	Site 1050; Blake Nose North Atlantic; depth 527.57	O'Brien et al 2017	Ando et al., 2009	NA
26.4898	26.4898	21.325	Mesozoic	Cretaceous	Upper	Cenomanian	97.3927	data	O-18	NA	Site 1050; Blake Nose North Atlantic; depth 527.57	O'Brien et al 2017	Ando et al., 2009	NA
26.4898	26.4898	24.3745	Mesozoic	Cretaceous	Upper	Cenomanian	97.3927	data	O-18	NA	Site 1050; Blake Nose North Atlantic; depth 527.57	O'Brien et al 2017	Ando et al., 2009	NA
26.4898	26.4898	23.8791	Mesozoic	Cretaceous	Upper	Cenomanian	97.2353	data	O-18	NA	Site 1050; Blake Nose North Atlantic; depth 527.1	O'Brien et al 2017	Ando et al., 2009	NA
26.4898	26.4898	23.6097	Mesozoic	Cretaceous	Upper	Cenomanian	97.2353	data	O-18	NA	Site 1050; Blake Nose North Atlantic; depth 527.1	O'Brien et al 2017	Ando et al., 2009	NA
26.4898	26.4898	23.1384	Mesozoic	Cretaceous	Upper	Cenomanian	97.2353	data	O-18	NA	Site 1050; Blake Nose North Atlantic; depth 527.1	O'Brien et al 2017	Ando et al., 2009	NA
26.4898	26.4898	23.9368	Mesozoic	Cretaceous	Upper	Cenomanian	97.2353	data	O-18	NA	Site 1050; Blake Nose North Atlantic; depth 527.1	O'Brien et al 2017	Ando et al., 2009	NA
26.4898	26.4898	25.0864	Mesozoic	Cretaceous	Upper	Cenomanian	96.887	data	O-18	NA	Site 1050; Blake Nose North Atlantic; depth 526.06	O'Brien et al 2017	Ando et al., 2009	NA
26.4898	26.4898	24.9277	Mesozoic	Cretaceous	Upper	Cenomanian	96.887	data	O-18	NA	Site 1050; Blake Nose North Atlantic; depth 526.06	O'Brien et al 2017	Ando et al., 2009	NA
26.4898	26.4898	24.4467	Mesozoic	Cretaceous	Upper	Cenomanian	96.887	data	O-18	NA	Site 1050; Blake Nose North Atlantic; depth 526.06	O'Brien et al 2017	Ando et al., 2009	NA
26.4898	26.4898	24.7978	Mesozoic	Cretaceous	Upper	Cenomanian	96.887	data	O-18	NA	Site 1050; Blake Nose North Atlantic; depth 526.06	O'Brien et al 2017	Ando et al., 2009	NA
26.4898	26.4898	22.9075	Mesozoic	Cretaceous	Upper	Cenomanian	96.887	data	O-18	NA	Site 1050; Blake Nose North Atlantic; depth 526.06	O'Brien et al 2017	Ando et al., 2009	NA
26.4898	26.4898	22.3062	Mesozoic	Cretaceous	Upper	Cenomanian	96.887	data	O-18	NA	Site 1050; Blake Nose North Atlantic; depth 526.06	O'Brien et al 2017	Ando et al., 2009	NA
26.4898	26.4898	23.7637	Mesozoic	Cretaceous	Upper	Cenomanian	96.887	data	O-18	NA	Site 1050; Blake Nose North Atlantic; depth 526.06	O'Brien et al 2017	Ando et al., 2009	NA
26.4898	26.4898	24.7641	Mesozoic	Cretaceous	Upper	Cenomanian	96.743	data	O-18	NA	Site 1050; Blake Nose North Atlantic; depth 525.63	O'Brien et al 2017	Ando et al., 2009	NA
26.4898	26.4898	24.3841	Mesozoic	Cretaceous	Upper	Cenomanian	96.5656	data	O-18	NA	Site 1050; Blake Nose North Atlantic; depth 525.1	O'Brien et al 2017	Ando et al., 2009	NA
26.4898	26.4898	24.1917	Mesozoic	Cretaceous	Upper	Cenomanian	96.5656	data	O-18	NA	Site 1050; Blake Nose North Atlantic; depth 525.1	O'Brien et al 2017	Ando et al., 2009	NA
26.4898	26.4898	24.1629	Mesozoic	Cretaceous	Upper	Cenomanian	96.5656	data	O-18	NA	Site 1050; Blake Nose North Atlantic; depth 525.1	O'Brien et al 2017	Ando et al., 2009	NA
26.4898	26.4898	23.8695	Mesozoic	Cretaceous	Upper	Cenomanian	96.5656	data	O-18	NA	Site 1050; Blake Nose North Atlantic; depth 525.1	O'Brien et al 2017	Ando et al., 2009	NA
26.4898	26.4898	24.5284	Mesozoic	Cretaceous	Upper	Cenomanian	96.3646	data	O-18	NA	Site 1050; Blake Nose North Atlantic; depth 524.5	O'Brien et al 2017	Ando et al., 2009	NA
26.4898	26.4898	25.6973	Mesozoic	Cretaceous	Upper	Cenomanian	96.3646	data	O-18	NA	Site 1050; Blake Nose North Atlantic; depth 524.5	O'Brien et al 2017	Ando et al., 2009	NA
26.4898	26.4898	21.6136	Mesozoic	Cretaceous	Upper	Cenomanian	96.3646	data	O-18	NA	Site 1050; Blake Nose North Atlantic; depth 524.5	O'Brien et al 2017	Ando et al., 2009	NA
26.4898	26.4898	22.1715	Mesozoic	Cretaceous	Upper	Cenomanian	96.3646	data	O-18	NA	Site 1050; Blake Nose North Atlantic; depth 524.5	O'Brien et al 2017	Ando et al., 2009	NA
26.4898	26.4898	22.3303	Mesozoic	Cretaceous	Upper	Cenomanian	96.3646	data	O-18	NA	Site 1050; Blake Nose North Atlantic; depth 524.5	O'Brien et al 2017	Ando et al., 2009	NA
26.4898	26.4898	25.678	Mesozoic	Cretaceous	Upper	Cenomanian	96.2307	data	O-18	NA	Site 1050; Blake Nose North Atlantic; depth 524.1	O'Brien et al 2017	Ando et al., 2009	NA
26.4898	26.4898	24.5236	Mesozoic	Cretaceous	Upper	Cenomanian	96.2307	data	O-18	NA	Site 1050; Blake Nose North Atlantic; depth 524.1	O'Brien et al 2017	Ando et al., 2009	NA
26.4898	26.4898	22.8498	Mesozoic	Cretaceous	Upper	Cenomanian	96.2307	data	O-18	NA	Site 1050; Blake Nose North Atlantic; depth 524.1	O'Brien et al 2017	Ando et al., 2009	NA
26.4898	26.4898	23.2009	Mesozoic	Cretaceous	Upper	Cenomanian	96.2307	data	O-18	NA	Site 1050; Blake Nose North Atlantic; depth 524.1	O'Brien et al 2017	Ando et al., 2009	NA
26.4898	26.4898	21.2336	Mesozoic	Cretaceous	Upper	Cenomanian	96.2307	data	O-18	NA	Site 1050; Blake Nose North Atlantic; depth 524.1	O'Brien et al 2017	Ando et al., 2009	NA
26.4898	26.4898	21.5511	Mesozoic	Cretaceous	Upper	Cenomanian	96.2307	data	O-18	NA	Site 1050; Blake Nose North Atlantic; depth 524.1	O'Brien et al 2017	Ando et al., 2009	NA
26.4898	26.4898	22.1475	Mesozoic	Cretaceous	Upper	Cenomanian	96.2307	data	O-18	NA	Site 1050; Blake Nose North Atlantic; depth 524.1	O'Brien et al 2017	Ando et al., 2009	NA
26.4898	26.4898	25.3317	Mesozoic	Cretaceous	Upper	Cenomanian	96.1001	data	O-18	NA	Site 1050; Blake Nose North Atlantic; depth 523.71	O'Brien et al 2017	Ando et al., 2009	NA
26.4898	26.4898	22.2148	Mesozoic	Cretaceous	Upper	Cenomanian	96.0867	data	O-18	NA	Site 1050; Blake Nose North Atlantic; depth 523.67	O'Brien et al 2017	Ando et al., 2009	NA
26.4898	26.4898	21.8012	Mesozoic	Cretaceous	Upper	Cenomanian	96.0867	data	O-18	NA	Site 1050; Blake Nose North Atlantic; depth 523.67	O'Brien et al 2017	Ando et al., 2009	NA
26.4898	26.4898	22.792	Mesozoic	Cretaceous	Upper	Cenomanian	96.0867	data	O-18	NA	Site 1050; Blake Nose North Atlantic; depth 523.67	O'Brien et al 2017	Ando et al., 2009	NA
26.4898	26.4898	26.7362	Mesozoic	Cretaceous	Upper	Cenomanian	96.0781	data	O-18	NA	Site 1050; Blake Nose North Atlantic; depth 523.62	O'Brien et al 2017	Ando et al., 2009	NA
26.4898	26.4898	24.8844	Mesozoic	Cretaceous	Upper	Cenomanian	96.0781	data	O-18	NA	Site 1050; Blake Nose North Atlantic; depth 523.62	O'Brien et al 2017	Ando et al., 2009	NA
26.4898	26.4898	26.0725	Mesozoic	Cretaceous	Upper	Cenomanian	96.0629	data	O-18	NA	Site 1050; Blake Nose North Atlantic; depth 523.38	O'Brien et al 2017	Ando et al., 2009	NA
26.4898	26.4898	25.7213	Mesozoic	Cretaceous	Upper	Cenomanian	96.0629	data	O-18	NA	Site 1050; Blake Nose North Atlantic; depth 523.38	O'Brien et al 2017	Ando et al., 2009	NA
26.4898	26.4898	26.1927	Mesozoic	Cretaceous	Upper	Cenomanian	96.0629	data	O-18	NA	Site 1050; Blake Nose North Atlantic; depth 523.38	O'Brien et al 2017	Ando et al., 2009	NA
26.4898	26.4898	24.3986	Mesozoic	Cretaceous	Upper	Cenomanian	96.0629	data	O-18	NA	Site 1050; Blake Nose North Atlantic; depth 523.38	O'Brien et al 2017	Ando et al., 2009	NA
26.4898	26.4898	24.4803	Mesozoic	Cretaceous	Upper	Cenomanian	96.0629	data	O-18	NA	Site 1050; Blake Nose North Atlantic; depth 523.38	O'Brien et al 2017	Ando et al., 2009	NA
26.4898	26.4898	23.7156	Mesozoic	Cretaceous	Upper	Cenomanian	96.0629	data	O-18	NA	Site 1050; Blake Nose North Atlantic; depth 523.38	O'Brien et al 2017	Ando et al., 2009	NA
26.4898	26.4898	23.3259	Mesozoic	Cretaceous	Upper	Cenomanian	96.0629	data	O-18	NA	Site 1050; Blake Nose North Atlantic; depth 523.38	O'Brien et al 2017	Ando et al., 2009	NA
26.4898	26.4898	24.5333	Mesozoic	Cretaceous	Upper	Cenomanian	96.0477	data	O-18	NA	Site 1050; Blake Nose North Atlantic; depth 523.14	O'Brien et al 2017	Ando et al., 2009	NA
26.4898	26.4898	23.6675	Mesozoic	Cretaceous	Upper	Cenomanian	96.0477	data	O-18	NA	Site 1050; Blake Nose North Atlantic; depth 523.14	O'Brien et al 2017	Ando et al., 2009	NA
26.4898	26.4898	23.4221	Mesozoic	Cretaceous	Upper	Cenomanian	96.0477	data	O-18	NA	Site 1050; Blake Nose North Atlantic; depth 523.14	O'Brien et al 2017	Ando et al., 2009	NA
26.4898	26.4898	22.8546	Mesozoic	Cretaceous	Upper	Cenomanian	96.0477	data	O-18	NA	Site 1050; Blake Nose North Atlantic; depth 523.14	O'Brien et al 2017	Ando et al., 2009	NA
26.4898	26.4898	25.6444	Mesozoic	Cretaceous	Upper	Cenomanian	96.0325	data	O-18	NA	Site 1050; Blake Nose North Atlantic; depth 522.9	O'Brien et al 2017	Ando et al., 2009	NA
26.4898	26.4898	26.1206	Mesozoic	Cretaceous	Upper	Cenomanian	96.0148	data	O-18	NA	Site 1050; Blake Nose North Atlantic; depth 522.62	O'Brien et al 2017	Ando et al., 2009	NA
26.4898	26.4898	25.2115	Mesozoic	Cretaceous	Upper	Cenomanian	96.0148	data	O-18	NA	Site 1050; Blake Nose North Atlantic; depth 522.62	O'Brien et al 2017	Ando et al., 2009	NA
26.4898	26.4898	24.5477	Mesozoic	Cretaceous	Upper	Cenomanian	96.0148	data	O-18	NA	Site 1050; Blake Nose North Atlantic; depth 522.62	O'Brien et al 2017	Ando et al., 2009	NA
26.4898	26.4898	24.2687	Mesozoic	Cretaceous	Upper	Cenomanian	96.0148	data	O-18	NA	Site 1050; Blake Nose North Atlantic; depth 522.62	O'Brien et al 2017	Ando et al., 2009	NA
26.4898	26.4898	22.7247	Mesozoic	Cretaceous	Upper	Cenomanian	96.0148	data	O-18	NA	Site 1050; Blake Nose North Atlantic; depth 522.62	O'Brien et al 2017	Ando et al., 2009	NA
26.4898	26.4898	23.0854	Mesozoic	Cretaceous	Upper	Cenomanian	96.0148	data	O-18	NA	Site 1050; Blake Nose North Atlantic; depth 522.62	O'Brien et al 2017	Ando et al., 2009	NA
26.4898	26.4898	24.2014	Mesozoic	Cretaceous	Upper	Cenomanian	96.0148	data	O-18	NA	Site 1050; Blake Nose North Atlantic; depth 522.62	O'Brien et al 2017	Ando et al., 2009	NA
26.4898	26.4898	24.2735	Mesozoic	Cretaceous	Upper	Cenomanian	96.0148	data	O-18	NA	Site 1050; Blake Nose North Atlantic; depth 522.62	O'Brien et al 2017	Ando et al., 2009	NA
26.4898	26.4898	24.4852	Mesozoic	Cretaceous	Upper	Cenomanian	95.9952	data	O-18	NA	Site 1050; Blake Nose North Atlantic; depth 522.31	O'Brien et al 2017	Ando et al., 2009	NA
26.4898	26.4898	23.9657	Mesozoic	Cretaceous	Upper	Cenomanian	95.9952	data	O-18	NA	Site 1050; Blake Nose North Atlantic; depth 522.31	O'Brien et al 2017	Ando et al., 2009	NA
26.4898	26.4898	25.3317	Mesozoic	Cretaceous	Upper	Cenomanian	95.9952	data	O-18	NA	Site 1050; Blake Nose North Atlantic; depth 522.31	O'Brien et al 2017	Ando et al., 2009	NA
26.4898	26.4898	23.9176	Mesozoic	Cretaceous	Upper	Cenomanian	95.9952	data	O-18	NA	Site 1050; Blake Nose North Atlantic; depth 522.31	O'Brien et al 2017	Ando et al., 2009	NA
26.4898	26.4898	23.5713	Mesozoic	Cretaceous	Upper	Cenomanian	95.9952	data	O-18	NA	Site 1050; Blake Nose North Atlantic; depth 522.31	O'Brien et al 2017	Ando et al., 2009	NA
26.4898	26.4898	26.8805	Mesozoic	Cretaceous	Upper	Cenomanian	95.9749	data	O-18	NA	Site 1050; Blake Nose North Atlantic; depth 521.99	O'Brien et al 2017	Ando et al., 2009	NA
26.4898	26.4898	26.0917	Mesozoic	Cretaceous	Upper	Cenomanian	95.9749	data	O-18	NA	Site 1050; Blake Nose North Atlantic; depth 521.99	O'Brien et al 2017	Ando et al., 2009	NA
26.4898	26.4898	24.5862	Mesozoic	Cretaceous	Upper	Cenomanian	95.9749	data	O-18	NA	Site 1050; Blake Nose North Atlantic; depth 521.99	O'Brien et al 2017	Ando et al., 2009	NA
26.4898	26.4898	23.3115	Mesozoic	Cretaceous	Upper	Cenomanian	95.9749	data	O-18	NA	Site 1050; Blake Nose North Atlantic; depth 521.99	O'Brien et al 2017	Ando et al., 2009	NA
26.4898	26.4898	23.8069	Mesozoic	Cretaceous	Upper	Cenomanian	95.9749	data	O-18	NA	Site 1050; Blake Nose North Atlantic; depth 521.99	O'Brien et al 2017	Ando et al., 2009	NA
26.4898	26.4898	25.9618	Mesozoic	Cretaceous	Upper	Cenomanian	95.9496	data	O-18	NA	Site 1050; Blake Nose North Atlantic; depth 521.59	O'Brien et al 2017	Ando et al., 2009	NA
26.4898	26.4898	26.4043	Mesozoic	Cretaceous	Upper	Cenomanian	95.9496	data	O-18	NA	Site 1050; Blake Nose North Atlantic; depth 521.59	O'Brien et al 2017	Ando et al., 2009	NA
26.4898	26.4898	27.1499	Mesozoic	Cretaceous	Upper	Cenomanian	95.9496	data	O-18	NA	Site 1050; Blake Nose North Atlantic; depth 521.59	O'Brien et al 2017	Ando et al., 2009	NA
26.4898	26.4898	25.7406	Mesozoic	Cretaceous	Upper	Cenomanian	95.9496	data	O-18	NA	Site 1050; Blake Nose North Atlantic; depth 521.59	O'Brien et al 2017	Ando et al., 2009	NA
26.4898	26.4898	25.7983	Mesozoic	Cretaceous	Upper	Cenomanian	95.9496	data	O-18	NA	Site 1050; Blake Nose North Atlantic; depth 521.59	O'Brien et al 2017	Ando et al., 2009	NA
26.4898	26.4898	25.0287	Mesozoic	Cretaceous	Upper	Cenomanian	95.9496	data	O-18	NA	Site 1050; Blake Nose North Atlantic; depth 521.59	O'Brien et al 2017	Ando et al., 2009	NA
26.4898	26.4898	24.4852	Mesozoic	Cretaceous	Upper	Cenomanian	95.9496	data	O-18	NA	Site 1050; Blake Nose North Atlantic; depth 521.59	O'Brien et al 2017	Ando et al., 2009	NA
26.4898	26.4898	24.0474	Mesozoic	Cretaceous	Upper	Cenomanian	95.9496	data	O-18	NA	Site 1050; Blake Nose North Atlantic; depth 521.59	O'Brien et al 2017	Ando et al., 2009	NA
26.4898	26.4898	26.0195	Mesozoic	Cretaceous	Upper	Cenomanian	95.918	data	O-18	NA	Site 1050; Blake Nose North Atlantic; depth 521.09	O'Brien et al 2017	Ando et al., 2009	NA
26.4898	26.4898	25.2548	Mesozoic	Cretaceous	Upper	Cenomanian	95.918	data	O-18	NA	Site 1050; Blake Nose North Atlantic; depth 521.09	O'Brien et al 2017	Ando et al., 2009	NA
26.4898	26.4898	24.336	Mesozoic	Cretaceous	Upper	Cenomanian	95.918	data	O-18	NA	Site 1050; Blake Nose North Atlantic; depth 521.09	O'Brien et al 2017	Ando et al., 2009	NA
26.4898	26.4898	24.995	Mesozoic	Cretaceous	Upper	Cenomanian	95.8914	data	O-18	NA	Site 1050; Blake Nose North Atlantic; depth 520.67	O'Brien et al 2017	Ando et al., 2009	NA
26.4898	26.4898	24.389	Mesozoic	Cretaceous	Upper	Cenomanian	95.8914	data	O-18	NA	Site 1050; Blake Nose North Atlantic; depth 520.67	O'Brien et al 2017	Ando et al., 2009	NA
26.4898	26.4898	25.5049	Mesozoic	Cretaceous	Upper	Cenomanian	95.8914	data	O-18	NA	Site 1050; Blake Nose North Atlantic; depth 520.67	O'Brien et al 2017	Ando et al., 2009	NA
26.4898	26.4898	24.211	Mesozoic	Cretaceous	Upper	Cenomanian	95.8914	data	O-18	NA	Site 1050; Blake Nose North Atlantic; depth 520.67	O'Brien et al 2017	Ando et al., 2009	NA
26.4898	26.4898	22.0898	Mesozoic	Cretaceous	Upper	Cenomanian	95.8914	data	O-18	NA	Site 1050; Blake Nose North Atlantic; depth 520.67	O'Brien et al 2017	Ando et al., 2009	NA
26.4898	26.4898	22.287	Mesozoic	Cretaceous	Upper	Cenomanian	95.8914	data	O-18	NA	Site 1050; Blake Nose North Atlantic; depth 520.67	O'Brien et al 2017	Ando et al., 2009	NA
26.4898	26.4898	22.0032	Mesozoic	Cretaceous	Upper	Cenomanian	95.8914	data	O-18	NA	Site 1050; Blake Nose North Atlantic; depth 520.67	O'Brien et al 2017	Ando et al., 2009	NA
26.4898	26.4898	22.2918	Mesozoic	Cretaceous	Upper	Cenomanian	95.8914	data	O-18	NA	Site 1050; Blake Nose North Atlantic; depth 520.67	O'Brien et al 2017	Ando et al., 2009	NA
26.4898	26.4898	24.5477	Mesozoic	Cretaceous	Upper	Cenomanian	95.8743	data	O-18	NA	Site 1050; Blake Nose North Atlantic; depth 520.4	O'Brien et al 2017	Ando et al., 2009	NA
26.4898	26.4898	25.0672	Mesozoic	Cretaceous	Upper	Cenomanian	95.8743	data	O-18	NA	Site 1050; Blake Nose North Atlantic; depth 520.4	O'Brien et al 2017	Ando et al., 2009	NA
26.4898	26.4898	24.49	Mesozoic	Cretaceous	Upper	Cenomanian	95.8743	data	O-18	NA	Site 1050; Blake Nose North Atlantic; depth 520.4	O'Brien et al 2017	Ando et al., 2009	NA
26.4898	26.4898	23.908	Mesozoic	Cretaceous	Upper	Cenomanian	95.8743	data	O-18	NA	Site 1050; Blake Nose North Atlantic; depth 520.4	O'Brien et al 2017	Ando et al., 2009	NA
26.4898	26.4898	24.9132	Mesozoic	Cretaceous	Upper	Cenomanian	95.8585	data	O-18	NA	Site 1050; Blake Nose North Atlantic; depth 520.15	O'Brien et al 2017	Ando et al., 2009	NA
26.4898	26.4898	25.6347	Mesozoic	Cretaceous	Upper	Cenomanian	95.8585	data	O-18	NA	Site 1050; Blake Nose North Atlantic; depth 520.15	O'Brien et al 2017	Ando et al., 2009	NA
26.4898	26.4898	25.1297	Mesozoic	Cretaceous	Upper	Cenomanian	95.8585	data	O-18	NA	Site 1050; Blake Nose North Atlantic; depth 520.15	O'Brien et al 2017	Ando et al., 2009	NA
26.4898	26.4898	24.3072	Mesozoic	Cretaceous	Upper	Cenomanian	95.8585	data	O-18	NA	Site 1050; Blake Nose North Atlantic; depth 520.15	O'Brien et al 2017	Ando et al., 2009	NA
26.4898	26.4898	24.7497	Mesozoic	Cretaceous	Upper	Cenomanian	95.8585	data	O-18	NA	Site 1050; Blake Nose North Atlantic; depth 520.15	O'Brien et al 2017	Ando et al., 2009	NA
26.4898	26.4898	22.9363	Mesozoic	Cretaceous	Upper	Cenomanian	95.8585	data	O-18	NA	Site 1050; Blake Nose North Atlantic; depth 520.15	O'Brien et al 2017	Ando et al., 2009	NA
26.4898	26.4898	23.047	Mesozoic	Cretaceous	Upper	Cenomanian	95.8585	data	O-18	NA	Site 1050; Blake Nose North Atlantic; depth 520.15	O'Brien et al 2017	Ando et al., 2009	NA
26.4898	26.4898	24.514	Mesozoic	Cretaceous	Upper	Cenomanian	95.8426	data	O-18	NA	Site 1050; Blake Nose North Atlantic; depth 519.9	O'Brien et al 2017	Ando et al., 2009	NA
26.4898	26.4898	24.6968	Mesozoic	Cretaceous	Upper	Cenomanian	95.8426	data	O-18	NA	Site 1050; Blake Nose North Atlantic; depth 519.9	O'Brien et al 2017	Ando et al., 2009	NA
26.4898	26.4898	24.971	Mesozoic	Cretaceous	Upper	Cenomanian	95.8338	data	O-18	NA	Site 1050; Blake Nose North Atlantic; depth 519.76	O'Brien et al 2017	Ando et al., 2009	NA
26.4898	26.4898	24.4034	Mesozoic	Cretaceous	Upper	Cenomanian	95.8338	data	O-18	NA	Site 1050; Blake Nose North Atlantic; depth 519.76	O'Brien et al 2017	Ando et al., 2009	NA
26.4898	26.4898	24.5429	Mesozoic	Cretaceous	Upper	Cenomanian	95.8338	data	O-18	NA	Site 1050; Blake Nose North Atlantic; depth 519.76	O'Brien et al 2017	Ando et al., 2009	NA
26.4898	26.4898	22.0898	Mesozoic	Cretaceous	Upper	Cenomanian	95.8338	data	O-18	NA	Site 1050; Blake Nose North Atlantic; depth 519.76	O'Brien et al 2017	Ando et al., 2009	NA
26.4898	26.4898	22.489	Mesozoic	Cretaceous	Upper	Cenomanian	95.8338	data	O-18	NA	Site 1050; Blake Nose North Atlantic; depth 519.76	O'Brien et al 2017	Ando et al., 2009	NA
26.4898	26.4898	26.2697	Mesozoic	Cretaceous	Upper	Cenomanian	99.0268	data	O-18	NA	Site 1050; Blake Nose North Atlantic; depth 532.45	O'Brien et al 2017	Huber et al., 2002	NA
26.4898	26.4898	25.072	Mesozoic	Cretaceous	Upper	Cenomanian	99.0268	data	O-18	NA	Site 1050; Blake Nose North Atlantic; depth 532.45	O'Brien et al 2017	Huber et al., 2002	NA
26.4898	26.4898	25.0624	Mesozoic	Cretaceous	Upper	Cenomanian	98.8426	data	O-18	NA	Site 1050; Blake Nose North Atlantic; depth 531.9	O'Brien et al 2017	Huber et al., 2002	Ando et al., 2009
26.4898	26.4898	24.6006	Mesozoic	Cretaceous	Upper	Cenomanian	98.6384	data	O-18	NA	Site 1050; Blake Nose North Atlantic; depth 531.29	O'Brien et al 2017	Huber et al., 2002	Ando et al., 2009
26.4898	26.4898	23.908	Mesozoic	Cretaceous	Upper	Cenomanian	98.0122	data	O-18	NA	Site 1050; Blake Nose North Atlantic; depth 529.42	O'Brien et al 2017	Huber et al., 2002	Ando et al., 2009
26.4898	26.4898	23.9897	Mesozoic	Cretaceous	Upper	Cenomanian	97.5902	data	O-18	NA	Site 1050; Blake Nose North Atlantic; depth 528.16	O'Brien et al 2017	Huber et al., 2002	Ando et al., 2009
26.4898	26.4898	22.3688	Mesozoic	Cretaceous	Upper	Cenomanian	96.743	data	O-18	NA	Site 1050; Blake Nose North Atlantic; depth 525.63	O'Brien et al 2017	Huber et al., 2002	Ando et al., 2009
26.4898	26.4898	22.5612	Mesozoic	Cretaceous	Upper	Cenomanian	96.743	data	O-18	NA	Site 1050; Blake Nose North Atlantic; depth 525.63	O'Brien et al 2017	Huber et al., 2002	Ando et al., 2009
26.4898	26.4898	23.0903	Mesozoic	Cretaceous	Upper	Cenomanian	96.3646	data	O-18	NA	Site 1050; Blake Nose North Atlantic; depth 524.5	O'Brien et al 2017	Huber et al., 2002	Ando et al., 2009
26.4898	26.4898	22.1283	Mesozoic	Cretaceous	Upper	Cenomanian	96.1001	data	O-18	NA	Site 1050; Blake Nose North Atlantic; depth 523.71	O'Brien et al 2017	Huber et al., 2002	Ando et al., 2009
26.4898	26.4898	23.7156	Mesozoic	Cretaceous	Upper	Cenomanian	96.0867	data	O-18	NA	Site 1050; Blake Nose North Atlantic; depth 523.67	O'Brien et al 2017	Huber et al., 2002	Ando et al., 2009
26.4898	26.4898	23.0422	Mesozoic	Cretaceous	Upper	Cenomanian	96.0325	data	O-18	NA	Site 1050; Blake Nose North Atlantic; depth 522.9	O'Brien et al 2017	Huber et al., 2002	Ando et al., 2009
26.4898	26.4898	23.0806	Mesozoic	Cretaceous	Upper	Cenomanian	95.9749	data	O-18	NA	Site 1050; Blake Nose North Atlantic; depth 521.99	O'Brien et al 2017	Huber et al., 2002	Ando et al., 2009
26.4898	26.4898	23.9993	Mesozoic	Cretaceous	Upper	Cenomanian	95.918	data	O-18	NA	Site 1050; Blake Nose North Atlantic; depth 521.09	O'Brien et al 2017	Huber et al., 2002	Ando et al., 2009
26.4898	26.4898	21.5992	Mesozoic	Cretaceous	Upper	Cenomanian	95.2325	data	O-18	NA	Site 1050; Blake Nose North Atlantic; depth 510.26	O'Brien et al 2017	Huber et al., 2002	NA
26.4898	26.4898	26.4861	Mesozoic	Cretaceous	Upper	Cenomanian	95.2325	data	O-18	NA	Site 1050; Blake Nose North Atlantic; depth 510.26	O'Brien et al 2017	Huber et al., 2002	NA
26.4898	26.4898	26.1157	Mesozoic	Cretaceous	Upper	Cenomanian	95.2325	data	O-18	NA	Site 1050; Blake Nose North Atlantic; depth 510.26	O'Brien et al 2017	Huber et al., 2002	NA
26.4898	26.4898	25.2548	Mesozoic	Cretaceous	Upper	Cenomanian	95.2242	data	O-18	NA	Site 1050; Blake Nose North Atlantic; depth 510.13	O'Brien et al 2017	Huber et al., 2002	NA
26.4898	26.4898	23.2346	Mesozoic	Cretaceous	Upper	Cenomanian	95.2242	data	O-18	NA	Site 1050; Blake Nose North Atlantic; depth 510.13	O'Brien et al 2017	Huber et al., 2002	NA
26.4898	26.4898	25.3461	Mesozoic	Cretaceous	Upper	Cenomanian	95.2242	data	O-18	NA	Site 1050; Blake Nose North Atlantic; depth 510.13	O'Brien et al 2017	Huber et al., 2002	NA
-25.3649	25.3649	33.8282	Mesozoic	Cretaceous	Upper	Turonian	92.9944	data	O-18	NA	TDP 31; Tanzania; depth 59.2	O'Brien et al 2017	MacLeod et al 2013	NA
-25.3649	25.3649	36.1851	Mesozoic	Cretaceous	Upper	Turonian	92.9944	data	O-18	NA	TDP 31; Tanzania; depth 59.2	O'Brien et al 2017	MacLeod et al 2013	NA
-25.3649	25.3649	34.213	Mesozoic	Cretaceous	Upper	Turonian	92.9944	data	O-18	NA	TDP 31; Tanzania; depth 59.2	O'Brien et al 2017	MacLeod et al 2013	NA
-25.3649	25.3649	33.6358	Mesozoic	Cretaceous	Upper	Turonian	92.9944	data	O-18	NA	TDP 31; Tanzania; depth 59.2	O'Brien et al 2017	MacLeod et al 2013	NA
-25.3649	25.3649	35.4155	Mesozoic	Cretaceous	Upper	Turonian	92.9944	data	O-18	NA	TDP 31; Tanzania; depth 59.2	O'Brien et al 2017	MacLeod et al 2013	NA
-25.3649	25.3649	32.9624	Mesozoic	Cretaceous	Upper	Turonian	92.979	data	O-18	NA	TDP 31; Tanzania; depth 58.8	O'Brien et al 2017	MacLeod et al 2013	NA
-25.3649	25.3649	35.656	Mesozoic	Cretaceous	Upper	Turonian	92.979	data	O-18	NA	TDP 31; Tanzania; depth 58.8	O'Brien et al 2017	MacLeod et al 2013	NA
-25.3649	25.3649	35.7522	Mesozoic	Cretaceous	Upper	Turonian	92.979	data	O-18	NA	TDP 31; Tanzania; depth 58.8	O'Brien et al 2017	MacLeod et al 2013	NA
-25.3649	25.3649	32.77	Mesozoic	Cretaceous	Upper	Turonian	92.979	data	O-18	NA	TDP 31; Tanzania; depth 58.8	O'Brien et al 2017	MacLeod et al 2013	NA
-25.3649	25.3649	34.1168	Mesozoic	Cretaceous	Upper	Turonian	92.952	data	O-18	NA	TDP 31; Tanzania; depth 58.1	O'Brien et al 2017	MacLeod et al 2013	NA
-25.3649	25.3649	35.0307	Mesozoic	Cretaceous	Upper	Turonian	92.952	data	O-18	NA	TDP 31; Tanzania; depth 58.1	O'Brien et al 2017	MacLeod et al 2013	NA
-25.3649	25.3649	35.1269	Mesozoic	Cretaceous	Upper	Turonian	92.952	data	O-18	NA	TDP 31; Tanzania; depth 58.1	O'Brien et al 2017	MacLeod et al 2013	NA
-25.3649	25.3649	33.8282	Mesozoic	Cretaceous	Upper	Turonian	92.952	data	O-18	NA	TDP 31; Tanzania; depth 58.1	O'Brien et al 2017	MacLeod et al 2013	NA
-25.3649	25.3649	33.4915	Mesozoic	Cretaceous	Upper	Turonian	92.8922	data	O-18	NA	TDP 31; Tanzania; depth 56.55	O'Brien et al 2017	MacLeod et al 2013	NA
-25.3649	25.3649	33.6358	Mesozoic	Cretaceous	Upper	Turonian	92.8922	data	O-18	NA	TDP 31; Tanzania; depth 56.55	O'Brien et al 2017	MacLeod et al 2013	NA
-25.3649	25.3649	34.8383	Mesozoic	Cretaceous	Upper	Turonian	92.8922	data	O-18	NA	TDP 31; Tanzania; depth 56.55	O'Brien et al 2017	MacLeod et al 2013	NA
-25.3649	25.3649	35.2712	Mesozoic	Cretaceous	Upper	Turonian	92.8922	data	O-18	NA	TDP 31; Tanzania; depth 56.55	O'Brien et al 2017	MacLeod et al 2013	NA
-25.3649	25.3649	34.8383	Mesozoic	Cretaceous	Upper	Turonian	92.8922	data	O-18	NA	TDP 31; Tanzania; depth 56.55	O'Brien et al 2017	MacLeod et al 2013	NA
-25.3649	25.3649	33.2991	Mesozoic	Cretaceous	Upper	Turonian	92.8922	data	O-18	NA	TDP 31; Tanzania; depth 56.55	O'Brien et al 2017	MacLeod et al 2013	NA
-25.3649	25.3649	33.0586	Mesozoic	Cretaceous	Upper	Turonian	92.7746	data	O-18	NA	TDP 31; Tanzania; depth 53.5	O'Brien et al 2017	MacLeod et al 2013	NA
-25.3649	25.3649	33.1067	Mesozoic	Cretaceous	Upper	Turonian	92.7746	data	O-18	NA	TDP 31; Tanzania; depth 53.5	O'Brien et al 2017	MacLeod et al 2013	NA
-25.3649	25.3649	33.7801	Mesozoic	Cretaceous	Upper	Turonian	92.7746	data	O-18	NA	TDP 31; Tanzania; depth 53.5	O'Brien et al 2017	MacLeod et al 2013	NA
-25.3649	25.3649	33.7801	Mesozoic	Cretaceous	Upper	Turonian	92.7746	data	O-18	NA	TDP 31; Tanzania; depth 53.5	O'Brien et al 2017	MacLeod et al 2013	NA
-25.3649	25.3649	34.8383	Mesozoic	Cretaceous	Upper	Turonian	92.7746	data	O-18	NA	TDP 31; Tanzania; depth 53.5	O'Brien et al 2017	MacLeod et al 2013	NA
-25.3649	25.3649	33.9725	Mesozoic	Cretaceous	Upper	Turonian	92.7395	data	O-18	NA	TDP 31; Tanzania; depth 52.59	O'Brien et al 2017	MacLeod et al 2013	NA
-25.3649	25.3649	33.6839	Mesozoic	Cretaceous	Upper	Turonian	92.7395	data	O-18	NA	TDP 31; Tanzania; depth 52.59	O'Brien et al 2017	MacLeod et al 2013	NA
-25.3649	25.3649	36.4256	Mesozoic	Cretaceous	Upper	Turonian	92.7395	data	O-18	NA	TDP 31; Tanzania; depth 52.59	O'Brien et al 2017	MacLeod et al 2013	NA
-25.3649	25.3649	34.6459	Mesozoic	Cretaceous	Upper	Turonian	92.7395	data	O-18	NA	TDP 31; Tanzania; depth 52.59	O'Brien et al 2017	MacLeod et al 2013	NA
-25.3649	25.3649	35.5598	Mesozoic	Cretaceous	Upper	Turonian	92.7395	data	O-18	NA	TDP 31; Tanzania; depth 52.59	O'Brien et al 2017	MacLeod et al 2013	NA
-25.3649	25.3649	35.6079	Mesozoic	Cretaceous	Upper	Turonian	92.7395	data	O-18	NA	TDP 31; Tanzania; depth 52.59	O'Brien et al 2017	MacLeod et al 2013	NA
-25.3649	25.3649	36.9066	Mesozoic	Cretaceous	Upper	Turonian	92.7395	data	O-18	NA	TDP 31; Tanzania; depth 52.59	O'Brien et al 2017	MacLeod et al 2013	NA
-25.3649	25.3649	32.8662	Mesozoic	Cretaceous	Upper	Turonian	92.7395	data	O-18	NA	TDP 31; Tanzania; depth 52.59	O'Brien et al 2017	MacLeod et al 2013	NA
-25.3649	25.3649	34.5497	Mesozoic	Cretaceous	Upper	Turonian	92.7395	data	O-18	NA	TDP 31; Tanzania; depth 52.59	O'Brien et al 2017	MacLeod et al 2013	NA
-25.3649	25.3649	35.8484	Mesozoic	Cretaceous	Upper	Turonian	92.7395	data	O-18	NA	TDP 31; Tanzania; depth 52.59	O'Brien et al 2017	MacLeod et al 2013	NA
-25.3649	25.3649	36.3775	Mesozoic	Cretaceous	Upper	Turonian	92.7395	data	O-18	NA	TDP 31; Tanzania; depth 52.59	O'Brien et al 2017	MacLeod et al 2013	NA
-25.3649	25.3649	33.4434	Mesozoic	Cretaceous	Upper	Turonian	92.7395	data	O-18	NA	TDP 31; Tanzania; depth 52.59	O'Brien et al 2017	MacLeod et al 2013	NA
-25.3649	25.3649	33.8282	Mesozoic	Cretaceous	Upper	Turonian	92.7395	data	O-18	NA	TDP 31; Tanzania; depth 52.59	O'Brien et al 2017	MacLeod et al 2013	NA
-25.3649	25.3649	36.1851	Mesozoic	Cretaceous	Upper	Turonian	92.7395	data	O-18	NA	TDP 31; Tanzania; depth 52.59	O'Brien et al 2017	MacLeod et al 2013	NA
-25.3649	25.3649	35.2231	Mesozoic	Cretaceous	Upper	Turonian	92.7395	data	O-18	NA	TDP 31; Tanzania; depth 52.59	O'Brien et al 2017	MacLeod et al 2013	NA
-25.3649	25.3649	33.9725	Mesozoic	Cretaceous	Upper	Turonian	92.6956	data	O-18	NA	TDP 31; Tanzania; depth 51.45	O'Brien et al 2017	MacLeod et al 2013	NA
-25.3649	25.3649	32.0485	Mesozoic	Cretaceous	Upper	Turonian	92.6956	data	O-18	NA	TDP 31; Tanzania; depth 51.45	O'Brien et al 2017	MacLeod et al 2013	NA
-25.3649	25.3649	34.0687	Mesozoic	Cretaceous	Upper	Turonian	92.6956	data	O-18	NA	TDP 31; Tanzania; depth 51.45	O'Brien et al 2017	MacLeod et al 2013	NA
-25.3649	25.3649	34.5497	Mesozoic	Cretaceous	Upper	Turonian	92.6956	data	O-18	NA	TDP 31; Tanzania; depth 51.45	O'Brien et al 2017	MacLeod et al 2013	NA
-25.3649	25.3649	34.1168	Mesozoic	Cretaceous	Upper	Turonian	92.6956	data	O-18	NA	TDP 31; Tanzania; depth 51.45	O'Brien et al 2017	MacLeod et al 2013	NA
-25.3649	25.3649	34.0687	Mesozoic	Cretaceous	Upper	Turonian	92.6647	data	O-18	NA	TDP 31; Tanzania; depth 50.65	O'Brien et al 2017	MacLeod et al 2013	NA
-25.3649	25.3649	34.0206	Mesozoic	Cretaceous	Upper	Turonian	92.6647	data	O-18	NA	TDP 31; Tanzania; depth 50.65	O'Brien et al 2017	MacLeod et al 2013	NA
-25.3649	25.3649	37.7243	Mesozoic	Cretaceous	Upper	Turonian	92.6647	data	O-18	NA	TDP 31; Tanzania; depth 50.65	O'Brien et al 2017	MacLeod et al 2013	NA
-25.3649	25.3649	34.0206	Mesozoic	Cretaceous	Upper	Turonian	92.6647	data	O-18	NA	TDP 31; Tanzania; depth 50.65	O'Brien et al 2017	MacLeod et al 2013	NA
-25.3649	25.3649	33.9244	Mesozoic	Cretaceous	Upper	Turonian	92.6647	data	O-18	NA	TDP 31; Tanzania; depth 50.65	O'Brien et al 2017	MacLeod et al 2013	NA
-25.3649	25.3649	34.2611	Mesozoic	Cretaceous	Upper	Turonian	92.6647	data	O-18	NA	TDP 31; Tanzania; depth 50.65	O'Brien et al 2017	MacLeod et al 2013	NA
-25.3649	25.3649	32.8181	Mesozoic	Cretaceous	Upper	Turonian	92.6327	data	O-18	NA	TDP 31; Tanzania; depth 49.82	O'Brien et al 2017	MacLeod et al 2013	NA
-25.3649	25.3649	33.8282	Mesozoic	Cretaceous	Upper	Turonian	92.6327	data	O-18	NA	TDP 31; Tanzania; depth 49.82	O'Brien et al 2017	MacLeod et al 2013	NA
-25.3649	25.3649	35.9446	Mesozoic	Cretaceous	Upper	Turonian	92.6327	data	O-18	NA	TDP 31; Tanzania; depth 49.82	O'Brien et al 2017	MacLeod et al 2013	NA
-25.3649	25.3649	38.3496	Mesozoic	Cretaceous	Upper	Turonian	92.6327	data	O-18	NA	TDP 31; Tanzania; depth 49.82	O'Brien et al 2017	MacLeod et al 2013	NA
-25.3649	25.3649	35.0788	Mesozoic	Cretaceous	Upper	Turonian	92.6327	data	O-18	NA	TDP 31; Tanzania; depth 49.82	O'Brien et al 2017	MacLeod et al 2013	NA
-25.3649	25.3649	35.656	Mesozoic	Cretaceous	Upper	Turonian	92.6327	data	O-18	NA	TDP 31; Tanzania; depth 49.82	O'Brien et al 2017	MacLeod et al 2013	NA
-25.3649	25.3649	34.3573	Mesozoic	Cretaceous	Upper	Turonian	92.6327	data	O-18	NA	TDP 31; Tanzania; depth 49.82	O'Brien et al 2017	MacLeod et al 2013	NA
-25.3649	25.3649	33.4915	Mesozoic	Cretaceous	Upper	Turonian	92.5702	data	O-18	NA	TDP 31; Tanzania; depth 48.2	O'Brien et al 2017	MacLeod et al 2013	NA
-25.3649	25.3649	35.9927	Mesozoic	Cretaceous	Upper	Turonian	92.5702	data	O-18	NA	TDP 31; Tanzania; depth 48.2	O'Brien et al 2017	MacLeod et al 2013	NA
-25.3649	25.3649	32.5776	Mesozoic	Cretaceous	Upper	Turonian	92.5702	data	O-18	NA	TDP 31; Tanzania; depth 48.2	O'Brien et al 2017	MacLeod et al 2013	NA
-25.3649	25.3649	35.4636	Mesozoic	Cretaceous	Upper	Turonian	92.5702	data	O-18	NA	TDP 31; Tanzania; depth 48.2	O'Brien et al 2017	MacLeod et al 2013	NA
-25.3649	25.3649	34.4054	Mesozoic	Cretaceous	Upper	Turonian	92.5382	data	O-18	NA	TDP 31; Tanzania; depth 47.37	O'Brien et al 2017	MacLeod et al 2013	NA
-25.3649	25.3649	34.7902	Mesozoic	Cretaceous	Upper	Turonian	92.5382	data	O-18	NA	TDP 31; Tanzania; depth 47.37	O'Brien et al 2017	MacLeod et al 2013	NA
-25.3649	25.3649	33.9725	Mesozoic	Cretaceous	Upper	Turonian	92.5382	data	O-18	NA	TDP 31; Tanzania; depth 47.37	O'Brien et al 2017	MacLeod et al 2013	NA
-25.3649	25.3649	34.9345	Mesozoic	Cretaceous	Upper	Turonian	92.5382	data	O-18	NA	TDP 31; Tanzania; depth 47.37	O'Brien et al 2017	MacLeod et al 2013	NA
-25.3649	25.3649	33.8282	Mesozoic	Cretaceous	Upper	Turonian	92.4526	data	O-18	NA	TDP 31; Tanzania; depth 45.15	O'Brien et al 2017	MacLeod et al 2013	NA
-25.3649	25.3649	35.1269	Mesozoic	Cretaceous	Upper	Turonian	92.4526	data	O-18	NA	TDP 31; Tanzania; depth 45.15	O'Brien et al 2017	MacLeod et al 2013	NA
-25.3649	25.3649	32.4333	Mesozoic	Cretaceous	Upper	Turonian	92.4526	data	O-18	NA	TDP 31; Tanzania; depth 45.15	O'Brien et al 2017	MacLeod et al 2013	NA
-25.3649	25.3649	34.0206	Mesozoic	Cretaceous	Upper	Turonian	92.4526	data	O-18	NA	TDP 31; Tanzania; depth 45.15	O'Brien et al 2017	MacLeod et al 2013	NA
-25.3649	25.3649	35.2712	Mesozoic	Cretaceous	Upper	Turonian	92.4275	data	O-18	NA	TDP 31; Tanzania; depth 44.5	O'Brien et al 2017	MacLeod et al 2013	NA
-25.3649	25.3649	34.7421	Mesozoic	Cretaceous	Upper	Turonian	92.3955	data	O-18	NA	TDP 31; Tanzania; depth 43.67	O'Brien et al 2017	MacLeod et al 2013	NA
-25.3649	25.3649	34.0206	Mesozoic	Cretaceous	Upper	Turonian	92.3955	data	O-18	NA	TDP 31; Tanzania; depth 43.67	O'Brien et al 2017	MacLeod et al 2013	NA
-25.3649	25.3649	31.0384	Mesozoic	Cretaceous	Upper	Turonian	92.3955	data	O-18	NA	TDP 31; Tanzania; depth 43.67	O'Brien et al 2017	MacLeod et al 2013	NA
-25.3649	25.3649	33.3472	Mesozoic	Cretaceous	Upper	Turonian	92.3828	data	O-18	NA	TDP 31; Tanzania; depth 43.34	O'Brien et al 2017	MacLeod et al 2013	NA
-25.3649	25.3649	35.7041	Mesozoic	Cretaceous	Upper	Turonian	92.3828	data	O-18	NA	TDP 31; Tanzania; depth 43.34	O'Brien et al 2017	MacLeod et al 2013	NA
-25.3649	25.3649	34.694	Mesozoic	Cretaceous	Upper	Turonian	92.3735	data	O-18	NA	TDP 31; Tanzania; depth 43.1	O'Brien et al 2017	MacLeod et al 2013	NA
-25.3649	25.3649	34.5497	Mesozoic	Cretaceous	Upper	Turonian	92.3735	data	O-18	NA	TDP 31; Tanzania; depth 43.1	O'Brien et al 2017	MacLeod et al 2013	NA
-25.3649	25.3649	33.5877	Mesozoic	Cretaceous	Upper	Turonian	92.3735	data	O-18	NA	TDP 31; Tanzania; depth 43.1	O'Brien et al 2017	MacLeod et al 2013	NA
-25.3649	25.3649	34.0687	Mesozoic	Cretaceous	Upper	Turonian	92.308	data	O-18	NA	TDP 31; Tanzania; depth 41.4	O'Brien et al 2017	MacLeod et al 2013	NA
-25.3649	25.3649	31.5675	Mesozoic	Cretaceous	Upper	Turonian	92.308	data	O-18	NA	TDP 31; Tanzania; depth 41.4	O'Brien et al 2017	MacLeod et al 2013	NA
-25.3649	25.3649	35.8003	Mesozoic	Cretaceous	Upper	Turonian	92.2385	data	O-18	NA	TDP 31; Tanzania; depth 39.6	O'Brien et al 2017	MacLeod et al 2013	NA
-25.3649	25.3649	35.9927	Mesozoic	Cretaceous	Upper	Turonian	92.1961	data	O-18	NA	TDP 31; Tanzania; depth 38.5	O'Brien et al 2017	MacLeod et al 2013	NA
-25.3649	25.3649	35.1269	Mesozoic	Cretaceous	Upper	Turonian	92.0654	data	O-18	NA	TDP 31; Tanzania; depth 35.11	O'Brien et al 2017	MacLeod et al 2013	NA
-25.3649	25.3649	34.6459	Mesozoic	Cretaceous	Upper	Turonian	92.0654	data	O-18	NA	TDP 31; Tanzania; depth 35.11	O'Brien et al 2017	MacLeod et al 2013	NA
-25.3649	25.3649	36.137	Mesozoic	Cretaceous	Upper	Turonian	92.0654	data	O-18	NA	TDP 31; Tanzania; depth 35.11	O'Brien et al 2017	MacLeod et al 2013	NA
-25.3649	25.3649	39.7926	Mesozoic	Cretaceous	Upper	Turonian	92.0654	data	O-18	NA	TDP 31; Tanzania; depth 35.11	O'Brien et al 2017	MacLeod et al 2013	NA
-25.3649	25.3649	33.8763	Mesozoic	Cretaceous	Upper	Turonian	92.0368	data	O-18	NA	TDP 31; Tanzania; depth 34.37	O'Brien et al 2017	MacLeod et al 2013	NA
-25.3649	25.3649	36.8585	Mesozoic	Cretaceous	Upper	Turonian	92.0164	data	O-18	NA	TDP 31; Tanzania; depth 33.84	O'Brien et al 2017	MacLeod et al 2013	NA
-25.3649	25.3649	35.5117	Mesozoic	Cretaceous	Upper	Turonian	92.0164	data	O-18	NA	TDP 31; Tanzania; depth 33.84	O'Brien et al 2017	MacLeod et al 2013	NA
-25.3649	25.3649	34.5016	Mesozoic	Cretaceous	Upper	Turonian	91.9667	data	O-18	NA	TDP 31; Tanzania; depth 32.55	O'Brien et al 2017	MacLeod et al 2013	NA
-25.3649	25.3649	34.2611	Mesozoic	Cretaceous	Upper	Turonian	91.9667	data	O-18	NA	TDP 31; Tanzania; depth 32.55	O'Brien et al 2017	MacLeod et al 2013	NA
-25.3649	25.3649	37.8686	Mesozoic	Cretaceous	Upper	Turonian	91.9667	data	O-18	NA	TDP 31; Tanzania; depth 32.55	O'Brien et al 2017	MacLeod et al 2013	NA
-25.3649	25.3649	35.4636	Mesozoic	Cretaceous	Upper	Turonian	91.8436	data	O-18	NA	TDP 31; Tanzania; depth 29.36	O'Brien et al 2017	MacLeod et al 2013	NA
-25.3649	25.3649	33.8282	Mesozoic	Cretaceous	Upper	Turonian	91.7954	data	O-18	NA	TDP 31; Tanzania; depth 28.11	O'Brien et al 2017	MacLeod et al 2013	NA
-25.3649	25.3649	36.0889	Mesozoic	Cretaceous	Upper	Turonian	91.7954	data	O-18	NA	TDP 31; Tanzania; depth 28.11	O'Brien et al 2017	MacLeod et al 2013	NA
-25.3649	25.3649	36.3775	Mesozoic	Cretaceous	Upper	Turonian	91.7954	data	O-18	NA	TDP 31; Tanzania; depth 28.11	O'Brien et al 2017	MacLeod et al 2013	NA
25	25	29.4	Cenozoic	Palaeogene	Oligocene	Rupellian	31	data	Δ47	BF8d	Mississippi USA; Byram Fm; foraminifera; Radiate Nummulites	Evans et al 2018	NA	NA
-24.9948	24.9948	35.5935	Mesozoic	Cretaceous	Upper	Turonian	93.8383	data	O-18	NA	TDP 22; Tanzania; depth 131.91	O'Brien et al 2017	MacLeod et al 2013	NA
-24.9948	24.9948	34.9201	Mesozoic	Cretaceous	Upper	Turonian	93.7923	data	O-18	NA	TDP 22; Tanzania; depth 126.16	O'Brien et al 2017	MacLeod et al 2013	NA
-24.9948	24.9948	35.834	Mesozoic	Cretaceous	Upper	Turonian	93.7923	data	O-18	NA	TDP 22; Tanzania; depth 126.16	O'Brien et al 2017	MacLeod et al 2013	NA
-24.9948	24.9948	34.391	Mesozoic	Cretaceous	Upper	Turonian	93.7688	data	O-18	NA	TDP 22; Tanzania; depth 123.22	O'Brien et al 2017	MacLeod et al 2013	NA
-24.9948	24.9948	32.948	Mesozoic	Cretaceous	Upper	Turonian	93.7688	data	O-18	NA	TDP 22; Tanzania; depth 123.22	O'Brien et al 2017	MacLeod et al 2013	NA
-24.9948	24.9948	36.6517	Mesozoic	Cretaceous	Upper	Turonian	93.7688	data	O-18	NA	TDP 22; Tanzania; depth 123.22	O'Brien et al 2017	MacLeod et al 2013	NA
-24.9948	24.9948	35.7859	Mesozoic	Cretaceous	Upper	Turonian	93.7371	data	O-18	NA	TDP 22; Tanzania; depth 119.26	O'Brien et al 2017	MacLeod et al 2013	NA
-24.9948	24.9948	36.315	Mesozoic	Cretaceous	Upper	Turonian	93.7371	data	O-18	NA	TDP 22; Tanzania; depth 119.26	O'Brien et al 2017	MacLeod et al 2013	NA
-24.9948	24.9948	37.2289	Mesozoic	Cretaceous	Upper	Turonian	93.7371	data	O-18	NA	TDP 22; Tanzania; depth 119.26	O'Brien et al 2017	MacLeod et al 2013	NA
-24.9948	24.9948	37.0846	Mesozoic	Cretaceous	Upper	Turonian	93.7371	data	O-18	NA	TDP 22; Tanzania; depth 119.26	O'Brien et al 2017	MacLeod et al 2013	NA
-24.9948	24.9948	34.4872	Mesozoic	Cretaceous	Upper	Turonian	93.7133	data	O-18	NA	TDP 22; Tanzania; depth 116.29	O'Brien et al 2017	MacLeod et al 2013	NA
-24.9948	24.9948	32.948	Mesozoic	Cretaceous	Upper	Turonian	93.7133	data	O-18	NA	TDP 22; Tanzania; depth 116.29	O'Brien et al 2017	MacLeod et al 2013	NA
-24.9948	24.9948	36.9403	Mesozoic	Cretaceous	Upper	Turonian	93.7133	data	O-18	NA	TDP 22; Tanzania; depth 116.29	O'Brien et al 2017	MacLeod et al 2013	NA
-24.9948	24.9948	36.0745	Mesozoic	Cretaceous	Upper	Turonian	93.7133	data	O-18	NA	TDP 22; Tanzania; depth 116.29	O'Brien et al 2017	MacLeod et al 2013	NA
-24.9948	24.9948	36.796	Mesozoic	Cretaceous	Upper	Turonian	93.7133	data	O-18	NA	TDP 22; Tanzania; depth 116.29	O'Brien et al 2017	MacLeod et al 2013	NA
-24.9948	24.9948	37.8061	Mesozoic	Cretaceous	Upper	Turonian	93.7133	data	O-18	NA	TDP 22; Tanzania; depth 116.29	O'Brien et al 2017	MacLeod et al 2013	NA
-24.9948	24.9948	33.7176	Mesozoic	Cretaceous	Upper	Turonian	93.6768	data	O-18	NA	TDP 22; Tanzania; depth 111.73	O'Brien et al 2017	MacLeod et al 2013	NA
-24.9948	24.9948	33.9581	Mesozoic	Cretaceous	Upper	Turonian	93.6768	data	O-18	NA	TDP 22; Tanzania; depth 111.73	O'Brien et al 2017	MacLeod et al 2013	NA
-24.9948	24.9948	35.2087	Mesozoic	Cretaceous	Upper	Turonian	93.6476	data	O-18	NA	TDP 22; Tanzania; depth 108.08	O'Brien et al 2017	MacLeod et al 2013	NA
-24.9948	24.9948	34.1986	Mesozoic	Cretaceous	Upper	Turonian	93.6476	data	O-18	NA	TDP 22; Tanzania; depth 108.08	O'Brien et al 2017	MacLeod et al 2013	NA
-24.9948	24.9948	35.5935	Mesozoic	Cretaceous	Upper	Turonian	93.6476	data	O-18	NA	TDP 22; Tanzania; depth 108.08	O'Brien et al 2017	MacLeod et al 2013	NA
-24.9948	24.9948	35.353	Mesozoic	Cretaceous	Upper	Turonian	93.6476	data	O-18	NA	TDP 22; Tanzania; depth 108.08	O'Brien et al 2017	MacLeod et al 2013	NA
-24.9948	24.9948	35.9302	Mesozoic	Cretaceous	Upper	Turonian	93.6139	data	O-18	NA	TDP 22; Tanzania; depth 103.87	O'Brien et al 2017	MacLeod et al 2013	NA
-24.9948	24.9948	35.2087	Mesozoic	Cretaceous	Upper	Turonian	93.6139	data	O-18	NA	TDP 22; Tanzania; depth 103.87	O'Brien et al 2017	MacLeod et al 2013	NA
-24.9948	24.9948	35.0163	Mesozoic	Cretaceous	Upper	Turonian	93.5868	data	O-18	NA	TDP 22; Tanzania; depth 100.49	O'Brien et al 2017	MacLeod et al 2013	NA
-24.9948	24.9948	35.4011	Mesozoic	Cretaceous	Upper	Turonian	93.5868	data	O-18	NA	TDP 22; Tanzania; depth 100.49	O'Brien et al 2017	MacLeod et al 2013	NA
-24.9948	24.9948	34.872	Mesozoic	Cretaceous	Upper	Turonian	93.5868	data	O-18	NA	TDP 22; Tanzania; depth 100.49	O'Brien et al 2017	MacLeod et al 2013	NA
-24.9948	24.9948	33.1404	Mesozoic	Cretaceous	Upper	Turonian	93.5495	data	O-18	NA	TDP 22; Tanzania; depth 95.82	O'Brien et al 2017	MacLeod et al 2013	NA
-24.9948	24.9948	34.6796	Mesozoic	Cretaceous	Upper	Turonian	93.5495	data	O-18	NA	TDP 22; Tanzania; depth 95.82	O'Brien et al 2017	MacLeod et al 2013	NA
-24.9948	24.9948	36.0264	Mesozoic	Cretaceous	Upper	Turonian	93.5359	data	O-18	NA	TDP 22; Tanzania; depth 94.13	O'Brien et al 2017	MacLeod et al 2013	NA
-24.9948	24.9948	33.429	Mesozoic	Cretaceous	Upper	Turonian	93.5359	data	O-18	NA	TDP 22; Tanzania; depth 94.13	O'Brien et al 2017	MacLeod et al 2013	NA
-24.9948	24.9948	34.3429	Mesozoic	Cretaceous	Upper	Turonian	93.5359	data	O-18	NA	TDP 22; Tanzania; depth 94.13	O'Brien et al 2017	MacLeod et al 2013	NA
-24.9948	24.9948	33.91	Mesozoic	Cretaceous	Upper	Turonian	93.5359	data	O-18	NA	TDP 22; Tanzania; depth 94.13	O'Brien et al 2017	MacLeod et al 2013	NA
-24.9948	24.9948	35.9783	Mesozoic	Cretaceous	Upper	Turonian	93.5359	data	O-18	NA	TDP 22; Tanzania; depth 94.13	O'Brien et al 2017	MacLeod et al 2013	NA
-24.9948	24.9948	36.2188	Mesozoic	Cretaceous	Upper	Turonian	93.4965	data	O-18	NA	TDP 22; Tanzania; depth 88.54	O'Brien et al 2017	MacLeod et al 2013	NA
-24.9948	24.9948	36.4593	Mesozoic	Cretaceous	Upper	Turonian	93.4965	data	O-18	NA	TDP 22; Tanzania; depth 88.54	O'Brien et al 2017	MacLeod et al 2013	NA
-24.9948	24.9948	35.9783	Mesozoic	Cretaceous	Upper	Turonian	93.4965	data	O-18	NA	TDP 22; Tanzania; depth 88.54	O'Brien et al 2017	MacLeod et al 2013	NA
-24.9948	24.9948	34.0543	Mesozoic	Cretaceous	Upper	Turonian	93.4799	data	O-18	NA	TDP 22; Tanzania; depth 86	O'Brien et al 2017	MacLeod et al 2013	NA
-24.9948	24.9948	35.9302	Mesozoic	Cretaceous	Upper	Turonian	93.4799	data	O-18	NA	TDP 22; Tanzania; depth 86	O'Brien et al 2017	MacLeod et al 2013	NA
-24.9948	24.9948	34.872	Mesozoic	Cretaceous	Upper	Turonian	93.4799	data	O-18	NA	TDP 22; Tanzania; depth 86	O'Brien et al 2017	MacLeod et al 2013	NA
-24.9948	24.9948	33.0442	Mesozoic	Cretaceous	Upper	Turonian	93.4598	data	O-18	NA	TDP 22; Tanzania; depth 82.93	O'Brien et al 2017	MacLeod et al 2013	NA
-24.9948	24.9948	34.0543	Mesozoic	Cretaceous	Upper	Turonian	93.4598	data	O-18	NA	TDP 22; Tanzania; depth 82.93	O'Brien et al 2017	MacLeod et al 2013	NA
-24.9948	24.9948	33.2847	Mesozoic	Cretaceous	Upper	Turonian	93.4598	data	O-18	NA	TDP 22; Tanzania; depth 82.93	O'Brien et al 2017	MacLeod et al 2013	NA
-24.9948	24.9948	34.9201	Mesozoic	Cretaceous	Upper	Turonian	93.4598	data	O-18	NA	TDP 22; Tanzania; depth 82.93	O'Brien et al 2017	MacLeod et al 2013	NA
-24.9948	24.9948	34.7277	Mesozoic	Cretaceous	Upper	Turonian	93.4598	data	O-18	NA	TDP 22; Tanzania; depth 82.93	O'Brien et al 2017	MacLeod et al 2013	NA
-24.9948	24.9948	34.1024	Mesozoic	Cretaceous	Upper	Turonian	93.4598	data	O-18	NA	TDP 22; Tanzania; depth 82.93	O'Brien et al 2017	MacLeod et al 2013	NA
-24.9948	24.9948	34.5834	Mesozoic	Cretaceous	Upper	Turonian	93.4598	data	O-18	NA	TDP 22; Tanzania; depth 82.93	O'Brien et al 2017	MacLeod et al 2013	NA
-24.9948	24.9948	35.2087	Mesozoic	Cretaceous	Upper	Turonian	93.4598	data	O-18	NA	TDP 22; Tanzania; depth 82.93	O'Brien et al 2017	MacLeod et al 2013	NA
-24.9948	24.9948	35.353	Mesozoic	Cretaceous	Upper	Turonian	93.4598	data	O-18	NA	TDP 22; Tanzania; depth 82.93	O'Brien et al 2017	MacLeod et al 2013	NA
-24.9948	24.9948	33.1885	Mesozoic	Cretaceous	Upper	Turonian	93.4598	data	O-18	NA	TDP 22; Tanzania; depth 82.93	O'Brien et al 2017	MacLeod et al 2013	NA
-24.9948	24.9948	36.4112	Mesozoic	Cretaceous	Upper	Turonian	93.4598	data	O-18	NA	TDP 22; Tanzania; depth 82.93	O'Brien et al 2017	MacLeod et al 2013	NA
-24.9948	24.9948	34.7277	Mesozoic	Cretaceous	Upper	Turonian	93.4598	data	O-18	NA	TDP 22; Tanzania; depth 82.93	O'Brien et al 2017	MacLeod et al 2013	NA
-24.9948	24.9948	35.9783	Mesozoic	Cretaceous	Upper	Turonian	93.4598	data	O-18	NA	TDP 22; Tanzania; depth 82.93	O'Brien et al 2017	MacLeod et al 2013	NA
-24.9948	24.9948	37.5656	Mesozoic	Cretaceous	Upper	Turonian	93.4598	data	O-18	NA	TDP 22; Tanzania; depth 82.93	O'Brien et al 2017	MacLeod et al 2013	NA
-24.9948	24.9948	35.3049	Mesozoic	Cretaceous	Upper	Turonian	93.4397	data	O-18	NA	TDP 22; Tanzania; depth 79.85	O'Brien et al 2017	MacLeod et al 2013	NA
-24.9948	24.9948	33.5733	Mesozoic	Cretaceous	Upper	Turonian	93.4397	data	O-18	NA	TDP 22; Tanzania; depth 79.85	O'Brien et al 2017	MacLeod et al 2013	NA
-24.9948	24.9948	33.7657	Mesozoic	Cretaceous	Upper	Turonian	93.4397	data	O-18	NA	TDP 22; Tanzania; depth 79.85	O'Brien et al 2017	MacLeod et al 2013	NA
-24.9948	24.9948	34.1024	Mesozoic	Cretaceous	Upper	Turonian	93.4397	data	O-18	NA	TDP 22; Tanzania; depth 79.85	O'Brien et al 2017	MacLeod et al 2013	NA
-24.9948	24.9948	36.0745	Mesozoic	Cretaceous	Upper	Turonian	93.4397	data	O-18	NA	TDP 22; Tanzania; depth 79.85	O'Brien et al 2017	MacLeod et al 2013	NA
-24.9948	24.9948	37.3732	Mesozoic	Cretaceous	Upper	Turonian	93.4397	data	O-18	NA	TDP 22; Tanzania; depth 79.85	O'Brien et al 2017	MacLeod et al 2013	NA
-24.9948	24.9948	35.2087	Mesozoic	Cretaceous	Upper	Turonian	93.412	data	O-18	NA	TDP 22; Tanzania; depth 75.62	O'Brien et al 2017	MacLeod et al 2013	NA
-24.9948	24.9948	35.4011	Mesozoic	Cretaceous	Upper	Turonian	93.412	data	O-18	NA	TDP 22; Tanzania; depth 75.62	O'Brien et al 2017	MacLeod et al 2013	NA
-24.9948	24.9948	34.7758	Mesozoic	Cretaceous	Upper	Turonian	93.3921	data	O-18	NA	TDP 22; Tanzania; depth 72.58	O'Brien et al 2017	MacLeod et al 2013	NA
-24.9948	24.9948	35.6416	Mesozoic	Cretaceous	Upper	Turonian	93.3921	data	O-18	NA	TDP 22; Tanzania; depth 72.58	O'Brien et al 2017	MacLeod et al 2013	NA
-24.9948	24.9948	37.4213	Mesozoic	Cretaceous	Upper	Turonian	93.3921	data	O-18	NA	TDP 22; Tanzania; depth 72.58	O'Brien et al 2017	MacLeod et al 2013	NA
-24.9948	24.9948	37.3732	Mesozoic	Cretaceous	Upper	Turonian	93.3921	data	O-18	NA	TDP 22; Tanzania; depth 72.58	O'Brien et al 2017	MacLeod et al 2013	NA
-24.9948	24.9948	34.1986	Mesozoic	Cretaceous	Upper	Turonian	93.3685	data	O-18	NA	TDP 22; Tanzania; depth 68.96	O'Brien et al 2017	MacLeod et al 2013	NA
-24.9948	24.9948	37.3732	Mesozoic	Cretaceous	Upper	Turonian	93.3685	data	O-18	NA	TDP 22; Tanzania; depth 68.96	O'Brien et al 2017	MacLeod et al 2013	NA
-24.9948	24.9948	33.91	Mesozoic	Cretaceous	Upper	Turonian	93.3599	data	O-18	NA	TDP 22; Tanzania; depth 67.65	O'Brien et al 2017	MacLeod et al 2013	NA
-24.9948	24.9948	34.9201	Mesozoic	Cretaceous	Upper	Turonian	93.3599	data	O-18	NA	TDP 22; Tanzania; depth 67.65	O'Brien et al 2017	MacLeod et al 2013	NA
-24.9948	24.9948	36.6036	Mesozoic	Cretaceous	Upper	Turonian	93.3599	data	O-18	NA	TDP 22; Tanzania; depth 67.65	O'Brien et al 2017	MacLeod et al 2013	NA
-24.9948	24.9948	35.6897	Mesozoic	Cretaceous	Upper	Turonian	93.3599	data	O-18	NA	TDP 22; Tanzania; depth 67.65	O'Brien et al 2017	MacLeod et al 2013	NA
-24.9948	24.9948	34.6315	Mesozoic	Cretaceous	Upper	Turonian	93.3599	data	O-18	NA	TDP 22; Tanzania; depth 67.65	O'Brien et al 2017	MacLeod et al 2013	NA
-24.9948	24.9948	33.7657	Mesozoic	Cretaceous	Upper	Turonian	93.3599	data	O-18	NA	TDP 22; Tanzania; depth 67.65	O'Brien et al 2017	MacLeod et al 2013	NA
-24.9948	24.9948	35.5935	Mesozoic	Cretaceous	Upper	Turonian	93.3599	data	O-18	NA	TDP 22; Tanzania; depth 67.65	O'Brien et al 2017	MacLeod et al 2013	NA
-24.9948	24.9948	35.1606	Mesozoic	Cretaceous	Upper	Turonian	93.3468	data	O-18	NA	TDP 22; Tanzania; depth 65.64	O'Brien et al 2017	MacLeod et al 2013	NA
-24.9948	24.9948	34.9682	Mesozoic	Cretaceous	Upper	Turonian	93.3468	data	O-18	NA	TDP 22; Tanzania; depth 65.64	O'Brien et al 2017	MacLeod et al 2013	NA
-24.9948	24.9948	34.4391	Mesozoic	Cretaceous	Upper	Turonian	93.3468	data	O-18	NA	TDP 22; Tanzania; depth 65.64	O'Brien et al 2017	MacLeod et al 2013	NA
-24.9948	24.9948	36.6517	Mesozoic	Cretaceous	Upper	Turonian	93.3468	data	O-18	NA	TDP 22; Tanzania; depth 65.64	O'Brien et al 2017	MacLeod et al 2013	NA
-24.9948	24.9948	35.4011	Mesozoic	Cretaceous	Upper	Turonian	93.3468	data	O-18	NA	TDP 22; Tanzania; depth 65.64	O'Brien et al 2017	MacLeod et al 2013	NA
-24.9948	24.9948	35.4492	Mesozoic	Cretaceous	Upper	Turonian	93.3274	data	O-18	NA	TDP 22; Tanzania; depth 62.68	O'Brien et al 2017	MacLeod et al 2013	NA
-24.9948	24.9948	36.0745	Mesozoic	Cretaceous	Upper	Turonian	93.3274	data	O-18	NA	TDP 22; Tanzania; depth 62.68	O'Brien et al 2017	MacLeod et al 2013	NA
-24.9948	24.9948	34.3429	Mesozoic	Cretaceous	Upper	Turonian	93.3274	data	O-18	NA	TDP 22; Tanzania; depth 62.68	O'Brien et al 2017	MacLeod et al 2013	NA
-24.9948	24.9948	36.0264	Mesozoic	Cretaceous	Upper	Turonian	93.3274	data	O-18	NA	TDP 22; Tanzania; depth 62.68	O'Brien et al 2017	MacLeod et al 2013	NA
-24.9948	24.9948	34.4872	Mesozoic	Cretaceous	Upper	Turonian	93.3274	data	O-18	NA	TDP 22; Tanzania; depth 62.68	O'Brien et al 2017	MacLeod et al 2013	NA
-24.9948	24.9948	32.8037	Mesozoic	Cretaceous	Upper	Turonian	93.3274	data	O-18	NA	TDP 22; Tanzania; depth 62.68	O'Brien et al 2017	MacLeod et al 2013	NA
-24.9948	24.9948	36.6036	Mesozoic	Cretaceous	Upper	Turonian	93.3274	data	O-18	NA	TDP 22; Tanzania; depth 62.68	O'Brien et al 2017	MacLeod et al 2013	NA
-24.9948	24.9948	36.1226	Mesozoic	Cretaceous	Upper	Turonian	93.3274	data	O-18	NA	TDP 22; Tanzania; depth 62.68	O'Brien et al 2017	MacLeod et al 2013	NA
-24.9948	24.9948	33.91	Mesozoic	Cretaceous	Upper	Turonian	93.3063	data	O-18	NA	TDP 22; Tanzania; depth 59.45	O'Brien et al 2017	MacLeod et al 2013	NA
-24.9948	24.9948	35.0644	Mesozoic	Cretaceous	Upper	Turonian	93.3063	data	O-18	NA	TDP 22; Tanzania; depth 59.45	O'Brien et al 2017	MacLeod et al 2013	NA
-24.9948	24.9948	34.2467	Mesozoic	Cretaceous	Upper	Turonian	93.3063	data	O-18	NA	TDP 22; Tanzania; depth 59.45	O'Brien et al 2017	MacLeod et al 2013	NA
-24.9948	24.9948	35.4011	Mesozoic	Cretaceous	Upper	Turonian	93.3063	data	O-18	NA	TDP 22; Tanzania; depth 59.45	O'Brien et al 2017	MacLeod et al 2013	NA
-24.9948	24.9948	35.2087	Mesozoic	Cretaceous	Upper	Turonian	93.3063	data	O-18	NA	TDP 22; Tanzania; depth 59.45	O'Brien et al 2017	MacLeod et al 2013	NA
-24.9948	24.9948	36.5074	Mesozoic	Cretaceous	Upper	Turonian	93.3063	data	O-18	NA	TDP 22; Tanzania; depth 59.45	O'Brien et al 2017	MacLeod et al 2013	NA
-24.9948	24.9948	37.1808	Mesozoic	Cretaceous	Upper	Turonian	93.3063	data	O-18	NA	TDP 22; Tanzania; depth 59.45	O'Brien et al 2017	MacLeod et al 2013	NA
-24.9948	24.9948	34.872	Mesozoic	Cretaceous	Upper	Turonian	93.3063	data	O-18	NA	TDP 22; Tanzania; depth 59.45	O'Brien et al 2017	MacLeod et al 2013	NA
-24.9948	24.9948	35.4973	Mesozoic	Cretaceous	Upper	Turonian	93.2896	data	O-18	NA	TDP 22; Tanzania; depth 56.9	O'Brien et al 2017	MacLeod et al 2013	NA
-24.9948	24.9948	35.1606	Mesozoic	Cretaceous	Upper	Turonian	93.2896	data	O-18	NA	TDP 22; Tanzania; depth 56.9	O'Brien et al 2017	MacLeod et al 2013	NA
-24.9948	24.9948	35.5454	Mesozoic	Cretaceous	Upper	Turonian	93.2896	data	O-18	NA	TDP 22; Tanzania; depth 56.9	O'Brien et al 2017	MacLeod et al 2013	NA
-24.9948	24.9948	35.2568	Mesozoic	Cretaceous	Upper	Turonian	93.2896	data	O-18	NA	TDP 22; Tanzania; depth 56.9	O'Brien et al 2017	MacLeod et al 2013	NA
-24.9948	24.9948	36.0264	Mesozoic	Cretaceous	Upper	Turonian	93.2896	data	O-18	NA	TDP 22; Tanzania; depth 56.9	O'Brien et al 2017	MacLeod et al 2013	NA
-24.9948	24.9948	36.315	Mesozoic	Cretaceous	Upper	Turonian	93.2896	data	O-18	NA	TDP 22; Tanzania; depth 56.9	O'Brien et al 2017	MacLeod et al 2013	NA
-24.9948	24.9948	33.9581	Mesozoic	Cretaceous	Upper	Turonian	93.2869	data	O-18	NA	TDP 22; Tanzania; depth 56.48	O'Brien et al 2017	MacLeod et al 2013	NA
-24.9948	24.9948	34.4391	Mesozoic	Cretaceous	Upper	Turonian	93.2869	data	O-18	NA	TDP 22; Tanzania; depth 56.48	O'Brien et al 2017	MacLeod et al 2013	NA
-24.9948	24.9948	34.7758	Mesozoic	Cretaceous	Upper	Turonian	93.2869	data	O-18	NA	TDP 22; Tanzania; depth 56.48	O'Brien et al 2017	MacLeod et al 2013	NA
-24.9948	24.9948	33.2847	Mesozoic	Cretaceous	Upper	Turonian	93.2869	data	O-18	NA	TDP 22; Tanzania; depth 56.48	O'Brien et al 2017	MacLeod et al 2013	NA
-24.9948	24.9948	36.9403	Mesozoic	Cretaceous	Upper	Turonian	93.2869	data	O-18	NA	TDP 22; Tanzania; depth 56.48	O'Brien et al 2017	MacLeod et al 2013	NA
-24.9948	24.9948	34.2948	Mesozoic	Cretaceous	Upper	Turonian	93.271	data	O-18	NA	TDP 22; Tanzania; depth 54.06	O'Brien et al 2017	MacLeod et al 2013	NA
-24.9948	24.9948	33.6695	Mesozoic	Cretaceous	Upper	Turonian	93.271	data	O-18	NA	TDP 22; Tanzania; depth 54.06	O'Brien et al 2017	MacLeod et al 2013	NA
-24.9948	24.9948	35.7859	Mesozoic	Cretaceous	Upper	Turonian	93.271	data	O-18	NA	TDP 22; Tanzania; depth 54.06	O'Brien et al 2017	MacLeod et al 2013	NA
-24.9948	24.9948	36.3631	Mesozoic	Cretaceous	Upper	Turonian	93.271	data	O-18	NA	TDP 22; Tanzania; depth 54.06	O'Brien et al 2017	MacLeod et al 2013	NA
-24.9948	24.9948	36.2669	Mesozoic	Cretaceous	Upper	Turonian	93.271	data	O-18	NA	TDP 22; Tanzania; depth 54.06	O'Brien et al 2017	MacLeod et al 2013	NA
-24.9948	24.9948	35.353	Mesozoic	Cretaceous	Upper	Turonian	93.271	data	O-18	NA	TDP 22; Tanzania; depth 54.06	O'Brien et al 2017	MacLeod et al 2013	NA
-24.9948	24.9948	36.5074	Mesozoic	Cretaceous	Upper	Turonian	93.271	data	O-18	NA	TDP 22; Tanzania; depth 54.06	O'Brien et al 2017	MacLeod et al 2013	NA
-24.9948	24.9948	33.6214	Mesozoic	Cretaceous	Upper	Turonian	93.253	data	O-18	NA	TDP 22; Tanzania; depth 51.3	O'Brien et al 2017	MacLeod et al 2013	NA
-24.9948	24.9948	33.0442	Mesozoic	Cretaceous	Upper	Turonian	93.253	data	O-18	NA	TDP 22; Tanzania; depth 51.3	O'Brien et al 2017	MacLeod et al 2013	NA
-24.9948	24.9948	34.7277	Mesozoic	Cretaceous	Upper	Turonian	93.253	data	O-18	NA	TDP 22; Tanzania; depth 51.3	O'Brien et al 2017	MacLeod et al 2013	NA
-24.9948	24.9948	35.4973	Mesozoic	Cretaceous	Upper	Turonian	93.253	data	O-18	NA	TDP 22; Tanzania; depth 51.3	O'Brien et al 2017	MacLeod et al 2013	NA
-24.9948	24.9948	34.4872	Mesozoic	Cretaceous	Upper	Turonian	93.253	data	O-18	NA	TDP 22; Tanzania; depth 51.3	O'Brien et al 2017	MacLeod et al 2013	NA
-24.9948	24.9948	35.2087	Mesozoic	Cretaceous	Upper	Turonian	93.253	data	O-18	NA	TDP 22; Tanzania; depth 51.3	O'Brien et al 2017	MacLeod et al 2013	NA
-24.9948	24.9948	34.1986	Mesozoic	Cretaceous	Upper	Turonian	93.253	data	O-18	NA	TDP 22; Tanzania; depth 51.3	O'Brien et al 2017	MacLeod et al 2013	NA
-24.9948	24.9948	33.8619	Mesozoic	Cretaceous	Upper	Turonian	93.253	data	O-18	NA	TDP 22; Tanzania; depth 51.3	O'Brien et al 2017	MacLeod et al 2013	NA
-24.9948	24.9948	35.8821	Mesozoic	Cretaceous	Upper	Turonian	93.253	data	O-18	NA	TDP 22; Tanzania; depth 51.3	O'Brien et al 2017	MacLeod et al 2013	NA
-24.9948	24.9948	35.0644	Mesozoic	Cretaceous	Upper	Turonian	93.2448	data	O-18	NA	TDP 22; Tanzania; depth 50.05	O'Brien et al 2017	MacLeod et al 2013	NA
-24.9948	24.9948	35.0644	Mesozoic	Cretaceous	Upper	Turonian	93.2448	data	O-18	NA	TDP 22; Tanzania; depth 50.05	O'Brien et al 2017	MacLeod et al 2013	NA
-24.9948	24.9948	36.4593	Mesozoic	Cretaceous	Upper	Turonian	93.2448	data	O-18	NA	TDP 22; Tanzania; depth 50.05	O'Brien et al 2017	MacLeod et al 2013	NA
-24.9948	24.9948	35.6897	Mesozoic	Cretaceous	Upper	Turonian	93.2448	data	O-18	NA	TDP 22; Tanzania; depth 50.05	O'Brien et al 2017	MacLeod et al 2013	NA
-24.9948	24.9948	35.1606	Mesozoic	Cretaceous	Upper	Turonian	93.2448	data	O-18	NA	TDP 22; Tanzania; depth 50.05	O'Brien et al 2017	MacLeod et al 2013	NA
-24.9948	24.9948	36.8441	Mesozoic	Cretaceous	Upper	Turonian	93.2448	data	O-18	NA	TDP 22; Tanzania; depth 50.05	O'Brien et al 2017	MacLeod et al 2013	NA
-24.9948	24.9948	35.2568	Mesozoic	Cretaceous	Upper	Turonian	93.2448	data	O-18	NA	TDP 22; Tanzania; depth 50.05	O'Brien et al 2017	MacLeod et al 2013	NA
-24.9948	24.9948	37.4213	Mesozoic	Cretaceous	Upper	Turonian	93.2448	data	O-18	NA	TDP 22; Tanzania; depth 50.05	O'Brien et al 2017	MacLeod et al 2013	NA
-24.9948	24.9948	34.2467	Mesozoic	Cretaceous	Upper	Turonian	93.2448	data	O-18	NA	TDP 22; Tanzania; depth 50.05	O'Brien et al 2017	MacLeod et al 2013	NA
-24.9948	24.9948	35.5454	Mesozoic	Cretaceous	Upper	Turonian	93.2448	data	O-18	NA	TDP 22; Tanzania; depth 50.05	O'Brien et al 2017	MacLeod et al 2013	NA
-24.9948	24.9948	36.9403	Mesozoic	Cretaceous	Upper	Turonian	93.2448	data	O-18	NA	TDP 22; Tanzania; depth 50.05	O'Brien et al 2017	MacLeod et al 2013	NA
-24.9948	24.9948	34.7277	Mesozoic	Cretaceous	Upper	Turonian	93.2448	data	O-18	NA	TDP 22; Tanzania; depth 50.05	O'Brien et al 2017	MacLeod et al 2013	NA
-24.9948	24.9948	36.2669	Mesozoic	Cretaceous	Upper	Turonian	93.2298	data	O-18	NA	TDP 22; Tanzania; depth 47.75	O'Brien et al 2017	MacLeod et al 2013	NA
-24.9948	24.9948	34.6796	Mesozoic	Cretaceous	Upper	Turonian	93.2298	data	O-18	NA	TDP 22; Tanzania; depth 47.75	O'Brien et al 2017	MacLeod et al 2013	NA
-24.9948	24.9948	34.1505	Mesozoic	Cretaceous	Upper	Turonian	93.2117	data	O-18	NA	TDP 22; Tanzania; depth 44.98	O'Brien et al 2017	MacLeod et al 2013	NA
-24.9948	24.9948	35.6897	Mesozoic	Cretaceous	Upper	Turonian	93.2117	data	O-18	NA	TDP 22; Tanzania; depth 44.98	O'Brien et al 2017	MacLeod et al 2013	NA
-24.9948	24.9948	35.3049	Mesozoic	Cretaceous	Upper	Turonian	93.2117	data	O-18	NA	TDP 22; Tanzania; depth 44.98	O'Brien et al 2017	MacLeod et al 2013	NA
-24.9948	24.9948	34.6315	Mesozoic	Cretaceous	Upper	Turonian	93.2117	data	O-18	NA	TDP 22; Tanzania; depth 44.98	O'Brien et al 2017	MacLeod et al 2013	NA
-24.9948	24.9948	37.5175	Mesozoic	Cretaceous	Upper	Turonian	93.2117	data	O-18	NA	TDP 22; Tanzania; depth 44.98	O'Brien et al 2017	MacLeod et al 2013	NA
-24.9948	24.9948	34.872	Mesozoic	Cretaceous	Upper	Turonian	93.2002	data	O-18	NA	TDP 22; Tanzania; depth 43.22	O'Brien et al 2017	MacLeod et al 2013	NA
-24.9948	24.9948	37.277	Mesozoic	Cretaceous	Upper	Turonian	93.2002	data	O-18	NA	TDP 22; Tanzania; depth 43.22	O'Brien et al 2017	MacLeod et al 2013	NA
-24.9948	24.9948	34.1986	Mesozoic	Cretaceous	Upper	Turonian	93.1835	data	O-18	NA	TDP 22; Tanzania; depth 40.67	O'Brien et al 2017	MacLeod et al 2013	NA
-24.9948	24.9948	35.7378	Mesozoic	Cretaceous	Upper	Turonian	93.1835	data	O-18	NA	TDP 22; Tanzania; depth 40.67	O'Brien et al 2017	MacLeod et al 2013	NA
-24.9948	24.9948	36.1707	Mesozoic	Cretaceous	Upper	Turonian	93.1835	data	O-18	NA	TDP 22; Tanzania; depth 40.67	O'Brien et al 2017	MacLeod et al 2013	NA
-24.9948	24.9948	36.5074	Mesozoic	Cretaceous	Upper	Turonian	93.1835	data	O-18	NA	TDP 22; Tanzania; depth 40.67	O'Brien et al 2017	MacLeod et al 2013	NA
-24.9948	24.9948	36.5555	Mesozoic	Cretaceous	Upper	Turonian	93.1835	data	O-18	NA	TDP 22; Tanzania; depth 40.67	O'Brien et al 2017	MacLeod et al 2013	NA
-24.9948	24.9948	34.1986	Mesozoic	Cretaceous	Upper	Turonian	93.1835	data	O-18	NA	TDP 22; Tanzania; depth 40.67	O'Brien et al 2017	MacLeod et al 2013	NA
-24.9948	24.9948	36.7479	Mesozoic	Cretaceous	Upper	Turonian	93.1835	data	O-18	NA	TDP 22; Tanzania; depth 40.67	O'Brien et al 2017	MacLeod et al 2013	NA
-24.9948	24.9948	33.7176	Mesozoic	Cretaceous	Upper	Turonian	93.1515	data	O-18	NA	TDP 22; Tanzania; depth 35.78	O'Brien et al 2017	MacLeod et al 2013	NA
-24.9948	24.9948	36.796	Mesozoic	Cretaceous	Upper	Turonian	93.1515	data	O-18	NA	TDP 22; Tanzania; depth 35.78	O'Brien et al 2017	MacLeod et al 2013	NA
-24.9948	24.9948	31.6974	Mesozoic	Cretaceous	Upper	Turonian	93.1349	data	O-18	NA	TDP 22; Tanzania; depth 33.23	O'Brien et al 2017	MacLeod et al 2013	NA
-24.9948	24.9948	34.0062	Mesozoic	Cretaceous	Upper	Turonian	93.1349	data	O-18	NA	TDP 22; Tanzania; depth 33.23	O'Brien et al 2017	MacLeod et al 2013	NA
-24.9948	24.9948	33.7176	Mesozoic	Cretaceous	Upper	Turonian	93.1349	data	O-18	NA	TDP 22; Tanzania; depth 33.23	O'Brien et al 2017	MacLeod et al 2013	NA
-24.9948	24.9948	34.0543	Mesozoic	Cretaceous	Upper	Turonian	93.1349	data	O-18	NA	TDP 22; Tanzania; depth 33.23	O'Brien et al 2017	MacLeod et al 2013	NA
-24.9948	24.9948	34.391	Mesozoic	Cretaceous	Upper	Turonian	93.1349	data	O-18	NA	TDP 22; Tanzania; depth 33.23	O'Brien et al 2017	MacLeod et al 2013	NA
-24.9948	24.9948	36.0264	Mesozoic	Cretaceous	Upper	Turonian	93.1349	data	O-18	NA	TDP 22; Tanzania; depth 33.23	O'Brien et al 2017	MacLeod et al 2013	NA
-24.9948	24.9948	33.7657	Mesozoic	Cretaceous	Upper	Turonian	93.1349	data	O-18	NA	TDP 22; Tanzania; depth 33.23	O'Brien et al 2017	MacLeod et al 2013	NA
-24.9948	24.9948	34.2467	Mesozoic	Cretaceous	Upper	Turonian	93.1349	data	O-18	NA	TDP 22; Tanzania; depth 33.23	O'Brien et al 2017	MacLeod et al 2013	NA
-24.9948	24.9948	35.9783	Mesozoic	Cretaceous	Upper	Turonian	93.1102	data	O-18	NA	TDP 22; Tanzania; depth 29.46	O'Brien et al 2017	MacLeod et al 2013	NA
-24.9948	24.9948	36.0745	Mesozoic	Cretaceous	Upper	Turonian	93.1102	data	O-18	NA	TDP 22; Tanzania; depth 29.46	O'Brien et al 2017	MacLeod et al 2013	NA
-24.9948	24.9948	36.1707	Mesozoic	Cretaceous	Upper	Turonian	93.1102	data	O-18	NA	TDP 22; Tanzania; depth 29.46	O'Brien et al 2017	MacLeod et al 2013	NA
-24.9948	24.9948	34.3429	Mesozoic	Cretaceous	Upper	Turonian	93.1102	data	O-18	NA	TDP 22; Tanzania; depth 29.46	O'Brien et al 2017	MacLeod et al 2013	NA
-24.9948	24.9948	36.8441	Mesozoic	Cretaceous	Upper	Turonian	93.1102	data	O-18	NA	TDP 22; Tanzania; depth 29.46	O'Brien et al 2017	MacLeod et al 2013	NA
-24.9948	24.9948	36.3631	Mesozoic	Cretaceous	Upper	Turonian	93.1102	data	O-18	NA	TDP 22; Tanzania; depth 29.46	O'Brien et al 2017	MacLeod et al 2013	NA
-24.9948	24.9948	36.4593	Mesozoic	Cretaceous	Upper	Turonian	93.1102	data	O-18	NA	TDP 22; Tanzania; depth 29.46	O'Brien et al 2017	MacLeod et al 2013	NA
-24.9948	24.9948	34.0543	Mesozoic	Cretaceous	Upper	Turonian	93.1102	data	O-18	NA	TDP 22; Tanzania; depth 29.46	O'Brien et al 2017	MacLeod et al 2013	NA
-24.9948	24.9948	34.3429	Mesozoic	Cretaceous	Upper	Turonian	93.0903	data	O-18	NA	TDP 22; Tanzania; depth 26.41	O'Brien et al 2017	MacLeod et al 2013	NA
-24.9948	24.9948	34.0543	Mesozoic	Cretaceous	Upper	Turonian	93.0903	data	O-18	NA	TDP 22; Tanzania; depth 26.41	O'Brien et al 2017	MacLeod et al 2013	NA
-24.9948	24.9948	34.3429	Mesozoic	Cretaceous	Upper	Turonian	93.0903	data	O-18	NA	TDP 22; Tanzania; depth 26.41	O'Brien et al 2017	MacLeod et al 2013	NA
-24.9948	24.9948	34.0543	Mesozoic	Cretaceous	Upper	Turonian	93.0903	data	O-18	NA	TDP 22; Tanzania; depth 26.41	O'Brien et al 2017	MacLeod et al 2013	NA
-24.9948	24.9948	34.7758	Mesozoic	Cretaceous	Upper	Turonian	93.0903	data	O-18	NA	TDP 22; Tanzania; depth 26.41	O'Brien et al 2017	MacLeod et al 2013	NA
-24.9948	24.9948	33.8138	Mesozoic	Cretaceous	Upper	Turonian	93.0903	data	O-18	NA	TDP 22; Tanzania; depth 26.41	O'Brien et al 2017	MacLeod et al 2013	NA
-24.9948	24.9948	32.8037	Mesozoic	Cretaceous	Upper	Turonian	93.0903	data	O-18	NA	TDP 22; Tanzania; depth 26.41	O'Brien et al 2017	MacLeod et al 2013	NA
-24.9948	24.9948	35.1125	Mesozoic	Cretaceous	Upper	Turonian	93.0743	data	O-18	NA	TDP 22; Tanzania; depth 23.96	O'Brien et al 2017	MacLeod et al 2013	NA
-24.9948	24.9948	34.872	Mesozoic	Cretaceous	Upper	Turonian	93.0743	data	O-18	NA	TDP 22; Tanzania; depth 23.96	O'Brien et al 2017	MacLeod et al 2013	NA
-24.9948	24.9948	34.5353	Mesozoic	Cretaceous	Upper	Turonian	93.0743	data	O-18	NA	TDP 22; Tanzania; depth 23.96	O'Brien et al 2017	MacLeod et al 2013	NA
-24.9948	24.9948	34.872	Mesozoic	Cretaceous	Upper	Turonian	93.0743	data	O-18	NA	TDP 22; Tanzania; depth 23.96	O'Brien et al 2017	MacLeod et al 2013	NA
-24.9948	24.9948	37.2289	Mesozoic	Cretaceous	Upper	Turonian	93.0743	data	O-18	NA	TDP 22; Tanzania; depth 23.96	O'Brien et al 2017	MacLeod et al 2013	NA
-24.9948	24.9948	34.8239	Mesozoic	Cretaceous	Upper	Turonian	93.0743	data	O-18	NA	TDP 22; Tanzania; depth 23.96	O'Brien et al 2017	MacLeod et al 2013	NA
-24.9948	24.9948	35.834	Mesozoic	Cretaceous	Upper	Turonian	93.0743	data	O-18	NA	TDP 22; Tanzania; depth 23.96	O'Brien et al 2017	MacLeod et al 2013	NA
-24.9948	24.9948	37.0846	Mesozoic	Cretaceous	Upper	Turonian	93.0743	data	O-18	NA	TDP 22; Tanzania; depth 23.96	O'Brien et al 2017	MacLeod et al 2013	NA
-24.9948	24.9948	37.9504	Mesozoic	Cretaceous	Upper	Turonian	93.0494	data	O-18	NA	TDP 22; Tanzania; depth 20.15	O'Brien et al 2017	MacLeod et al 2013	NA
-24.9948	24.9948	37.1808	Mesozoic	Cretaceous	Upper	Turonian	93.0494	data	O-18	NA	TDP 22; Tanzania; depth 20.15	O'Brien et al 2017	MacLeod et al 2013	NA
-24.9948	24.9948	34.1024	Mesozoic	Cretaceous	Upper	Turonian	93.0494	data	O-18	NA	TDP 22; Tanzania; depth 20.15	O'Brien et al 2017	MacLeod et al 2013	NA
-24.9948	24.9948	36.3631	Mesozoic	Cretaceous	Upper	Turonian	93.0494	data	O-18	NA	TDP 22; Tanzania; depth 20.15	O'Brien et al 2017	MacLeod et al 2013	NA
-24.9948	24.9948	34.9201	Mesozoic	Cretaceous	Upper	Turonian	93.0296	data	O-18	NA	TDP 22; Tanzania; depth 17.12	O'Brien et al 2017	MacLeod et al 2013	NA
-24.9948	24.9948	33.2366	Mesozoic	Cretaceous	Upper	Turonian	93.0296	data	O-18	NA	TDP 22; Tanzania; depth 17.12	O'Brien et al 2017	MacLeod et al 2013	NA
-24.9948	24.9948	33.6695	Mesozoic	Cretaceous	Upper	Turonian	93.0296	data	O-18	NA	TDP 22; Tanzania; depth 17.12	O'Brien et al 2017	MacLeod et al 2013	NA
-24.9948	24.9948	34.391	Mesozoic	Cretaceous	Upper	Turonian	93.0296	data	O-18	NA	TDP 22; Tanzania; depth 17.12	O'Brien et al 2017	MacLeod et al 2013	NA
-24.9948	24.9948	34.7277	Mesozoic	Cretaceous	Upper	Turonian	93.0296	data	O-18	NA	TDP 22; Tanzania; depth 17.12	O'Brien et al 2017	MacLeod et al 2013	NA
-24.9948	24.9948	35.5935	Mesozoic	Cretaceous	Upper	Turonian	93.0296	data	O-18	NA	TDP 22; Tanzania; depth 17.12	O'Brien et al 2017	MacLeod et al 2013	NA
-24.9948	24.9948	35.4973	Mesozoic	Cretaceous	Upper	Turonian	93.0296	data	O-18	NA	TDP 22; Tanzania; depth 17.12	O'Brien et al 2017	MacLeod et al 2013	NA
-24.9948	24.9948	34.7277	Mesozoic	Cretaceous	Upper	Turonian	93.0128	data	O-18	NA	TDP 22; Tanzania; depth 14.56	O'Brien et al 2017	MacLeod et al 2013	NA
-24.9948	24.9948	34.3429	Mesozoic	Cretaceous	Upper	Turonian	93.0128	data	O-18	NA	TDP 22; Tanzania; depth 14.56	O'Brien et al 2017	MacLeod et al 2013	NA
-24.9948	24.9948	37.1808	Mesozoic	Cretaceous	Upper	Turonian	93.0128	data	O-18	NA	TDP 22; Tanzania; depth 14.56	O'Brien et al 2017	MacLeod et al 2013	NA
-24.9948	24.9948	36.796	Mesozoic	Cretaceous	Upper	Turonian	93.0128	data	O-18	NA	TDP 22; Tanzania; depth 14.56	O'Brien et al 2017	MacLeod et al 2013	NA
-24.9948	24.9948	32.8999	Mesozoic	Cretaceous	Upper	Turonian	92.9953	data	O-18	NA	TDP 22; Tanzania; depth 11.88	O'Brien et al 2017	MacLeod et al 2013	NA
-24.9948	24.9948	32.9961	Mesozoic	Cretaceous	Upper	Turonian	92.9953	data	O-18	NA	TDP 22; Tanzania; depth 11.88	O'Brien et al 2017	MacLeod et al 2013	NA
-24.9948	24.9948	32.9961	Mesozoic	Cretaceous	Upper	Turonian	92.9953	data	O-18	NA	TDP 22; Tanzania; depth 11.88	O'Brien et al 2017	MacLeod et al 2013	NA
-24.9948	24.9948	35.6416	Mesozoic	Cretaceous	Upper	Turonian	92.9953	data	O-18	NA	TDP 22; Tanzania; depth 11.88	O'Brien et al 2017	MacLeod et al 2013	NA
-24.9948	24.9948	34.4391	Mesozoic	Cretaceous	Upper	Turonian	92.9953	data	O-18	NA	TDP 22; Tanzania; depth 11.88	O'Brien et al 2017	MacLeod et al 2013	NA
-24.9948	24.9948	33.5252	Mesozoic	Cretaceous	Upper	Turonian	92.9953	data	O-18	NA	TDP 22; Tanzania; depth 11.88	O'Brien et al 2017	MacLeod et al 2013	NA
-24.9948	24.9948	35.4973	Mesozoic	Cretaceous	Upper	Turonian	92.9953	data	O-18	NA	TDP 22; Tanzania; depth 11.88	O'Brien et al 2017	MacLeod et al 2013	NA
-24.9948	24.9948	36.5074	Mesozoic	Cretaceous	Upper	Turonian	92.9953	data	O-18	NA	TDP 22; Tanzania; depth 11.88	O'Brien et al 2017	MacLeod et al 2013	NA
21.7	21.7	29.4	Cenozoic	Palaeogene	Palaeocene	Thanetian	57.5	data	Mg/Ca	NA	IODP site 1209; planktic foram Acarinina; mean Palaeocene	Frieling et al 2017	Zachos et al 2003	NA
21.7	21.7	29.6	Cenozoic	Palaeogene	Palaeocene	Thanetian	57.5	data	Mg/Ca	NA	IODP site 1209; planktic foram Morozovella; mean Palaeocene	Frieling et al 2017	Zachos et al 2003	NA
21.7	21.7	20.6	Cenozoic	Palaeogene	Palaeocene	Thanetian	57.5	data	O-18	NA	IODP site 1209; planktic foram Acarinina; mean Palaeocene	Frieling et al 2017	Zachos et al 2003	NA
21.7	21.7	20.8	Cenozoic	Palaeogene	Palaeocene	Thanetian	57.5	data	O-18	NA	IODP site 1209; planktic foram Morozovella; mean Palaeocene	Frieling et al 2017	Zachos et al 2003	NA
21.7	21.7	33.2	Cenozoic	Palaeogene	Palaeocene	Thanetian	55.7	data	Mg/Ca	NA	IODP site 1209; planktic foram Acarinina; mean PETM	Frieling et al 2017	Zachos et al 2003	NA
21.7	21.7	33.6	Cenozoic	Palaeogene	Palaeocene	Thanetian	55.7	data	Mg/Ca	NA	IODP site 1209; planktic foram Morozovella; mean PETM	Frieling et al 2017	Zachos et al 2003	NA
21.7	21.7	22.6	Cenozoic	Palaeogene	Palaeocene	Thanetian	55.7	data	O-18	NA	IODP site 1209; planktic foram Acarinina; mean PETM	Frieling et al 2017	Zachos et al 2003	NA
21.7	21.7	23.9	Cenozoic	Palaeogene	Palaeocene	Thanetian	55.7	data	O-18	NA	IODP site 1209; planktic foram Morozovella; mean PETM	Frieling et al 2017	Zachos et al 2003	NA
-20	20	29.7	Cenozoic	Palaeogene	Eocene	Priabonian	33.9	data	Δ47	17/36/2 80-95	TDP; Pande Fm; foraminifera; Reticulate Nummulites	Evans et al 2018	NA	NA
-19	19	30.5	Cenozoic	Palaeogene	Palaeocene	Thanetian	57.5	data	O-18	NA	Tanzania; planktic foram Morozovella; mean Palaeocene	Frieling et al 2017	Aze et al 2014	NA
-19	19	35.4	Cenozoic	Palaeogene	Palaeocene	Thanetian	55.7	data	O-18	NA	Tanzania; planktic foram Morozovella; mean PETM	Frieling et al 2017	Aze et al 2014	NA
-18	18	31.2	Cenozoic	Palaeogene	Eocene	Ypresian	54.3	data	tex-86	NA	TDP7A/54-1; Tanzania	Littler et al 2011	Pearson et al 2007	NA
-18	18	28.6	Cenozoic	Palaeogene	Eocene	Ypresian	53.2	data	tex-86	NA	TDP3/16-2; Tanzania	Littler et al 2011	Pearson et al 2007	NA
-18	18	31.1	Cenozoic	Palaeogene	Eocene	Ypresian	52.7	data	tex-86	NA	TDP3/4-1; Tanzania	Littler et al 2011	Pearson et al 2007	NA
-18	18	31.5	Cenozoic	Palaeogene	Eocene	Ypresian	49.7	data	tex-86	NA	TDP2/28-2; Tanzania	Littler et al 2011	Pearson et al 2007	NA
-18	18	33.5	Cenozoic	Palaeogene	Eocene	Ypresian	49.6	data	tex-86	NA	TDP2/25-2; Tanzania	Littler et al 2011	Pearson et al 2007	NA
-18	18	33.1	Cenozoic	Palaeogene	Eocene	Lutetian	45.5	data	tex-86	NA	TDP2/10-3; Tanzania	Littler et al 2011	Pearson et al 2007	NA
-18	18	32.5	Cenozoic	Palaeogene	Eocene	Lutetian	41.4	data	tex-86	NA	TDP13/10-1; Tanzania	Littler et al 2011	Pearson et al 2007	NA
-18	18	32.3	Cenozoic	Palaeogene	Eocene	Bartonian	39.6	data	tex-86	NA	TDP4/1-2; Tanzania	Littler et al 2011	Pearson et al 2007	NA
-18	18	31.5	Cenozoic	Palaeogene	Eocene	Priabonian	33.75	data	tex-86	NA	TDP12/47-3; Tanzania	Littler et al 2011	Pearson et al 2007	NA
-18	18	29.2	Cenozoic	Palaeogene	Oligocene	Rupellian	33.65	data	tex-86	NA	TDP11/11-1; Tanzania	Littler et al 2011	Pearson et al 2007	NA
12.29	12.29	38.1614	Mesozoic	Cretaceous	Upper	Cenomanian	94.3956	data	tex-86	NA	DSDP 367; Cape Verde Basin; depth 643.25	O'Brien et al 2017	Forster et al 2007 (Geology)	NA
12.29	12.29	40.7087	Mesozoic	Cretaceous	Upper	Cenomanian	94.3754	data	tex-86	NA	DSDP 367; Cape Verde Basin; depth 642.8	O'Brien et al 2017	Forster et al 2007 (Geology)	NA
12.29	12.29	38.1568	Mesozoic	Cretaceous	Upper	Cenomanian	94.3665	data	tex-86	NA	DSDP 367; Cape Verde Basin; depth 642.6	O'Brien et al 2017	Forster et al 2007 (Geology)	NA
12.29	12.29	39.4237	Mesozoic	Cretaceous	Upper	Cenomanian	94.3575	data	tex-86	NA	DSDP 367; Cape Verde Basin; depth 642.4	O'Brien et al 2017	Forster et al 2007 (Geology)	NA
12.29	12.29	38.8343	Mesozoic	Cretaceous	Upper	Cenomanian	94.3504	data	tex-86	NA	DSDP 367; Cape Verde Basin; depth 642.24	O'Brien et al 2017	Forster et al 2007 (Geology)	NA
12.29	12.29	43.2266	Mesozoic	Cretaceous	Upper	Cenomanian	94.3033	data	tex-86	NA	DSDP 367; Cape Verde Basin; depth 641.19	O'Brien et al 2017	Forster et al 2007 (Geology)	NA
12.29	12.29	41.9893	Mesozoic	Cretaceous	Upper	Cenomanian	94.2858	data	tex-86	NA	DSDP 367; Cape Verde Basin; depth 640.8	O'Brien et al 2017	Forster et al 2007 (Geology)	NA
12.29	12.29	43.9117	Mesozoic	Cretaceous	Upper	Cenomanian	94.2809	data	tex-86	NA	DSDP 367; Cape Verde Basin; depth 640.69	O'Brien et al 2017	Forster et al 2007 (Geology)	NA
12.29	12.29	38.7781	Mesozoic	Cretaceous	Upper	Cenomanian	94.2657	data	tex-86	NA	DSDP 367; Cape Verde Basin; depth 640.35	O'Brien et al 2017	Forster et al 2007 (Geology)	NA
12.29	12.29	39.4034	Mesozoic	Cretaceous	Upper	Cenomanian	94.2603	data	tex-86	NA	DSDP 367; Cape Verde Basin; depth 640.23	O'Brien et al 2017	Forster et al 2007 (Geology)	NA
12.29	12.29	38.8048	Mesozoic	Cretaceous	Upper	Cenomanian	94.2446	data	tex-86	NA	DSDP 367; Cape Verde Basin; depth 639.88	O'Brien et al 2017	Forster et al 2007 (Geology)	NA
12.29	12.29	43.2473	Mesozoic	Cretaceous	Upper	Cenomanian	94.2133	data	tex-86	NA	DSDP 367; Cape Verde Basin; depth 639.18	O'Brien et al 2017	Forster et al 2007 (Geology)	NA
12.29	12.29	41.972	Mesozoic	Cretaceous	Upper	Cenomanian	94.1922	data	tex-86	NA	DSDP 367; Cape Verde Basin; depth 638.71	O'Brien et al 2017	Forster et al 2007 (Geology)	NA
12.29	12.29	41.9735	Mesozoic	Cretaceous	Upper	Cenomanian	94.1644	data	tex-86	NA	DSDP 367; Cape Verde Basin; depth 638.09	O'Brien et al 2017	Forster et al 2007 (Geology)	NA
12.29	12.29	41.9822	Mesozoic	Cretaceous	Upper	Cenomanian	94.681	data	tex-86	NA	DSDP 367; Cape Verde Basin; depth 649.62	O'Brien et al 2017	Schouten et al 2003	Forster et al 2007 (Geology)
12.29	12.29	41.3384	Mesozoic	Cretaceous	Upper	Cenomanian	94.6053	data	tex-86	NA	DSDP 367; Cape Verde Basin; depth 647.93	O'Brien et al 2017	Schouten et al 2003	Forster et al 2007 (Geology)
12.29	12.29	39.4166	Mesozoic	Cretaceous	Upper	Cenomanian	94.5587	data	tex-86	NA	DSDP 367; Cape Verde Basin; depth 646.89	O'Brien et al 2017	Schouten et al 2003	Forster et al 2007 (Geology)
12.29	12.29	41.3549	Mesozoic	Cretaceous	Upper	Cenomanian	94.5251	data	tex-86	NA	DSDP 367; Cape Verde Basin; depth 646.14	O'Brien et al 2017	Schouten et al 2003	Forster et al 2007 (Geology)
12.29	12.29	39.4299	Mesozoic	Cretaceous	Upper	Cenomanian	94.5157	data	tex-86	NA	DSDP 367; Cape Verde Basin; depth 645.93	O'Brien et al 2017	Schouten et al 2003	Forster et al 2007 (Geology)
12.29	12.29	38.7814	Mesozoic	Cretaceous	Upper	Cenomanian	94.401	data	tex-86	NA	DSDP 367; Cape Verde Basin; depth 643.37	O'Brien et al 2017	Schouten et al 2003	Forster et al 2007 (Geology)
12.29	12.29	41.9692	Mesozoic	Cretaceous	Upper	Cenomanian	94.3844	data	tex-86	NA	DSDP 367; Cape Verde Basin; depth 643	O'Brien et al 2017	Schouten et al 2003	Forster et al 2007 (Geology)
12.29	12.29	41.3521	Mesozoic	Cretaceous	Upper	Cenomanian	94.3266	data	tex-86	NA	DSDP 367; Cape Verde Basin; depth 641.71	O'Brien et al 2017	Schouten et al 2003	Forster et al 2007 (Geology)
12.29	12.29	42.6121	Mesozoic	Cretaceous	Upper	Cenomanian	94.3078	data	tex-86	NA	DSDP 367; Cape Verde Basin; depth 641.29	O'Brien et al 2017	Schouten et al 2003	Forster et al 2007 (Geology)
12.29	12.29	41.9681	Mesozoic	Cretaceous	Upper	Cenomanian	94.2903	data	tex-86	NA	DSDP 367; Cape Verde Basin; depth 640.9	O'Brien et al 2017	Schouten et al 2003	Forster et al 2007 (Geology)
12.29	12.29	36.9033	Mesozoic	Cretaceous	Upper	Cenomanian	94.2549	data	tex-86	NA	DSDP 367; Cape Verde Basin; depth 640.11	O'Brien et al 2017	Schouten et al 2003	Forster et al 2007 (Geology)
12.29	12.29	41.3672	Mesozoic	Cretaceous	Upper	Cenomanian	94.2227	data	tex-86	NA	DSDP 367; Cape Verde Basin; depth 639.39	O'Brien et al 2017	Schouten et al 2003	Forster et al 2007 (Geology)
6.18	6.18	39.4103	Mesozoic	Cretaceous	Upper	Cenomanian	97.3332	data	tex-86	NA	ODP 1260; Demerara Rise; depth 428.21	O'Brien et al 2017	Forster et al 2007 (Paleoceanography)	NA
6.18	6.18	39.4207	Mesozoic	Cretaceous	Upper	Cenomanian	97.1634	data	tex-86	NA	ODP 1260; Demerara Rise; depth 427.9	O'Brien et al 2017	Forster et al 2007 (Paleoceanography)	NA
6.18	6.18	40.0636	Mesozoic	Cretaceous	Upper	Cenomanian	96.9442	data	tex-86	NA	ODP 1260; Demerara Rise; depth 427.5	O'Brien et al 2017	Forster et al 2007 (Paleoceanography)	NA
6.18	6.18	41.3526	Mesozoic	Cretaceous	Upper	Cenomanian	96.6155	data	tex-86	NA	ODP 1260; Demerara Rise; depth 426.9	O'Brien et al 2017	Forster et al 2007 (Paleoceanography)	NA
6.18	6.18	40.72	Mesozoic	Cretaceous	Upper	Cenomanian	96.358	data	tex-86	NA	ODP 1260; Demerara Rise; depth 426.43	O'Brien et al 2017	Forster et al 2007 (Paleoceanography)	NA
6.18	6.18	40.0912	Mesozoic	Cretaceous	Upper	Cenomanian	96.084	data	tex-86	NA	ODP 1260; Demerara Rise; depth 425.93	O'Brien et al 2017	Forster et al 2007 (Paleoceanography)	NA
6.18	6.18	40.0781	Mesozoic	Cretaceous	Upper	Cenomanian	95.8375	data	tex-86	NA	ODP 1260; Demerara Rise; depth 425.48	O'Brien et al 2017	Forster et al 2007 (Paleoceanography)	NA
6.18	6.18	43.2742	Mesozoic	Cretaceous	Upper	Cenomanian	95.5087	data	tex-86	NA	ODP 1260; Demerara Rise; depth 424.88	O'Brien et al 2017	Forster et al 2007 (Paleoceanography)	NA
6.18	6.18	39.3949	Mesozoic	Cretaceous	Upper	Cenomanian	95.2896	data	tex-86	NA	ODP 1260; Demerara Rise; depth 424.48	O'Brien et al 2017	Forster et al 2007 (Paleoceanography)	NA
6.18	6.18	40.7389	Mesozoic	Cretaceous	Upper	Cenomanian	95.1745	data	tex-86	NA	ODP 1260; Demerara Rise; depth 423.32	O'Brien et al 2017	Forster et al 2007 (Paleoceanography)	NA
6.18	6.18	39.4342	Mesozoic	Cretaceous	Upper	Cenomanian	94.9608	data	tex-86	NA	ODP 1260; Demerara Rise; depth 422.93	O'Brien et al 2017	Forster et al 2007 (Paleoceanography)	NA
6.18	6.18	39.4723	Mesozoic	Cretaceous	Upper	Cenomanian	94.7471	data	tex-86	NA	ODP 1260; Demerara Rise; depth 422.54	O'Brien et al 2017	Forster et al 2007 (Paleoceanography)	NA
6.18	6.18	39.425	Mesozoic	Cretaceous	Upper	Cenomanian	94.6869	data	tex-86	NA	ODP 1260; Demerara Rise; depth 422.42	O'Brien et al 2017	Forster et al 2007 (Paleoceanography)	NA
6.18	6.18	40.072	Mesozoic	Cretaceous	Upper	Cenomanian	94.6376	data	tex-86	NA	ODP 1260; Demerara Rise; depth 422.34	O'Brien et al 2017	Forster et al 2007 (Paleoceanography)	NA
6.18	6.18	40.0781	Mesozoic	Cretaceous	Upper	Cenomanian	94.5882	data	tex-86	NA	ODP 1260; Demerara Rise; depth 422.25	O'Brien et al 2017	Forster et al 2007 (Paleoceanography)	NA
6.18	6.18	40.1276	Mesozoic	Cretaceous	Upper	Cenomanian	94.528	data	tex-86	NA	ODP 1260; Demerara Rise; depth 422.14	O'Brien et al 2017	Forster et al 2007 (Paleoceanography)	NA
6.18	6.18	40.0681	Mesozoic	Cretaceous	Upper	Cenomanian	94.4787	data	tex-86	NA	ODP 1260; Demerara Rise; depth 422.04	O'Brien et al 2017	Forster et al 2007 (Paleoceanography)	NA
6.18	6.18	40.058	Mesozoic	Cretaceous	Upper	Cenomanian	94.4348	data	tex-86	NA	ODP 1260; Demerara Rise; depth 421.96	O'Brien et al 2017	Forster et al 2007 (Paleoceanography)	NA
6.18	6.18	40.0866	Mesozoic	Cretaceous	Upper	Cenomanian	94.3965	data	tex-86	NA	ODP 1260; Demerara Rise; depth 421.9	O'Brien et al 2017	Forster et al 2007 (Paleoceanography)	NA
6.18	6.18	40.0835	Mesozoic	Cretaceous	Upper	Cenomanian	94.38	data	tex-86	NA	ODP 1260; Demerara Rise; depth 421.87	O'Brien et al 2017	Forster et al 2007 (Paleoceanography)	NA
6.18	6.18	41.9857	Mesozoic	Cretaceous	Upper	Cenomanian	94.3636	data	tex-86	NA	ODP 1260; Demerara Rise; depth 421.84	O'Brien et al 2017	Forster et al 2007 (Paleoceanography)	NA
6.18	6.18	41.3491	Mesozoic	Cretaceous	Upper	Cenomanian	94.3417	data	tex-86	NA	ODP 1260; Demerara Rise; depth 421.8	O'Brien et al 2017	Forster et al 2007 (Paleoceanography)	NA
6.18	6.18	43.9089	Mesozoic	Cretaceous	Upper	Cenomanian	94.3252	data	tex-86	NA	ODP 1260; Demerara Rise; depth 421.77	O'Brien et al 2017	Forster et al 2007 (Paleoceanography)	NA
6.18	6.18	43.8503	Mesozoic	Cretaceous	Upper	Cenomanian	94.3143	data	tex-86	NA	ODP 1260; Demerara Rise; depth 421.74	O'Brien et al 2017	Forster et al 2007 (Paleoceanography)	NA
6.18	6.18	43.2481	Mesozoic	Cretaceous	Upper	Cenomanian	94.2924	data	tex-86	NA	ODP 1260; Demerara Rise; depth 421.71	O'Brien et al 2017	Forster et al 2007 (Paleoceanography)	NA
6.18	6.18	42.6031	Mesozoic	Cretaceous	Upper	Cenomanian	94.2705	data	tex-86	NA	ODP 1260; Demerara Rise; depth 421.67	O'Brien et al 2017	Forster et al 2007 (Paleoceanography)	NA
6.18	6.18	40.1136	Mesozoic	Cretaceous	Upper	Cenomanian	94.2595	data	tex-86	NA	ODP 1260; Demerara Rise; depth 421.65	O'Brien et al 2017	Forster et al 2007 (Paleoceanography)	NA
6.18	6.18	39.4477	Mesozoic	Cretaceous	Upper	Cenomanian	94.2485	data	tex-86	NA	ODP 1260; Demerara Rise; depth 421.63	O'Brien et al 2017	Forster et al 2007 (Paleoceanography)	NA
6.18	6.18	42.0112	Mesozoic	Cretaceous	Upper	Cenomanian	94.2157	data	tex-86	NA	ODP 1260; Demerara Rise; depth 421.57	O'Brien et al 2017	Forster et al 2007 (Paleoceanography)	NA
6.18	6.18	37.5444	Mesozoic	Cretaceous	Upper	Cenomanian	94.1883	data	tex-86	NA	ODP 1260; Demerara Rise; depth 421.52	O'Brien et al 2017	Forster et al 2007 (Paleoceanography)	NA
6.18	6.18	42.6318	Mesozoic	Cretaceous	Upper	Cenomanian	94.1875	data	tex-86	NA	ODP 1260; Demerara Rise; depth 421.47	O'Brien et al 2017	Forster et al 2007 (Paleoceanography)	NA
6.18	6.18	40.0511	Mesozoic	Cretaceous	Upper	Cenomanian	94.1681	data	tex-86	NA	ODP 1260; Demerara Rise; depth 421.42	O'Brien et al 2017	Forster et al 2007 (Paleoceanography)	NA
6.18	6.18	42.6332	Mesozoic	Cretaceous	Upper	Cenomanian	94.1488	data	tex-86	NA	ODP 1260; Demerara Rise; depth 421.37	O'Brien et al 2017	Forster et al 2007 (Paleoceanography)	NA
6.18	6.18	41.9756	Mesozoic	Cretaceous	Upper	Cenomanian	94.1255	data	tex-86	NA	ODP 1260; Demerara Rise; depth 421.3	O'Brien et al 2017	Forster et al 2007 (Paleoceanography)	NA
6.18	6.18	40.7051	Mesozoic	Cretaceous	Upper	Cenomanian	94.0946	data	tex-86	NA	ODP 1260; Demerara Rise; depth 421.23	O'Brien et al 2017	Forster et al 2007 (Paleoceanography)	NA
6.18	6.18	42.6014	Mesozoic	Cretaceous	Upper	Cenomanian	94.052	data	tex-86	NA	ODP 1260; Demerara Rise; depth 421.12	O'Brien et al 2017	Forster et al 2007 (Paleoceanography)	NA
6.18	6.18	43.9191	Mesozoic	Cretaceous	Upper	Cenomanian	94.0171	data	tex-86	NA	ODP 1260; Demerara Rise; depth 421.03	O'Brien et al 2017	Forster et al 2007 (Paleoceanography)	NA
6.18	6.18	43.2712	Mesozoic	Cretaceous	Upper	Cenomanian	93.9784	data	tex-86	NA	ODP 1260; Demerara Rise; depth 420.93	O'Brien et al 2017	Forster et al 2007 (Paleoceanography)	NA
6.18	6.18	43.2871	Mesozoic	Cretaceous	Upper	Turonian	93.9359	data	tex-86	NA	ODP 1260; Demerara Rise; depth 420.82	O'Brien et al 2017	Forster et al 2007 (Paleoceanography)	NA
6.18	6.18	42.6227	Mesozoic	Cretaceous	Upper	Turonian	93.901	data	tex-86	NA	ODP 1260; Demerara Rise; depth 420.72	O'Brien et al 2017	Forster et al 2007 (Paleoceanography)	NA
6.18	6.18	42.6527	Mesozoic	Cretaceous	Upper	Turonian	93.8662	data	tex-86	NA	ODP 1260; Demerara Rise; depth 420.64	O'Brien et al 2017	Forster et al 2007 (Paleoceanography)	NA
6.18	6.18	43.9158	Mesozoic	Cretaceous	Upper	Turonian	93.8352	data	tex-86	NA	ODP 1260; Demerara Rise; depth 420.56	O'Brien et al 2017	Forster et al 2007 (Paleoceanography)	NA
6.18	6.18	43.2756	Mesozoic	Cretaceous	Upper	Turonian	93.8004	data	tex-86	NA	ODP 1260; Demerara Rise; depth 420.47	O'Brien et al 2017	Forster et al 2007 (Paleoceanography)	NA
6.18	6.18	42.6482	Mesozoic	Cretaceous	Upper	Turonian	93.7617	data	tex-86	NA	ODP 1260; Demerara Rise; depth 420.37	O'Brien et al 2017	Forster et al 2007 (Paleoceanography)	NA
6.18	6.18	43.2539	Mesozoic	Cretaceous	Upper	Turonian	93.723	data	tex-86	NA	ODP 1260; Demerara Rise; depth 420.27	O'Brien et al 2017	Forster et al 2007 (Paleoceanography)	NA
6.18	6.18	43.2579	Mesozoic	Cretaceous	Upper	Turonian	93.6842	data	tex-86	NA	ODP 1260; Demerara Rise; depth 420.17	O'Brien et al 2017	Forster et al 2007 (Paleoceanography)	NA
6.18	6.18	43.2552	Mesozoic	Cretaceous	Upper	Turonian	93.6533	data	tex-86	NA	ODP 1260; Demerara Rise; depth 420.08	O'Brien et al 2017	Forster et al 2007 (Paleoceanography)	NA
6.18	6.18	42.6517	Mesozoic	Cretaceous	Upper	Turonian	93.6184	data	tex-86	NA	ODP 1260; Demerara Rise; depth 420	O'Brien et al 2017	Forster et al 2007 (Paleoceanography)	NA
6.18	6.18	42.6557	Mesozoic	Cretaceous	Upper	Turonian	93.5759	data	tex-86	NA	ODP 1260; Demerara Rise; depth 419.89	O'Brien et al 2017	Forster et al 2007 (Paleoceanography)	NA
6.18	6.18	43.9321	Mesozoic	Cretaceous	Upper	Turonian	93.5371	data	tex-86	NA	ODP 1260; Demerara Rise; depth 419.79	O'Brien et al 2017	Forster et al 2007 (Paleoceanography)	NA
6.18	6.18	43.2463	Mesozoic	Cretaceous	Upper	Turonian	93.5178	data	tex-86	NA	ODP 1260; Demerara Rise; depth 421.21	O'Brien et al 2017	Forster et al 2007 (Paleoceanography)	NA
6.18	6.18	43.256	Mesozoic	Cretaceous	Upper	Turonian	93.4713	data	tex-86	NA	ODP 1260; Demerara Rise; depth 421.09	O'Brien et al 2017	Forster et al 2007 (Paleoceanography)	NA
6.18	6.18	43.2632	Mesozoic	Cretaceous	Upper	Turonian	93.421	data	tex-86	NA	ODP 1260; Demerara Rise; depth 420.96	O'Brien et al 2017	Forster et al 2007 (Paleoceanography)	NA
6.18	6.18	43.2761	Mesozoic	Cretaceous	Upper	Turonian	93.3707	data	tex-86	NA	ODP 1260; Demerara Rise; depth 420.83	O'Brien et al 2017	Forster et al 2007 (Paleoceanography)	NA
6.18	6.18	40.0829	Mesozoic	Cretaceous	Upper	Turonian	93.3242	data	tex-86	NA	ODP 1260; Demerara Rise; depth 420.71	O'Brien et al 2017	Forster et al 2007 (Paleoceanography)	NA
6.18	6.18	41.3538	Mesozoic	Cretaceous	Upper	Turonian	93.2855	data	tex-86	NA	ODP 1260; Demerara Rise; depth 420.61	O'Brien et al 2017	Forster et al 2007 (Paleoceanography)	NA
6.18	6.18	43.2619	Mesozoic	Cretaceous	Upper	Turonian	93.2507	data	tex-86	NA	ODP 1260; Demerara Rise; depth 420.52	O'Brien et al 2017	Forster et al 2007 (Paleoceanography)	NA
6.18	6.18	43.2631	Mesozoic	Cretaceous	Upper	Turonian	93.1346	data	tex-86	NA	ODP 1260; Demerara Rise; depth 420.22	O'Brien et al 2017	Forster et al 2007 (Paleoceanography)	NA
6.18	6.18	41.9483	Mesozoic	Cretaceous	Upper	Turonian	93.0571	data	tex-86	NA	ODP 1260; Demerara Rise; depth 420.02	O'Brien et al 2017	Forster et al 2007 (Paleoceanography)	NA
6.18	6.18	42.6495	Mesozoic	Cretaceous	Upper	Turonian	92.8326	data	tex-86	NA	ODP 1260; Demerara Rise; depth 419.44	O'Brien et al 2017	Forster et al 2007 (Paleoceanography)	NA
6.18	6.18	41.996	Mesozoic	Cretaceous	Upper	Turonian	92.6352	data	tex-86	NA	ODP 1260; Demerara Rise; depth 418.93	O'Brien et al 2017	Forster et al 2007 (Paleoceanography)	NA
6.18	6.18	32.8426	Mesozoic	Cretaceous	Upper	Cenomanian	98.5447	data	O-18	NA	Site 1260; Demerara Rise Tropical Atlantic; depth 435.86	O'Brien et al 2017	Forster et al 2007 (Paleoceanography)	NA
6.18	6.18	33.8046	Mesozoic	Cretaceous	Upper	Cenomanian	97.6412	data	O-18	NA	Site 1260; Demerara Rise Tropical Atlantic; depth 433.8	O'Brien et al 2017	Forster et al 2007 (Paleoceanography)	NA
6.18	6.18	34.7666	Mesozoic	Cretaceous	Upper	Cenomanian	97.6412	data	O-18	NA	Site 1260; Demerara Rise Tropical Atlantic; depth 433.8	O'Brien et al 2017	Forster et al 2007 (Paleoceanography)	NA
6.18	6.18	32.8426	Mesozoic	Cretaceous	Upper	Cenomanian	97.5974	data	O-18	NA	Site 1260; Demerara Rise Tropical Atlantic; depth 433.7	O'Brien et al 2017	Forster et al 2007 (Paleoceanography)	NA
6.18	6.18	33.8046	Mesozoic	Cretaceous	Upper	Cenomanian	97.4132	data	O-18	NA	Site 1260; Demerara Rise Tropical Atlantic; depth 433.28	O'Brien et al 2017	Forster et al 2007 (Paleoceanography)	NA
6.18	6.18	33.8046	Mesozoic	Cretaceous	Upper	Cenomanian	97.2816	data	O-18	NA	Site 1260; Demerara Rise Tropical Atlantic; depth 432.98	O'Brien et al 2017	Forster et al 2007 (Paleoceanography)	NA
6.18	6.18	33.3236	Mesozoic	Cretaceous	Upper	Cenomanian	97.2816	data	O-18	NA	Site 1260; Demerara Rise Tropical Atlantic; depth 432.98	O'Brien et al 2017	Forster et al 2007 (Paleoceanography)	NA
6.18	6.18	33.8046	Mesozoic	Cretaceous	Upper	Cenomanian	96.9746	data	O-18	NA	Site 1260; Demerara Rise Tropical Atlantic; depth 432.28	O'Brien et al 2017	Forster et al 2007 (Paleoceanography)	NA
6.18	6.18	34.2856	Mesozoic	Cretaceous	Upper	Cenomanian	96.9746	data	O-18	NA	Site 1260; Demerara Rise Tropical Atlantic; depth 432.28	O'Brien et al 2017	Forster et al 2007 (Paleoceanography)	NA
6.18	6.18	33.8046	Mesozoic	Cretaceous	Upper	Cenomanian	96.7553	data	O-18	NA	Site 1260; Demerara Rise Tropical Atlantic; depth 431.78	O'Brien et al 2017	Forster et al 2007 (Paleoceanography)	NA
6.18	6.18	33.8046	Mesozoic	Cretaceous	Upper	Cenomanian	96.7114	data	O-18	NA	Site 1260; Demerara Rise Tropical Atlantic; depth 431.68	O'Brien et al 2017	Forster et al 2007 (Paleoceanography)	NA
6.18	6.18	32.8426	Mesozoic	Cretaceous	Upper	Cenomanian	96.7114	data	O-18	NA	Site 1260; Demerara Rise Tropical Atlantic; depth 431.68	O'Brien et al 2017	Forster et al 2007 (Paleoceanography)	NA
6.18	6.18	34.2856	Mesozoic	Cretaceous	Upper	Cenomanian	96.6237	data	O-18	NA	Site 1260; Demerara Rise Tropical Atlantic; depth 431.48	O'Brien et al 2017	Forster et al 2007 (Paleoceanography)	NA
6.18	6.18	31.3996	Mesozoic	Cretaceous	Upper	Cenomanian	96.536	data	O-18	NA	Site 1260; Demerara Rise Tropical Atlantic; depth 431.28	O'Brien et al 2017	Forster et al 2007 (Paleoceanography)	NA
6.18	6.18	33.8046	Mesozoic	Cretaceous	Upper	Cenomanian	96.4482	data	O-18	NA	Site 1260; Demerara Rise Tropical Atlantic; depth 431.08	O'Brien et al 2017	Forster et al 2007 (Paleoceanography)	NA
6.18	6.18	34.2856	Mesozoic	Cretaceous	Upper	Cenomanian	96.3342	data	O-18	NA	Site 1260; Demerara Rise Tropical Atlantic; depth 430.82	O'Brien et al 2017	Forster et al 2007 (Paleoceanography)	NA
6.18	6.18	35.7286	Mesozoic	Cretaceous	Upper	Cenomanian	96.2904	data	O-18	NA	Site 1260; Demerara Rise Tropical Atlantic; depth 430.72	O'Brien et al 2017	Forster et al 2007 (Paleoceanography)	NA
6.18	6.18	34.2856	Mesozoic	Cretaceous	Upper	Cenomanian	96.2904	data	O-18	NA	Site 1260; Demerara Rise Tropical Atlantic; depth 430.72	O'Brien et al 2017	Forster et al 2007 (Paleoceanography)	NA
6.18	6.18	33.8046	Mesozoic	Cretaceous	Upper	Cenomanian	96.0096	data	O-18	NA	Site 1260; Demerara Rise Tropical Atlantic; depth 430.08	O'Brien et al 2017	Forster et al 2007 (Paleoceanography)	NA
6.18	6.18	35.2476	Mesozoic	Cretaceous	Upper	Cenomanian	95.8781	data	O-18	NA	Site 1260; Demerara Rise Tropical Atlantic; depth 429.78	O'Brien et al 2017	Forster et al 2007 (Paleoceanography)	NA
6.18	6.18	33.8046	Mesozoic	Cretaceous	Upper	Cenomanian	95.7904	data	O-18	NA	Site 1260; Demerara Rise Tropical Atlantic; depth 429.58	O'Brien et al 2017	Forster et al 2007 (Paleoceanography)	NA
6.18	6.18	31.3996	Mesozoic	Cretaceous	Upper	Cenomanian	95.7026	data	O-18	NA	Site 1260; Demerara Rise Tropical Atlantic; depth 429.38	O'Brien et al 2017	Forster et al 2007 (Paleoceanography)	NA
6.18	6.18	35.2476	Mesozoic	Cretaceous	Upper	Cenomanian	95.7026	data	O-18	NA	Site 1260; Demerara Rise Tropical Atlantic; depth 429.38	O'Brien et al 2017	Forster et al 2007 (Paleoceanography)	NA
6.18	6.18	31.8806	Mesozoic	Cretaceous	Upper	Cenomanian	95.6149	data	O-18	NA	Site 1260; Demerara Rise Tropical Atlantic; depth 429.18	O'Brien et al 2017	Forster et al 2007 (Paleoceanography)	NA
6.18	6.18	35.2476	Mesozoic	Cretaceous	Upper	Cenomanian	95.6149	data	O-18	NA	Site 1260; Demerara Rise Tropical Atlantic; depth 429.18	O'Brien et al 2017	Forster et al 2007 (Paleoceanography)	NA
6.18	6.18	34.7666	Mesozoic	Cretaceous	Upper	Cenomanian	95.5272	data	O-18	NA	Site 1260; Demerara Rise Tropical Atlantic; depth 428.98	O'Brien et al 2017	Forster et al 2007 (Paleoceanography)	NA
6.18	6.18	37.6526	Mesozoic	Cretaceous	Upper	Cenomanian	95.5272	data	O-18	NA	Site 1260; Demerara Rise Tropical Atlantic; depth 428.98	O'Brien et al 2017	Forster et al 2007 (Paleoceanography)	NA
6.18	6.18	35.2476	Mesozoic	Cretaceous	Upper	Cenomanian	95.4395	data	O-18	NA	Site 1260; Demerara Rise Tropical Atlantic; depth 428.78	O'Brien et al 2017	Forster et al 2007 (Paleoceanography)	NA
6.18	6.18	36.2096	Mesozoic	Cretaceous	Upper	Cenomanian	95.4395	data	O-18	NA	Site 1260; Demerara Rise Tropical Atlantic; depth 428.78	O'Brien et al 2017	Forster et al 2007 (Paleoceanography)	NA
6.18	6.18	33.8046	Mesozoic	Cretaceous	Upper	Cenomanian	94.457	data	O-18	NA	Site 1260; Demerara Rise Tropical Atlantic; depth 426.54	O'Brien et al 2017	Forster et al 2007 (Paleoceanography)	NA
6.18	6.18	34.2856	Mesozoic	Cretaceous	Upper	Cenomanian	94.457	data	O-18	NA	Site 1260; Demerara Rise Tropical Atlantic; depth 426.54	O'Brien et al 2017	Forster et al 2007 (Paleoceanography)	NA
6.18	6.18	36.6906	Mesozoic	Cretaceous	Upper	Turonian	93.0974	data	O-18	NA	Site 1260; Demerara Rise Tropical Atlantic; depth 423.44	O'Brien et al 2017	Forster et al 2007 (Paleoceanography)	NA
6.18	6.18	36.2096	Mesozoic	Cretaceous	Upper	Turonian	93.0096	data	O-18	NA	Site 1260; Demerara Rise Tropical Atlantic; depth 423.24	O'Brien et al 2017	Forster et al 2007 (Paleoceanography)	NA
6.18	6.18	37.6526	Mesozoic	Cretaceous	Upper	Turonian	93.0096	data	O-18	NA	Site 1260; Demerara Rise Tropical Atlantic; depth 423.24	O'Brien et al 2017	Forster et al 2007 (Paleoceanography)	NA
6.18	6.18	35.2476	Mesozoic	Cretaceous	Upper	Turonian	92.6763	data	O-18	NA	Site 1260; Demerara Rise Tropical Atlantic; depth 422.48	O'Brien et al 2017	Forster et al 2007 (Paleoceanography)	NA
6.18	6.18	36.2096	Mesozoic	Cretaceous	Upper	Turonian	92.6763	data	O-18	NA	Site 1260; Demerara Rise Tropical Atlantic; depth 422.48	O'Brien et al 2017	Forster et al 2007 (Paleoceanography)	NA
6.18	6.18	33.3236	Mesozoic	Cretaceous	Upper	Turonian	92.6325	data	O-18	NA	Site 1260; Demerara Rise Tropical Atlantic; depth 422.38	O'Brien et al 2017	Forster et al 2007 (Paleoceanography)	NA
6.18	6.18	33.8046	Mesozoic	Cretaceous	Upper	Turonian	92.5447	data	O-18	NA	Site 1260; Demerara Rise Tropical Atlantic; depth 422.18	O'Brien et al 2017	Forster et al 2007 (Paleoceanography)	NA
6.18	6.18	35.2476	Mesozoic	Cretaceous	Upper	Turonian	92.5009	data	O-18	NA	Site 1260; Demerara Rise Tropical Atlantic; depth 422.08	O'Brien et al 2017	Forster et al 2007 (Paleoceanography)	NA
6.18	6.18	35.2476	Mesozoic	Cretaceous	Upper	Turonian	92.5009	data	O-18	NA	Site 1260; Demerara Rise Tropical Atlantic; depth 422.08	O'Brien et al 2017	Forster et al 2007 (Paleoceanography)	NA
6.18	6.18	33.8046	Mesozoic	Cretaceous	Upper	Turonian	91.8956	data	O-18	NA	Site 1260; Demerara Rise Tropical Atlantic; depth 420.7	O'Brien et al 2017	Forster et al 2007 (Paleoceanography)	NA
6.18	6.18	37.1716	Mesozoic	Cretaceous	Upper	Turonian	91.8956	data	O-18	NA	Site 1260; Demerara Rise Tropical Atlantic; depth 420.7	O'Brien et al 2017	Forster et al 2007 (Paleoceanography)	NA
6.18	6.18	35.2476	Mesozoic	Cretaceous	Upper	Turonian	91.8518	data	O-18	NA	Site 1260; Demerara Rise Tropical Atlantic; depth 420.6	O'Brien et al 2017	Forster et al 2007 (Paleoceanography)	NA
6.18	6.18	34.7666	Mesozoic	Cretaceous	Upper	Turonian	91.7202	data	O-18	NA	Site 1260; Demerara Rise Tropical Atlantic; depth 420.3	O'Brien et al 2017	Forster et al 2007 (Paleoceanography)	NA
6.18	6.18	34.7666	Mesozoic	Cretaceous	Upper	Turonian	91.7202	data	O-18	NA	Site 1260; Demerara Rise Tropical Atlantic; depth 420.3	O'Brien et al 2017	Forster et al 2007 (Paleoceanography)	NA
6.18	6.18	30.9186	Mesozoic	Cretaceous	Upper	Turonian	91.3693	data	O-18	NA	Site 1260; Demerara Rise Tropical Atlantic; depth 419.5	O'Brien et al 2017	Forster et al 2007 (Paleoceanography)	NA
6.18	6.18	34.2856	Mesozoic	Cretaceous	Upper	Turonian	91.3693	data	O-18	NA	Site 1260; Demerara Rise Tropical Atlantic; depth 419.5	O'Brien et al 2017	Forster et al 2007 (Paleoceanography)	NA
6.18	6.18	34.7666	Mesozoic	Cretaceous	Upper	Turonian	91.3518	data	O-18	NA	Site 1260; Demerara Rise Tropical Atlantic; depth 419.46	O'Brien et al 2017	Forster et al 2007 (Paleoceanography)	NA
6.18	6.18	33.8046	Mesozoic	Cretaceous	Upper	Turonian	91.1588	data	O-18	NA	Site 1260; Demerara Rise Tropical Atlantic; depth 419.02	O'Brien et al 2017	Forster et al 2007 (Paleoceanography)	NA
6.18	6.18	33.8046	Mesozoic	Cretaceous	Upper	Turonian	90.8254	data	O-18	NA	Site 1260; Demerara Rise Tropical Atlantic; depth 418.26	O'Brien et al 2017	Forster et al 2007 (Paleoceanography)	NA
6.18	6.18	34.2856	Mesozoic	Cretaceous	Upper	Turonian	90.6939	data	O-18	NA	Site 1260; Demerara Rise Tropical Atlantic; depth 417.96	O'Brien et al 2017	Forster et al 2007 (Paleoceanography)	NA
6.18	6.18	35.7286	Mesozoic	Cretaceous	Upper	Turonian	90.6939	data	O-18	NA	Site 1260; Demerara Rise Tropical Atlantic; depth 417.96	O'Brien et al 2017	Forster et al 2007 (Paleoceanography)	NA
6.18	6.18	34.2856	Mesozoic	Cretaceous	Upper	Turonian	90.6061	data	O-18	NA	Site 1260; Demerara Rise Tropical Atlantic; depth 417.76	O'Brien et al 2017	Forster et al 2007 (Paleoceanography)	NA
-6	6	35	Cenozoic	Palaeogene	Eocene	Bartonian	39	data	Δ47	KW01	Nanggulan Java; Nanggulan FM; foraminifera; Nummulites djokdjokartae	Evans et al 2018	NA	NA
-6	6	36.3	Cenozoic	Palaeogene	Eocene	Bartonian	39	data	Δ47	KW03	Nanggulan Java; Nanggulan FM; foraminifera; Nummulites djokdjokartae	Evans et al 2018	NA	NA
5.69	5.69	43.6514	Mesozoic	Cretaceous	Upper	Turonian	93.2816	data	tex-86	NA	ODP 1259; Demerara Rise; depth	O'Brien et al 2017	Bornemann et al., 2008	NA
5.69	5.69	41.5393	Mesozoic	Cretaceous	Upper	Turonian	93.2222	data	tex-86	NA	ODP 1259; Demerara Rise; depth	O'Brien et al 2017	Bornemann et al., 2008	NA
5.69	5.69	42.6667	Mesozoic	Cretaceous	Upper	Turonian	93.1612	data	tex-86	NA	ODP 1259; Demerara Rise; depth	O'Brien et al 2017	Bornemann et al., 2008	NA
5.69	5.69	42.0589	Mesozoic	Cretaceous	Upper	Turonian	93.115	data	tex-86	NA	ODP 1259; Demerara Rise; depth	O'Brien et al 2017	Bornemann et al., 2008	NA
5.69	5.69	43.2233	Mesozoic	Cretaceous	Upper	Turonian	93.11	data	tex-86	NA	ODP 1259; Demerara Rise; depth	O'Brien et al 2017	Bornemann et al., 2008	NA
5.69	5.69	42.2685	Mesozoic	Cretaceous	Upper	Turonian	93.1041	data	tex-86	NA	ODP 1259; Demerara Rise; depth	O'Brien et al 2017	Bornemann et al., 2008	NA
5.69	5.69	42.9402	Mesozoic	Cretaceous	Upper	Turonian	93.0958	data	tex-86	NA	ODP 1259; Demerara Rise; depth	O'Brien et al 2017	Bornemann et al., 2008	NA
5.69	5.69	43.3448	Mesozoic	Cretaceous	Upper	Turonian	93.0859	data	tex-86	NA	ODP 1259; Demerara Rise; depth	O'Brien et al 2017	Bornemann et al., 2008	NA
5.69	5.69	43.1985	Mesozoic	Cretaceous	Upper	Turonian	93.0777	data	tex-86	NA	ODP 1259; Demerara Rise; depth	O'Brien et al 2017	Bornemann et al., 2008	NA
5.69	5.69	43.2783	Mesozoic	Cretaceous	Upper	Turonian	93.0695	data	tex-86	NA	ODP 1259; Demerara Rise; depth	O'Brien et al 2017	Bornemann et al., 2008	NA
5.69	5.69	42.9871	Mesozoic	Cretaceous	Upper	Turonian	93.0612	data	tex-86	NA	ODP 1259; Demerara Rise; depth	O'Brien et al 2017	Bornemann et al., 2008	NA
5.69	5.69	42.0812	Mesozoic	Cretaceous	Upper	Turonian	93.0579	data	tex-86	NA	ODP 1259; Demerara Rise; depth	O'Brien et al 2017	Bornemann et al., 2008	NA
5.69	5.69	42.7016	Mesozoic	Cretaceous	Upper	Turonian	93.0546	data	tex-86	NA	ODP 1259; Demerara Rise; depth	O'Brien et al 2017	Bornemann et al., 2008	NA
5.69	5.69	43.1268	Mesozoic	Cretaceous	Upper	Turonian	93.0513	data	tex-86	NA	ODP 1259; Demerara Rise; depth	O'Brien et al 2017	Bornemann et al., 2008	NA
5.69	5.69	43.1682	Mesozoic	Cretaceous	Upper	Turonian	93.0496	data	tex-86	NA	ODP 1259; Demerara Rise; depth	O'Brien et al 2017	Bornemann et al., 2008	NA
5.69	5.69	43.1981	Mesozoic	Cretaceous	Upper	Turonian	93.048	data	tex-86	NA	ODP 1259; Demerara Rise; depth	O'Brien et al 2017	Bornemann et al., 2008	NA
5.69	5.69	43.336	Mesozoic	Cretaceous	Upper	Turonian	93.0464	data	tex-86	NA	ODP 1259; Demerara Rise; depth	O'Brien et al 2017	Bornemann et al., 2008	NA
5.69	5.69	43.1022	Mesozoic	Cretaceous	Upper	Turonian	93.0431	data	tex-86	NA	ODP 1259; Demerara Rise; depth	O'Brien et al 2017	Bornemann et al., 2008	NA
5.69	5.69	42.7556	Mesozoic	Cretaceous	Upper	Turonian	93.0414	data	tex-86	NA	ODP 1259; Demerara Rise; depth	O'Brien et al 2017	Bornemann et al., 2008	NA
5.69	5.69	42.4665	Mesozoic	Cretaceous	Upper	Turonian	93.0397	data	tex-86	NA	ODP 1259; Demerara Rise; depth	O'Brien et al 2017	Bornemann et al., 2008	NA
5.69	5.69	41.8085	Mesozoic	Cretaceous	Upper	Turonian	93.0365	data	tex-86	NA	ODP 1259; Demerara Rise; depth	O'Brien et al 2017	Bornemann et al., 2008	NA
5.69	5.69	43.2046	Mesozoic	Cretaceous	Upper	Turonian	93.0315	data	tex-86	NA	ODP 1259; Demerara Rise; depth	O'Brien et al 2017	Bornemann et al., 2008	NA
5.69	5.69	43.227	Mesozoic	Cretaceous	Upper	Turonian	93.0299	data	tex-86	NA	ODP 1259; Demerara Rise; depth	O'Brien et al 2017	Bornemann et al., 2008	NA
5.69	5.69	42.3554	Mesozoic	Cretaceous	Upper	Turonian	93.0216	data	tex-86	NA	ODP 1259; Demerara Rise; depth	O'Brien et al 2017	Bornemann et al., 2008	NA
5.69	5.69	42.8313	Mesozoic	Cretaceous	Upper	Turonian	93.0166	data	tex-86	NA	ODP 1259; Demerara Rise; depth	O'Brien et al 2017	Bornemann et al., 2008	NA
5.69	5.69	41.5953	Mesozoic	Cretaceous	Upper	Turonian	93.0071	data	tex-86	NA	ODP 1259; Demerara Rise; depth	O'Brien et al 2017	Bornemann et al., 2008	NA
5.69	5.69	41.9653	Mesozoic	Cretaceous	Upper	Turonian	93.0038	data	tex-86	NA	ODP 1259; Demerara Rise; depth	O'Brien et al 2017	Bornemann et al., 2008	NA
5.69	5.69	41.9976	Mesozoic	Cretaceous	Upper	Turonian	92.9988	data	tex-86	NA	ODP 1259; Demerara Rise; depth	O'Brien et al 2017	Bornemann et al., 2008	NA
5.69	5.69	41.8411	Mesozoic	Cretaceous	Upper	Turonian	92.9429	data	tex-86	NA	ODP 1259; Demerara Rise; depth	O'Brien et al 2017	Bornemann et al., 2008	NA
5.69	5.69	42.0522	Mesozoic	Cretaceous	Upper	Turonian	92.9323	data	tex-86	NA	ODP 1259; Demerara Rise; depth	O'Brien et al 2017	Bornemann et al., 2008	NA
5.69	5.69	41.6002	Mesozoic	Cretaceous	Upper	Turonian	92.9126	data	tex-86	NA	ODP 1259; Demerara Rise; depth	O'Brien et al 2017	Bornemann et al., 2008	NA
5.69	5.69	41.0847	Mesozoic	Cretaceous	Upper	Turonian	92.8974	data	tex-86	NA	ODP 1259; Demerara Rise; depth	O'Brien et al 2017	Bornemann et al., 2008	NA
5.69	5.69	41.1357	Mesozoic	Cretaceous	Upper	Turonian	92.8822	data	tex-86	NA	ODP 1259; Demerara Rise; depth	O'Brien et al 2017	Bornemann et al., 2008	NA
5.69	5.69	41.6252	Mesozoic	Cretaceous	Upper	Turonian	92.8519	data	tex-86	NA	ODP 1259; Demerara Rise; depth	O'Brien et al 2017	Bornemann et al., 2008	NA
5.69	5.69	42.2021	Mesozoic	Cretaceous	Upper	Turonian	92.8367	data	tex-86	NA	ODP 1259; Demerara Rise; depth	O'Brien et al 2017	Bornemann et al., 2008	NA
5.69	5.69	43.0774	Mesozoic	Cretaceous	Upper	Turonian	92.7912	data	tex-86	NA	ODP 1259; Demerara Rise; depth	O'Brien et al 2017	Bornemann et al., 2008	NA
5.69	5.69	42.8789	Mesozoic	Cretaceous	Upper	Turonian	92.7305	data	tex-86	NA	ODP 1259; Demerara Rise; depth	O'Brien et al 2017	Bornemann et al., 2008	NA
5.69	5.69	41.53	Mesozoic	Cretaceous	Upper	Turonian	92.6546	data	tex-86	NA	ODP 1259; Demerara Rise; depth	O'Brien et al 2017	Bornemann et al., 2008	NA
5.69	5.69	41.5645	Mesozoic	Cretaceous	Upper	Turonian	92.5727	data	tex-86	NA	ODP 1259; Demerara Rise; depth	O'Brien et al 2017	Bornemann et al., 2008	NA
5.69	5.69	42.5075	Mesozoic	Cretaceous	Upper	Turonian	92.5059	data	tex-86	NA	ODP 1259; Demerara Rise; depth	O'Brien et al 2017	Bornemann et al., 2008	NA
5.69	5.69	42.8905	Mesozoic	Cretaceous	Upper	Turonian	92.4452	data	tex-86	NA	ODP 1259; Demerara Rise; depth	O'Brien et al 2017	Bornemann et al., 2008	NA
5.69	5.69	43.0738	Mesozoic	Cretaceous	Upper	Turonian	91.732	data	tex-86	NA	ODP 1259; Demerara Rise; depth	O'Brien et al 2017	Bornemann et al., 2008	NA
5.69	5.69	41.4314	Mesozoic	Cretaceous	Upper	Turonian	90.9854	data	tex-86	NA	ODP 1259; Demerara Rise; depth	O'Brien et al 2017	Bornemann et al., 2008	NA
5.69	5.69	41.4975	Mesozoic	Cretaceous	Upper	Turonian	90.4209	data	tex-86	NA	ODP 1259; Demerara Rise; depth	O'Brien et al 2017	Bornemann et al., 2008	NA
5.69	5.69	41.7289	Mesozoic	Cretaceous	Upper	Turonian	90.2013	data	tex-86	NA	ODP 1259; Demerara Rise; depth	O'Brien et al 2017	Bornemann et al., 2008	NA
5.69	5.69	41.0382	Mesozoic	Cretaceous	Upper	Turonian	90.1557	data	tex-86	NA	ODP 1259; Demerara Rise; depth	O'Brien et al 2017	Bornemann et al., 2008	NA
5.69	5.69	41.6246	Mesozoic	Cretaceous	Upper	Turonian	90.0282	data	tex-86	NA	ODP 1259; Demerara Rise; depth	O'Brien et al 2017	Bornemann et al., 2008	NA
5.69	5.69	41.8964	Mesozoic	Cretaceous	Upper	Turonian	89.9714	data	tex-86	NA	ODP 1259; Demerara Rise; depth	O'Brien et al 2017	Bornemann et al., 2008	NA
5.69	5.69	40.8337	Mesozoic	Cretaceous	Upper	Turonian	89.8668	data	tex-86	NA	ODP 1259; Demerara Rise; depth	O'Brien et al 2017	Bornemann et al., 2008	NA
5.69	5.69	40.7172	Mesozoic	Cretaceous	Upper	Santonian	93.8981	data	tex-86	NA	ODP 1259; Demerara Rise; depth 544.61	O'Brien et al 2017	Forster et al 2007 (Geology)	NA
5.69	5.69	43.2671	Mesozoic	Cretaceous	Upper	Santonian	93.8717	data	tex-86	NA	ODP 1259; Demerara Rise; depth 543.81	O'Brien et al 2017	Forster et al 2007 (Geology)	NA
5.69	5.69	43.2576	Mesozoic	Cretaceous	Upper	Turonian	93.835	data	tex-86	NA	ODP 1259; Demerara Rise; depth 542.7	O'Brien et al 2017	Forster et al 2007 (Geology)	NA
5.69	5.69	42.6153	Mesozoic	Cretaceous	Upper	Turonian	93.7895	data	tex-86	NA	ODP 1259; Demerara Rise; depth 541.32	O'Brien et al 2017	Forster et al 2007 (Geology)	NA
5.69	5.69	41.954	Mesozoic	Cretaceous	Upper	Turonian	93.7384	data	tex-86	NA	ODP 1259; Demerara Rise; depth 539.77	O'Brien et al 2017	Forster et al 2007 (Geology)	NA
5.69	5.69	42.0037	Mesozoic	Cretaceous	Upper	Turonian	93.675	data	tex-86	NA	ODP 1259; Demerara Rise; depth 537.85	O'Brien et al 2017	Forster et al 2007 (Geology)	NA
5.69	5.69	43.9246	Mesozoic	Cretaceous	Upper	Turonian	93.6347	data	tex-86	NA	ODP 1259; Demerara Rise; depth 540.3	O'Brien et al 2017	Forster et al 2007 (Geology)	NA
5.69	5.69	42.6331	Mesozoic	Cretaceous	Upper	Turonian	93.5951	data	tex-86	NA	ODP 1259; Demerara Rise; depth 539.1	O'Brien et al 2017	Forster et al 2007 (Geology)	NA
5.69	5.69	41.9613	Mesozoic	Cretaceous	Upper	Turonian	93.5572	data	tex-86	NA	ODP 1259; Demerara Rise; depth 535.49	O'Brien et al 2017	Forster et al 2007 (Geology)	NA
5.69	5.69	42.0183	Mesozoic	Cretaceous	Upper	Turonian	93.5149	data	tex-86	NA	ODP 1259; Demerara Rise; depth 534.21	O'Brien et al 2017	Forster et al 2007 (Geology)	NA
5.69	5.69	41.9981	Mesozoic	Cretaceous	Upper	Turonian	93.4655	data	tex-86	NA	ODP 1259; Demerara Rise; depth 532.71	O'Brien et al 2017	Forster et al 2007 (Geology)	NA
5.69	5.69	42.6538	Mesozoic	Cretaceous	Upper	Turonian	93.416	data	tex-86	NA	ODP 1259; Demerara Rise; depth 531.21	O'Brien et al 2017	Forster et al 2007 (Geology)	NA
5.69	5.69	38.181	Mesozoic	Cretaceous	Upper	Turonian	93.3665	data	tex-86	NA	ODP 1259; Demerara Rise; depth 529.71	O'Brien et al 2017	Forster et al 2007 (Geology)	NA
5.69	5.69	43.2478	Mesozoic	Cretaceous	Upper	Turonian	93.3189	data	tex-86	NA	ODP 1259; Demerara Rise; depth 528.27	O'Brien et al 2017	Forster et al 2007 (Geology)	NA
5.69	5.69	43.2274	Mesozoic	Cretaceous	Upper	Turonian	93.309	data	tex-86	NA	ODP 1259; Demerara Rise; depth 527.38	O'Brien et al 2017	Forster et al 2007 (Geology)	NA
5.69	5.69	42.0091	Mesozoic	Cretaceous	Upper	Turonian	93.3008	data	tex-86	NA	ODP 1259; Demerara Rise; depth 527.13	O'Brien et al 2017	Forster et al 2007 (Geology)	NA
5.69	5.69	41.9793	Mesozoic	Cretaceous	Upper	Turonian	93.2678	data	tex-86	NA	ODP 1259; Demerara Rise; depth 526.13	O'Brien et al 2017	Forster et al 2007 (Geology)	NA
5.69	5.69	40.7045	Mesozoic	Cretaceous	Upper	Turonian	93.2183	data	tex-86	NA	ODP 1259; Demerara Rise; depth 524.63	O'Brien et al 2017	Forster et al 2007 (Geology)	NA
5.69	5.69	40.0579	Mesozoic	Cretaceous	Upper	Turonian	93.1688	data	tex-86	NA	ODP 1259; Demerara Rise; depth 523.13	O'Brien et al 2017	Forster et al 2007 (Geology)	NA
5.69	5.69	41.9814	Mesozoic	Cretaceous	Upper	Turonian	93.1193	data	tex-86	NA	ODP 1259; Demerara Rise; depth 521.63	O'Brien et al 2017	Forster et al 2007 (Geology)	NA
5.69	5.69	43.2854	Mesozoic	Cretaceous	Upper	Turonian	93.0704	data	tex-86	NA	ODP 1259; Demerara Rise; depth 520.15	O'Brien et al 2017	Forster et al 2007 (Geology)	NA
5.69	5.69	43.9129	Mesozoic	Cretaceous	Upper	Turonian	93.0209	data	tex-86	NA	ODP 1259; Demerara Rise; depth 518.65	O'Brien et al 2017	Forster et al 2007 (Geology)	NA
5.69	5.69	43.8797	Mesozoic	Cretaceous	Upper	Turonian	92.7699	data	tex-86	NA	ODP 1259; Demerara Rise; depth 516.02	O'Brien et al 2017	Forster et al 2007 (Geology)	NA
5.69	5.69	43.2492	Mesozoic	Cretaceous	Upper	Turonian	92.1963	data	tex-86	NA	ODP 1259; Demerara Rise; depth 514.13	O'Brien et al 2017	Forster et al 2007 (Geology)	NA
5.69	5.69	43.2899	Mesozoic	Cretaceous	Upper	Turonian	91.8807	data	tex-86	NA	ODP 1259; Demerara Rise; depth 516.44	O'Brien et al 2017	Forster et al 2007 (Geology)	NA
5.69	5.69	43.27	Mesozoic	Cretaceous	Upper	Turonian	91.474	data	tex-86	NA	ODP 1259; Demerara Rise; depth 515.1	O'Brien et al 2017	Forster et al 2007 (Geology)	NA
5.69	5.69	43.9172	Mesozoic	Cretaceous	Upper	Turonian	90.9004	data	tex-86	NA	ODP 1259; Demerara Rise; depth 510.46	O'Brien et al 2017	Forster et al 2007 (Geology)	NA
5.69	5.69	41.9784	Mesozoic	Cretaceous	Upper	Turonian	90.5058	data	tex-86	NA	ODP 1259; Demerara Rise; depth 509.16	O'Brien et al 2017	Forster et al 2007 (Geology)	NA
5.69	5.69	43.2505	Mesozoic	Cretaceous	Upper	Turonian	90.3146	data	tex-86	NA	ODP 1259; Demerara Rise; depth 511	O'Brien et al 2017	Forster et al 2007 (Geology)	NA
5.69	5.69	41.9947	Mesozoic	Cretaceous	Upper	Turonian	90.2071	data	tex-86	NA	ODP 1259; Demerara Rise; depth 509.64	O'Brien et al 2017	Forster et al 2007 (Geology)	NA
5.69	5.69	43.252	Mesozoic	Cretaceous	Upper	Turonian	90.1356	data	tex-86	NA	ODP 1259; Demerara Rise; depth 505.02	O'Brien et al 2017	Forster et al 2007 (Geology)	NA
5.69	5.69	41.3551	Mesozoic	Cretaceous	Upper	Turonian	90.08	data	tex-86	NA	ODP 1259; Demerara Rise; depth 503.69	O'Brien et al 2017	Forster et al 2007 (Geology)	NA
5.69	5.69	41.9786	Mesozoic	Cretaceous	Upper	Turonian	90.0182	data	tex-86	NA	ODP 1259; Demerara Rise; depth 502.21	O'Brien et al 2017	Forster et al 2007 (Geology)	NA
5.69	5.69	41.9678	Mesozoic	Cretaceous	Upper	Turonian	89.9546	data	tex-86	NA	ODP 1259; Demerara Rise; depth 501.1	O'Brien et al 2017	Forster et al 2007 (Geology)	NA
5.69	5.69	41.3519	Mesozoic	Cretaceous	Upper	Turonian	89.8923	data	tex-86	NA	ODP 1259; Demerara Rise; depth 499.61	O'Brien et al 2017	Forster et al 2007 (Geology)	NA
5.54491	5.54491	35.915	Mesozoic	Cretaceous	Upper	Turonian	92.0705	data	O-18	NA	Site 1259; Demerara Rise Tropical Atlantic; depth 530.78	O'Brien et al 2017	Bornemann et al., 2008	NA
5.54491	5.54491	34.799	Mesozoic	Cretaceous	Upper	Turonian	92.0705	data	O-18	NA	Site 1259; Demerara Rise Tropical Atlantic; depth 530.78	O'Brien et al 2017	Bornemann et al., 2008	NA
5.54491	5.54491	36.6076	Mesozoic	Cretaceous	Upper	Turonian	92.0705	data	O-18	NA	Site 1259; Demerara Rise Tropical Atlantic; depth 530.78	O'Brien et al 2017	Bornemann et al., 2008	NA
5.54491	5.54491	36.3575	Mesozoic	Cretaceous	Upper	Turonian	92.0705	data	O-18	NA	Site 1259; Demerara Rise Tropical Atlantic; depth 530.78	O'Brien et al 2017	Bornemann et al., 2008	NA
5.54491	5.54491	35.4532	Mesozoic	Cretaceous	Upper	Turonian	92.0655	data	O-18	NA	Site 1259; Demerara Rise Tropical Atlantic; depth 530.73	O'Brien et al 2017	Bornemann et al., 2008	NA
5.54491	5.54491	35.28	Mesozoic	Cretaceous	Upper	Turonian	92.0655	data	O-18	NA	Site 1259; Demerara Rise Tropical Atlantic; depth 530.73	O'Brien et al 2017	Bornemann et al., 2008	NA
5.54491	5.54491	35.737	Mesozoic	Cretaceous	Upper	Turonian	92.0655	data	O-18	NA	Site 1259; Demerara Rise Tropical Atlantic; depth 530.73	O'Brien et al 2017	Bornemann et al., 2008	NA
5.54491	5.54491	35.6504	Mesozoic	Cretaceous	Upper	Turonian	92.0655	data	O-18	NA	Site 1259; Demerara Rise Tropical Atlantic; depth 530.73	O'Brien et al 2017	Bornemann et al., 2008	NA
5.54491	5.54491	34.8231	Mesozoic	Cretaceous	Upper	Turonian	92.0605	data	O-18	NA	Site 1259; Demerara Rise Tropical Atlantic; depth 530.68	O'Brien et al 2017	Bornemann et al., 2008	NA
5.54491	5.54491	35.3137	Mesozoic	Cretaceous	Upper	Turonian	92.0605	data	O-18	NA	Site 1259; Demerara Rise Tropical Atlantic; depth 530.68	O'Brien et al 2017	Bornemann et al., 2008	NA
5.54491	5.54491	35.1021	Mesozoic	Cretaceous	Upper	Turonian	92.0605	data	O-18	NA	Site 1259; Demerara Rise Tropical Atlantic; depth 530.68	O'Brien et al 2017	Bornemann et al., 2008	NA
5.54491	5.54491	36.1603	Mesozoic	Cretaceous	Upper	Turonian	92.0455	data	O-18	NA	Site 1259; Demerara Rise Tropical Atlantic; depth 530.53	O'Brien et al 2017	Bornemann et al., 2008	NA
5.54491	5.54491	35.4532	Mesozoic	Cretaceous	Upper	Turonian	92.0455	data	O-18	NA	Site 1259; Demerara Rise Tropical Atlantic; depth 530.53	O'Brien et al 2017	Bornemann et al., 2008	NA
5.54491	5.54491	35.7995	Mesozoic	Cretaceous	Upper	Turonian	92.0455	data	O-18	NA	Site 1259; Demerara Rise Tropical Atlantic; depth 530.53	O'Brien et al 2017	Bornemann et al., 2008	NA
5.54491	5.54491	34.876	Mesozoic	Cretaceous	Upper	Turonian	92.0355	data	O-18	NA	Site 1259; Demerara Rise Tropical Atlantic; depth 530.43	O'Brien et al 2017	Bornemann et al., 2008	NA
5.54491	5.54491	34.6932	Mesozoic	Cretaceous	Upper	Turonian	92.0355	data	O-18	NA	Site 1259; Demerara Rise Tropical Atlantic; depth 530.43	O'Brien et al 2017	Bornemann et al., 2008	NA
5.54491	5.54491	35.7514	Mesozoic	Cretaceous	Upper	Turonian	92.0355	data	O-18	NA	Site 1259; Demerara Rise Tropical Atlantic; depth 530.43	O'Brien et al 2017	Bornemann et al., 2008	NA
5.54491	5.54491	34.4768	Mesozoic	Cretaceous	Upper	Turonian	92.0256	data	O-18	NA	Site 1259; Demerara Rise Tropical Atlantic; depth 530.33	O'Brien et al 2017	Bornemann et al., 2008	NA
5.54491	5.54491	35.4724	Mesozoic	Cretaceous	Upper	Turonian	92.0256	data	O-18	NA	Site 1259; Demerara Rise Tropical Atlantic; depth 530.33	O'Brien et al 2017	Bornemann et al., 2008	NA
5.54491	5.54491	34.3613	Mesozoic	Cretaceous	Upper	Turonian	92.0256	data	O-18	NA	Site 1259; Demerara Rise Tropical Atlantic; depth 530.33	O'Brien et al 2017	Bornemann et al., 2008	NA
5.54491	5.54491	35.3714	Mesozoic	Cretaceous	Upper	Turonian	92.0206	data	O-18	NA	Site 1259; Demerara Rise Tropical Atlantic; depth 530.28	O'Brien et al 2017	Bornemann et al., 2008	NA
5.54491	5.54491	35.28	Mesozoic	Cretaceous	Upper	Turonian	92.0206	data	O-18	NA	Site 1259; Demerara Rise Tropical Atlantic; depth 530.28	O'Brien et al 2017	Bornemann et al., 2008	NA
5.54491	5.54491	34.5826	Mesozoic	Cretaceous	Upper	Turonian	92.0206	data	O-18	NA	Site 1259; Demerara Rise Tropical Atlantic; depth 530.28	O'Brien et al 2017	Bornemann et al., 2008	NA
5.54491	5.54491	35.7178	Mesozoic	Cretaceous	Upper	Turonian	92.0156	data	O-18	NA	Site 1259; Demerara Rise Tropical Atlantic; depth 530.23	O'Brien et al 2017	Bornemann et al., 2008	NA
5.54491	5.54491	34.7365	Mesozoic	Cretaceous	Upper	Turonian	92.0156	data	O-18	NA	Site 1259; Demerara Rise Tropical Atlantic; depth 530.23	O'Brien et al 2017	Bornemann et al., 2008	NA
5.54491	5.54491	34.8231	Mesozoic	Cretaceous	Upper	Turonian	92.0106	data	O-18	NA	Site 1259; Demerara Rise Tropical Atlantic; depth 530.18	O'Brien et al 2017	Bornemann et al., 2008	NA
5.54491	5.54491	35.4676	Mesozoic	Cretaceous	Upper	Turonian	92.0106	data	O-18	NA	Site 1259; Demerara Rise Tropical Atlantic; depth 530.18	O'Brien et al 2017	Bornemann et al., 2008	NA
5.54491	5.54491	35.7562	Mesozoic	Cretaceous	Upper	Turonian	92.0056	data	O-18	NA	Site 1259; Demerara Rise Tropical Atlantic; depth 530.13	O'Brien et al 2017	Bornemann et al., 2008	NA
5.54491	5.54491	36.5066	Mesozoic	Cretaceous	Upper	Turonian	92.0056	data	O-18	NA	Site 1259; Demerara Rise Tropical Atlantic; depth 530.13	O'Brien et al 2017	Bornemann et al., 2008	NA
5.54491	5.54491	36.0881	Mesozoic	Cretaceous	Upper	Turonian	92.0006	data	O-18	NA	Site 1259; Demerara Rise Tropical Atlantic; depth 530.08	O'Brien et al 2017	Bornemann et al., 2008	NA
5.54491	5.54491	36.7038	Mesozoic	Cretaceous	Upper	Turonian	92.0006	data	O-18	NA	Site 1259; Demerara Rise Tropical Atlantic; depth 530.08	O'Brien et al 2017	Bornemann et al., 2008	NA
5.54491	5.54491	34.5489	Mesozoic	Cretaceous	Upper	Turonian	91.9956	data	O-18	NA	Site 1259; Demerara Rise Tropical Atlantic; depth 530.03	O'Brien et al 2017	Bornemann et al., 2008	NA
5.54491	5.54491	36.1795	Mesozoic	Cretaceous	Upper	Turonian	91.9956	data	O-18	NA	Site 1259; Demerara Rise Tropical Atlantic; depth 530.03	O'Brien et al 2017	Bornemann et al., 2008	NA
5.54491	5.54491	35.5879	Mesozoic	Cretaceous	Upper	Turonian	91.9906	data	O-18	NA	Site 1259; Demerara Rise Tropical Atlantic; depth 529.98	O'Brien et al 2017	Bornemann et al., 2008	NA
5.54491	5.54491	34.8568	Mesozoic	Cretaceous	Upper	Turonian	91.8358	data	O-18	NA	Site 1259; Demerara Rise Tropical Atlantic; depth 528.43	O'Brien et al 2017	Bornemann et al., 2008	NA
5.54491	5.54491	35.6648	Mesozoic	Cretaceous	Upper	Turonian	91.8308	data	O-18	NA	Site 1259; Demerara Rise Tropical Atlantic; depth 528.38	O'Brien et al 2017	Bornemann et al., 2008	NA
5.54491	5.54491	35.7995	Mesozoic	Cretaceous	Upper	Turonian	91.8308	data	O-18	NA	Site 1259; Demerara Rise Tropical Atlantic; depth 528.38	O'Brien et al 2017	Bornemann et al., 2008	NA
5.54491	5.54491	36.4633	Mesozoic	Cretaceous	Upper	Turonian	91.8258	data	O-18	NA	Site 1259; Demerara Rise Tropical Atlantic; depth 528.33	O'Brien et al 2017	Bornemann et al., 2008	NA
5.54491	5.54491	36.5499	Mesozoic	Cretaceous	Upper	Turonian	91.8258	data	O-18	NA	Site 1259; Demerara Rise Tropical Atlantic; depth 528.33	O'Brien et al 2017	Bornemann et al., 2008	NA
5.54491	5.54491	35.5061	Mesozoic	Cretaceous	Upper	Turonian	91.8208	data	O-18	NA	Site 1259; Demerara Rise Tropical Atlantic; depth 528.28	O'Brien et al 2017	Bornemann et al., 2008	NA
5.54491	5.54491	35.0588	Mesozoic	Cretaceous	Upper	Turonian	91.8109	data	O-18	NA	Site 1259; Demerara Rise Tropical Atlantic; depth 528.18	O'Brien et al 2017	Bornemann et al., 2008	NA
5.54491	5.54491	34.8664	Mesozoic	Cretaceous	Upper	Turonian	91.8059	data	O-18	NA	Site 1259; Demerara Rise Tropical Atlantic; depth 528.13	O'Brien et al 2017	Bornemann et al., 2008	NA
5.54491	5.54491	35.0059	Mesozoic	Cretaceous	Upper	Turonian	91.8059	data	O-18	NA	Site 1259; Demerara Rise Tropical Atlantic; depth 528.13	O'Brien et al 2017	Bornemann et al., 2008	NA
5.54491	5.54491	34.5634	Mesozoic	Cretaceous	Upper	Turonian	91.8059	data	O-18	NA	Site 1259; Demerara Rise Tropical Atlantic; depth 528.13	O'Brien et al 2017	Bornemann et al., 2008	NA
5.54491	5.54491	35.0203	Mesozoic	Cretaceous	Upper	Turonian	91.8009	data	O-18	NA	Site 1259; Demerara Rise Tropical Atlantic; depth 528.08	O'Brien et al 2017	Bornemann et al., 2008	NA
5.54491	5.54491	34.4142	Mesozoic	Cretaceous	Upper	Turonian	91.8009	data	O-18	NA	Site 1259; Demerara Rise Tropical Atlantic; depth 528.08	O'Brien et al 2017	Bornemann et al., 2008	NA
5.54491	5.54491	35.0251	Mesozoic	Cretaceous	Upper	Turonian	91.7959	data	O-18	NA	Site 1259; Demerara Rise Tropical Atlantic; depth 528.03	O'Brien et al 2017	Bornemann et al., 2008	NA
5.54491	5.54491	34.4912	Mesozoic	Cretaceous	Upper	Turonian	91.7959	data	O-18	NA	Site 1259; Demerara Rise Tropical Atlantic; depth 528.03	O'Brien et al 2017	Bornemann et al., 2008	NA
5.54491	5.54491	35.4099	Mesozoic	Cretaceous	Upper	Turonian	91.7909	data	O-18	NA	Site 1259; Demerara Rise Tropical Atlantic; depth 527.98	O'Brien et al 2017	Bornemann et al., 2008	NA
5.54491	5.54491	34.9818	Mesozoic	Cretaceous	Upper	Turonian	91.7909	data	O-18	NA	Site 1259; Demerara Rise Tropical Atlantic; depth 527.98	O'Brien et al 2017	Bornemann et al., 2008	NA
5.54491	5.54491	34.8952	Mesozoic	Cretaceous	Upper	Turonian	91.7859	data	O-18	NA	Site 1259; Demerara Rise Tropical Atlantic; depth 527.93	O'Brien et al 2017	Bornemann et al., 2008	NA
5.54491	5.54491	34.5826	Mesozoic	Cretaceous	Upper	Turonian	91.7859	data	O-18	NA	Site 1259; Demerara Rise Tropical Atlantic; depth 527.93	O'Brien et al 2017	Bornemann et al., 2008	NA
5.54491	5.54491	35.0925	Mesozoic	Cretaceous	Upper	Turonian	91.7809	data	O-18	NA	Site 1259; Demerara Rise Tropical Atlantic; depth 527.88	O'Brien et al 2017	Bornemann et al., 2008	NA
5.54491	5.54491	35.5013	Mesozoic	Cretaceous	Upper	Turonian	91.7809	data	O-18	NA	Site 1259; Demerara Rise Tropical Atlantic; depth 527.88	O'Brien et al 2017	Bornemann et al., 2008	NA
5.54491	5.54491	35.1309	Mesozoic	Cretaceous	Upper	Turonian	91.7759	data	O-18	NA	Site 1259; Demerara Rise Tropical Atlantic; depth 527.83	O'Brien et al 2017	Bornemann et al., 2008	NA
5.54491	5.54491	34.7942	Mesozoic	Cretaceous	Upper	Turonian	91.7709	data	O-18	NA	Site 1259; Demerara Rise Tropical Atlantic; depth 527.78	O'Brien et al 2017	Bornemann et al., 2008	NA
5.54491	5.54491	34.9626	Mesozoic	Cretaceous	Upper	Turonian	91.7609	data	O-18	NA	Site 1259; Demerara Rise Tropical Atlantic; depth 527.68	O'Brien et al 2017	Bornemann et al., 2008	NA
5.54491	5.54491	35.3041	Mesozoic	Cretaceous	Upper	Turonian	91.7559	data	O-18	NA	Site 1259; Demerara Rise Tropical Atlantic; depth 527.63	O'Brien et al 2017	Bornemann et al., 2008	NA
5.54491	5.54491	35.1021	Mesozoic	Cretaceous	Upper	Turonian	91.7559	data	O-18	NA	Site 1259; Demerara Rise Tropical Atlantic; depth 527.63	O'Brien et al 2017	Bornemann et al., 2008	NA
5.54491	5.54491	34.8231	Mesozoic	Cretaceous	Upper	Turonian	91.7559	data	O-18	NA	Site 1259; Demerara Rise Tropical Atlantic; depth 527.63	O'Brien et al 2017	Bornemann et al., 2008	NA
5.54491	5.54491	35.8717	Mesozoic	Cretaceous	Upper	Turonian	91.7509	data	O-18	NA	Site 1259; Demerara Rise Tropical Atlantic; depth 527.58	O'Brien et al 2017	Bornemann et al., 2008	NA
5.54491	5.54491	36.1699	Mesozoic	Cretaceous	Upper	Turonian	91.7459	data	O-18	NA	Site 1259; Demerara Rise Tropical Atlantic; depth 527.53	O'Brien et al 2017	Bornemann et al., 2008	NA
5.54491	5.54491	35.7322	Mesozoic	Cretaceous	Upper	Turonian	91.7459	data	O-18	NA	Site 1259; Demerara Rise Tropical Atlantic; depth 527.53	O'Brien et al 2017	Bornemann et al., 2008	NA
5.54491	5.54491	36.396	Mesozoic	Cretaceous	Upper	Turonian	91.7459	data	O-18	NA	Site 1259; Demerara Rise Tropical Atlantic; depth 527.53	O'Brien et al 2017	Bornemann et al., 2008	NA
5.54491	5.54491	35.6648	Mesozoic	Cretaceous	Upper	Turonian	91.7459	data	O-18	NA	Site 1259; Demerara Rise Tropical Atlantic; depth 527.53	O'Brien et al 2017	Bornemann et al., 2008	NA
5.54491	5.54491	35.0732	Mesozoic	Cretaceous	Upper	Turonian	91.736	data	O-18	NA	Site 1259; Demerara Rise Tropical Atlantic; depth 527.43	O'Brien et al 2017	Bornemann et al., 2008	NA
5.54491	5.54491	35.1357	Mesozoic	Cretaceous	Upper	Turonian	91.6361	data	O-18	NA	Site 1259; Demerara Rise Tropical Atlantic; depth 526.43	O'Brien et al 2017	Bornemann et al., 2008	NA
5.54491	5.54491	35.0444	Mesozoic	Cretaceous	Upper	Turonian	91.6361	data	O-18	NA	Site 1259; Demerara Rise Tropical Atlantic; depth 526.43	O'Brien et al 2017	Bornemann et al., 2008	NA
5.54491	5.54491	35.7322	Mesozoic	Cretaceous	Upper	Turonian	91.6361	data	O-18	NA	Site 1259; Demerara Rise Tropical Atlantic; depth 526.43	O'Brien et al 2017	Bornemann et al., 2008	NA
5.54491	5.54491	35.5254	Mesozoic	Cretaceous	Upper	Turonian	91.6361	data	O-18	NA	Site 1259; Demerara Rise Tropical Atlantic; depth 526.43	O'Brien et al 2017	Bornemann et al., 2008	NA
5.54491	5.54491	34.4335	Mesozoic	Cretaceous	Upper	Turonian	91.6261	data	O-18	NA	Site 1259; Demerara Rise Tropical Atlantic; depth 526.33	O'Brien et al 2017	Bornemann et al., 2008	NA
5.54491	5.54491	33.7649	Mesozoic	Cretaceous	Upper	Turonian	91.6261	data	O-18	NA	Site 1259; Demerara Rise Tropical Atlantic; depth 526.33	O'Brien et al 2017	Bornemann et al., 2008	NA
5.54491	5.54491	34.6259	Mesozoic	Cretaceous	Upper	Turonian	91.6261	data	O-18	NA	Site 1259; Demerara Rise Tropical Atlantic; depth 526.33	O'Brien et al 2017	Bornemann et al., 2008	NA
5.54491	5.54491	34.4672	Mesozoic	Cretaceous	Upper	Turonian	91.6261	data	O-18	NA	Site 1259; Demerara Rise Tropical Atlantic; depth 526.33	O'Brien et al 2017	Bornemann et al., 2008	NA
5.54491	5.54491	34.5393	Mesozoic	Cretaceous	Upper	Turonian	91.6261	data	O-18	NA	Site 1259; Demerara Rise Tropical Atlantic; depth 526.33	O'Brien et al 2017	Bornemann et al., 2008	NA
5.54491	5.54491	35.1021	Mesozoic	Cretaceous	Upper	Turonian	91.6161	data	O-18	NA	Site 1259; Demerara Rise Tropical Atlantic; depth 526.23	O'Brien et al 2017	Bornemann et al., 2008	NA
5.54491	5.54491	35.3185	Mesozoic	Cretaceous	Upper	Turonian	91.6161	data	O-18	NA	Site 1259; Demerara Rise Tropical Atlantic; depth 526.23	O'Brien et al 2017	Bornemann et al., 2008	NA
5.54491	5.54491	34.395	Mesozoic	Cretaceous	Upper	Turonian	91.6161	data	O-18	NA	Site 1259; Demerara Rise Tropical Atlantic; depth 526.23	O'Brien et al 2017	Bornemann et al., 2008	NA
5.54491	5.54491	33.991	Mesozoic	Cretaceous	Upper	Turonian	91.6161	data	O-18	NA	Site 1259; Demerara Rise Tropical Atlantic; depth 526.23	O'Brien et al 2017	Bornemann et al., 2008	NA
5.54491	5.54491	35.7466	Mesozoic	Cretaceous	Upper	Turonian	91.6111	data	O-18	NA	Site 1259; Demerara Rise Tropical Atlantic; depth 526.18	O'Brien et al 2017	Bornemann et al., 2008	NA
5.54491	5.54491	35.4917	Mesozoic	Cretaceous	Upper	Turonian	91.6111	data	O-18	NA	Site 1259; Demerara Rise Tropical Atlantic; depth 526.18	O'Brien et al 2017	Bornemann et al., 2008	NA
5.54491	5.54491	34.9866	Mesozoic	Cretaceous	Upper	Turonian	91.6061	data	O-18	NA	Site 1259; Demerara Rise Tropical Atlantic; depth 526.13	O'Brien et al 2017	Bornemann et al., 2008	NA
5.54491	5.54491	36.4489	Mesozoic	Cretaceous	Upper	Turonian	91.6061	data	O-18	NA	Site 1259; Demerara Rise Tropical Atlantic; depth 526.13	O'Brien et al 2017	Bornemann et al., 2008	NA
5.54491	5.54491	36.1651	Mesozoic	Cretaceous	Upper	Turonian	91.6061	data	O-18	NA	Site 1259; Demerara Rise Tropical Atlantic; depth 526.13	O'Brien et al 2017	Bornemann et al., 2008	NA
5.54491	5.54491	35.1406	Mesozoic	Cretaceous	Upper	Turonian	91.5961	data	O-18	NA	Site 1259; Demerara Rise Tropical Atlantic; depth 526.03	O'Brien et al 2017	Bornemann et al., 2008	NA
5.54491	5.54491	35.357	Mesozoic	Cretaceous	Upper	Turonian	91.5961	data	O-18	NA	Site 1259; Demerara Rise Tropical Atlantic; depth 526.03	O'Brien et al 2017	Bornemann et al., 2008	NA
5.54491	5.54491	34.3902	Mesozoic	Cretaceous	Upper	Turonian	91.5912	data	O-18	NA	Site 1259; Demerara Rise Tropical Atlantic; depth 525.98	O'Brien et al 2017	Bornemann et al., 2008	NA
5.54491	5.54491	34.9818	Mesozoic	Cretaceous	Upper	Turonian	91.5912	data	O-18	NA	Site 1259; Demerara Rise Tropical Atlantic; depth 525.98	O'Brien et al 2017	Bornemann et al., 2008	NA
5.54491	5.54491	35.8909	Mesozoic	Cretaceous	Upper	Turonian	91.5762	data	O-18	NA	Site 1259; Demerara Rise Tropical Atlantic; depth 525.83	O'Brien et al 2017	Bornemann et al., 2008	NA
5.54491	5.54491	34.953	Mesozoic	Cretaceous	Upper	Turonian	91.5712	data	O-18	NA	Site 1259; Demerara Rise Tropical Atlantic; depth 525.78	O'Brien et al 2017	Bornemann et al., 2008	NA
5.54491	5.54491	35.0732	Mesozoic	Cretaceous	Upper	Turonian	91.5712	data	O-18	NA	Site 1259; Demerara Rise Tropical Atlantic; depth 525.78	O'Brien et al 2017	Bornemann et al., 2008	NA
5.54491	5.54491	35.1935	Mesozoic	Cretaceous	Upper	Turonian	91.5662	data	O-18	NA	Site 1259; Demerara Rise Tropical Atlantic; depth 525.73	O'Brien et al 2017	Bornemann et al., 2008	NA
5.54491	5.54491	35.256	Mesozoic	Cretaceous	Upper	Turonian	91.5662	data	O-18	NA	Site 1259; Demerara Rise Tropical Atlantic; depth 525.73	O'Brien et al 2017	Bornemann et al., 2008	NA
5.54491	5.54491	35.9679	Mesozoic	Cretaceous	Upper	Turonian	91.5662	data	O-18	NA	Site 1259; Demerara Rise Tropical Atlantic; depth 525.73	O'Brien et al 2017	Bornemann et al., 2008	NA
5.54491	5.54491	35.6264	Mesozoic	Cretaceous	Upper	Turonian	91.5662	data	O-18	NA	Site 1259; Demerara Rise Tropical Atlantic; depth 525.73	O'Brien et al 2017	Bornemann et al., 2008	NA
5.54491	5.54491	35.535	Mesozoic	Cretaceous	Upper	Turonian	91.5562	data	O-18	NA	Site 1259; Demerara Rise Tropical Atlantic; depth 525.63	O'Brien et al 2017	Bornemann et al., 2008	NA
5.54491	5.54491	35.4965	Mesozoic	Cretaceous	Upper	Turonian	91.5562	data	O-18	NA	Site 1259; Demerara Rise Tropical Atlantic; depth 525.63	O'Brien et al 2017	Bornemann et al., 2008	NA
5.54491	5.54491	34.9963	Mesozoic	Cretaceous	Upper	Turonian	91.5462	data	O-18	NA	Site 1259; Demerara Rise Tropical Atlantic; depth 525.53	O'Brien et al 2017	Bornemann et al., 2008	NA
5.54491	5.54491	35.0203	Mesozoic	Cretaceous	Upper	Turonian	91.5462	data	O-18	NA	Site 1259; Demerara Rise Tropical Atlantic; depth 525.53	O'Brien et al 2017	Bornemann et al., 2008	NA
5.54491	5.54491	34.4191	Mesozoic	Cretaceous	Upper	Turonian	91.5462	data	O-18	NA	Site 1259; Demerara Rise Tropical Atlantic; depth 525.53	O'Brien et al 2017	Bornemann et al., 2008	NA
5.54491	5.54491	34.4768	Mesozoic	Cretaceous	Upper	Turonian	91.5412	data	O-18	NA	Site 1259; Demerara Rise Tropical Atlantic; depth 525.48	O'Brien et al 2017	Bornemann et al., 2008	NA
5.54491	5.54491	34.9001	Mesozoic	Cretaceous	Upper	Turonian	91.5412	data	O-18	NA	Site 1259; Demerara Rise Tropical Atlantic; depth 525.48	O'Brien et al 2017	Bornemann et al., 2008	NA
5.54491	5.54491	34.8808	Mesozoic	Cretaceous	Upper	Turonian	91.5362	data	O-18	NA	Site 1259; Demerara Rise Tropical Atlantic; depth 525.43	O'Brien et al 2017	Bornemann et al., 2008	NA
5.54491	5.54491	35.0973	Mesozoic	Cretaceous	Upper	Turonian	91.5362	data	O-18	NA	Site 1259; Demerara Rise Tropical Atlantic; depth 525.43	O'Brien et al 2017	Bornemann et al., 2008	NA
5.54491	5.54491	34.8423	Mesozoic	Cretaceous	Upper	Turonian	91.5362	data	O-18	NA	Site 1259; Demerara Rise Tropical Atlantic; depth 525.43	O'Brien et al 2017	Bornemann et al., 2008	NA
5.54491	5.54491	34.9433	Mesozoic	Cretaceous	Upper	Turonian	91.5312	data	O-18	NA	Site 1259; Demerara Rise Tropical Atlantic; depth 525.38	O'Brien et al 2017	Bornemann et al., 2008	NA
5.54491	5.54491	36.3671	Mesozoic	Cretaceous	Upper	Turonian	91.5312	data	O-18	NA	Site 1259; Demerara Rise Tropical Atlantic; depth 525.38	O'Brien et al 2017	Bornemann et al., 2008	NA
5.54491	5.54491	35.1983	Mesozoic	Cretaceous	Upper	Turonian	91.5312	data	O-18	NA	Site 1259; Demerara Rise Tropical Atlantic; depth 525.38	O'Brien et al 2017	Bornemann et al., 2008	NA
5.54491	5.54491	35.28	Mesozoic	Cretaceous	Upper	Turonian	91.5262	data	O-18	NA	Site 1259; Demerara Rise Tropical Atlantic; depth 525.33	O'Brien et al 2017	Bornemann et al., 2008	NA
5.54491	5.54491	35.6312	Mesozoic	Cretaceous	Upper	Turonian	91.5262	data	O-18	NA	Site 1259; Demerara Rise Tropical Atlantic; depth 525.33	O'Brien et al 2017	Bornemann et al., 2008	NA
5.54491	5.54491	35.4099	Mesozoic	Cretaceous	Upper	Turonian	91.5163	data	O-18	NA	Site 1259; Demerara Rise Tropical Atlantic; depth 525.23	O'Brien et al 2017	Bornemann et al., 2008	NA
5.54491	5.54491	35.1838	Mesozoic	Cretaceous	Upper	Turonian	91.5163	data	O-18	NA	Site 1259; Demerara Rise Tropical Atlantic; depth 525.23	O'Brien et al 2017	Bornemann et al., 2008	NA
5.54491	5.54491	35.761	Mesozoic	Cretaceous	Upper	Turonian	91.5163	data	O-18	NA	Site 1259; Demerara Rise Tropical Atlantic; depth 525.23	O'Brien et al 2017	Bornemann et al., 2008	NA
5.54491	5.54491	34.7461	Mesozoic	Cretaceous	Upper	Turonian	91.5163	data	O-18	NA	Site 1259; Demerara Rise Tropical Atlantic; depth 525.23	O'Brien et al 2017	Bornemann et al., 2008	NA
5.54491	5.54491	35.1502	Mesozoic	Cretaceous	Upper	Turonian	91.4963	data	O-18	NA	Site 1259; Demerara Rise Tropical Atlantic; depth 525.03	O'Brien et al 2017	Bornemann et al., 2008	NA
5.54491	5.54491	34.9289	Mesozoic	Cretaceous	Upper	Turonian	91.4913	data	O-18	NA	Site 1259; Demerara Rise Tropical Atlantic; depth 524.98	O'Brien et al 2017	Bornemann et al., 2008	NA
5.54491	5.54491	34.9193	Mesozoic	Cretaceous	Upper	Turonian	91.4913	data	O-18	NA	Site 1259; Demerara Rise Tropical Atlantic; depth 524.98	O'Brien et al 2017	Bornemann et al., 2008	NA
5.54491	5.54491	35.7562	Mesozoic	Cretaceous	Upper	Turonian	91.4913	data	O-18	NA	Site 1259; Demerara Rise Tropical Atlantic; depth 524.98	O'Brien et al 2017	Bornemann et al., 2008	NA
5.54491	5.54491	34.2315	Mesozoic	Cretaceous	Upper	Turonian	91.4913	data	O-18	NA	Site 1259; Demerara Rise Tropical Atlantic; depth 524.98	O'Brien et al 2017	Bornemann et al., 2008	NA
5.54491	5.54491	34.5778	Mesozoic	Cretaceous	Upper	Turonian	91.4863	data	O-18	NA	Site 1259; Demerara Rise Tropical Atlantic; depth 524.93	O'Brien et al 2017	Bornemann et al., 2008	NA
5.54491	5.54491	34.4287	Mesozoic	Cretaceous	Upper	Turonian	91.4863	data	O-18	NA	Site 1259; Demerara Rise Tropical Atlantic; depth 524.93	O'Brien et al 2017	Bornemann et al., 2008	NA
5.54491	5.54491	35.636	Mesozoic	Cretaceous	Upper	Turonian	91.4863	data	O-18	NA	Site 1259; Demerara Rise Tropical Atlantic; depth 524.93	O'Brien et al 2017	Bornemann et al., 2008	NA
5.54491	5.54491	35.9823	Mesozoic	Cretaceous	Upper	Turonian	91.4863	data	O-18	NA	Site 1259; Demerara Rise Tropical Atlantic; depth 524.93	O'Brien et al 2017	Bornemann et al., 2008	NA
5.54491	5.54491	35.8091	Mesozoic	Cretaceous	Upper	Turonian	91.4863	data	O-18	NA	Site 1259; Demerara Rise Tropical Atlantic; depth 524.93	O'Brien et al 2017	Bornemann et al., 2008	NA
5.54491	5.54491	35.8043	Mesozoic	Cretaceous	Upper	Turonian	91.4863	data	O-18	NA	Site 1259; Demerara Rise Tropical Atlantic; depth 524.93	O'Brien et al 2017	Bornemann et al., 2008	NA
5.54491	5.54491	35.7851	Mesozoic	Cretaceous	Upper	Turonian	91.4863	data	O-18	NA	Site 1259; Demerara Rise Tropical Atlantic; depth 524.93	O'Brien et al 2017	Bornemann et al., 2008	NA
5.54491	5.54491	35.6456	Mesozoic	Cretaceous	Upper	Turonian	91.4863	data	O-18	NA	Site 1259; Demerara Rise Tropical Atlantic; depth 524.93	O'Brien et al 2017	Bornemann et al., 2008	NA
5.54491	5.54491	35.5975	Mesozoic	Cretaceous	Upper	Turonian	91.4863	data	O-18	NA	Site 1259; Demerara Rise Tropical Atlantic; depth 524.93	O'Brien et al 2017	Bornemann et al., 2008	NA
5.54491	5.54491	35.3618	Mesozoic	Cretaceous	Upper	Turonian	91.4863	data	O-18	NA	Site 1259; Demerara Rise Tropical Atlantic; depth 524.93	O'Brien et al 2017	Bornemann et al., 2008	NA
5.54491	5.54491	35.2175	Mesozoic	Cretaceous	Upper	Turonian	91.4863	data	O-18	NA	Site 1259; Demerara Rise Tropical Atlantic; depth 524.93	O'Brien et al 2017	Bornemann et al., 2008	NA
5.54491	5.54491	34.6692	Mesozoic	Cretaceous	Upper	Turonian	91.4863	data	O-18	NA	Site 1259; Demerara Rise Tropical Atlantic; depth 524.93	O'Brien et al 2017	Bornemann et al., 2008	NA
5.54491	5.54491	36.3815	Mesozoic	Cretaceous	Upper	Turonian	91.4813	data	O-18	NA	Site 1259; Demerara Rise Tropical Atlantic; depth 524.88	O'Brien et al 2017	Bornemann et al., 2008	NA
5.54491	5.54491	36.1939	Mesozoic	Cretaceous	Upper	Turonian	91.4813	data	O-18	NA	Site 1259; Demerara Rise Tropical Atlantic; depth 524.88	O'Brien et al 2017	Bornemann et al., 2008	NA
5.54491	5.54491	35.5205	Mesozoic	Cretaceous	Upper	Turonian	91.4813	data	O-18	NA	Site 1259; Demerara Rise Tropical Atlantic; depth 524.88	O'Brien et al 2017	Bornemann et al., 2008	NA
5.54491	5.54491	35.4965	Mesozoic	Cretaceous	Upper	Turonian	91.4813	data	O-18	NA	Site 1259; Demerara Rise Tropical Atlantic; depth 524.88	O'Brien et al 2017	Bornemann et al., 2008	NA
5.54491	5.54491	34.1208	Mesozoic	Cretaceous	Upper	Turonian	91.4783	data	O-18	NA	Site 1259; Demerara Rise Tropical Atlantic; depth 524.85	O'Brien et al 2017	Bornemann et al., 2008	NA
5.54491	5.54491	33.914	Mesozoic	Cretaceous	Upper	Turonian	91.4783	data	O-18	NA	Site 1259; Demerara Rise Tropical Atlantic; depth 524.85	O'Brien et al 2017	Bornemann et al., 2008	NA
5.54491	5.54491	35.3811	Mesozoic	Cretaceous	Upper	Turonian	91.4783	data	O-18	NA	Site 1259; Demerara Rise Tropical Atlantic; depth 524.85	O'Brien et al 2017	Bornemann et al., 2008	NA
5.54491	5.54491	35.8332	Mesozoic	Cretaceous	Upper	Turonian	91.4733	data	O-18	NA	Site 1259; Demerara Rise Tropical Atlantic; depth 524.8	O'Brien et al 2017	Bornemann et al., 2008	NA
5.54491	5.54491	35.814	Mesozoic	Cretaceous	Upper	Turonian	91.4733	data	O-18	NA	Site 1259; Demerara Rise Tropical Atlantic; depth 524.8	O'Brien et al 2017	Bornemann et al., 2008	NA
5.54491	5.54491	36.521	Mesozoic	Cretaceous	Upper	Turonian	91.4733	data	O-18	NA	Site 1259; Demerara Rise Tropical Atlantic; depth 524.8	O'Brien et al 2017	Bornemann et al., 2008	NA
5.54491	5.54491	35.3474	Mesozoic	Cretaceous	Upper	Turonian	91.4733	data	O-18	NA	Site 1259; Demerara Rise Tropical Atlantic; depth 524.8	O'Brien et al 2017	Bornemann et al., 2008	NA
5.54491	5.54491	37.0646	Mesozoic	Cretaceous	Upper	Turonian	91.4683	data	O-18	NA	Site 1259; Demerara Rise Tropical Atlantic; depth 524.75	O'Brien et al 2017	Bornemann et al., 2008	NA
5.54491	5.54491	35.5061	Mesozoic	Cretaceous	Upper	Turonian	91.4633	data	O-18	NA	Site 1259; Demerara Rise Tropical Atlantic; depth 524.7	O'Brien et al 2017	Bornemann et al., 2008	NA
5.54491	5.54491	34.5249	Mesozoic	Cretaceous	Upper	Turonian	91.4633	data	O-18	NA	Site 1259; Demerara Rise Tropical Atlantic; depth 524.7	O'Brien et al 2017	Bornemann et al., 2008	NA
5.54491	5.54491	33.6639	Mesozoic	Cretaceous	Upper	Turonian	91.4318	data	O-18	NA	Site 1259; Demerara Rise Tropical Atlantic; depth 503.95	O'Brien et al 2017	Bornemann et al., 2008	NA
5.54491	5.54491	34.5345	Mesozoic	Cretaceous	Upper	Turonian	91.4318	data	O-18	NA	Site 1259; Demerara Rise Tropical Atlantic; depth 503.95	O'Brien et al 2017	Bornemann et al., 2008	NA
5.54491	5.54491	36.396	Mesozoic	Cretaceous	Upper	Turonian	91.3335	data	O-18	NA	Site 1259; Demerara Rise Tropical Atlantic; depth 523.4	O'Brien et al 2017	Bornemann et al., 2008	NA
5.54491	5.54491	36.0785	Mesozoic	Cretaceous	Upper	Turonian	91.3235	data	O-18	NA	Site 1259; Demerara Rise Tropical Atlantic; depth 523.3	O'Brien et al 2017	Bornemann et al., 2008	NA
5.54491	5.54491	36.3719	Mesozoic	Cretaceous	Upper	Turonian	91.3185	data	O-18	NA	Site 1259; Demerara Rise Tropical Atlantic; depth 523.25	O'Brien et al 2017	Bornemann et al., 2008	NA
5.54491	5.54491	36.5114	Mesozoic	Cretaceous	Upper	Turonian	91.3135	data	O-18	NA	Site 1259; Demerara Rise Tropical Atlantic; depth 523.2	O'Brien et al 2017	Bornemann et al., 2008	NA
5.54491	5.54491	37.3387	Mesozoic	Cretaceous	Upper	Turonian	91.3135	data	O-18	NA	Site 1259; Demerara Rise Tropical Atlantic; depth 523.2	O'Brien et al 2017	Bornemann et al., 2008	NA
5.54491	5.54491	33.5869	Mesozoic	Cretaceous	Upper	Turonian	91.3109	data	O-18	NA	Site 1259; Demerara Rise Tropical Atlantic; depth 503.75	O'Brien et al 2017	Bornemann et al., 2008	NA
5.54491	5.54491	33.029	Mesozoic	Cretaceous	Upper	Turonian	91.3109	data	O-18	NA	Site 1259; Demerara Rise Tropical Atlantic; depth 503.75	O'Brien et al 2017	Bornemann et al., 2008	NA
5.54491	5.54491	37.0646	Mesozoic	Cretaceous	Upper	Turonian	91.3035	data	O-18	NA	Site 1259; Demerara Rise Tropical Atlantic; depth 523.1	O'Brien et al 2017	Bornemann et al., 2008	NA
5.54491	5.54491	37.1078	Mesozoic	Cretaceous	Upper	Turonian	91.2986	data	O-18	NA	Site 1259; Demerara Rise Tropical Atlantic; depth 523.05	O'Brien et al 2017	Bornemann et al., 2008	NA
5.54491	5.54491	36.877	Mesozoic	Cretaceous	Upper	Turonian	91.2986	data	O-18	NA	Site 1259; Demerara Rise Tropical Atlantic; depth 523.05	O'Brien et al 2017	Bornemann et al., 2008	NA
5.54491	5.54491	37.4542	Mesozoic	Cretaceous	Upper	Turonian	91.2936	data	O-18	NA	Site 1259; Demerara Rise Tropical Atlantic; depth 523	O'Brien et al 2017	Bornemann et al., 2008	NA
5.54491	5.54491	35.7081	Mesozoic	Cretaceous	Upper	Turonian	91.2936	data	O-18	NA	Site 1259; Demerara Rise Tropical Atlantic; depth 523	O'Brien et al 2017	Bornemann et al., 2008	NA
5.54491	5.54491	36.8096	Mesozoic	Cretaceous	Upper	Turonian	91.2886	data	O-18	NA	Site 1259; Demerara Rise Tropical Atlantic; depth 522.95	O'Brien et al 2017	Bornemann et al., 2008	NA
5.54491	5.54491	37.6802	Mesozoic	Cretaceous	Upper	Turonian	91.2886	data	O-18	NA	Site 1259; Demerara Rise Tropical Atlantic; depth 522.95	O'Brien et al 2017	Bornemann et al., 2008	NA
5.54491	5.54491	34.1064	Mesozoic	Cretaceous	Upper	Turonian	91.2807	data	O-18	NA	Site 1259; Demerara Rise Tropical Atlantic; depth 503.7	O'Brien et al 2017	Bornemann et al., 2008	NA
5.54491	5.54491	34.4046	Mesozoic	Cretaceous	Upper	Turonian	91.2807	data	O-18	NA	Site 1259; Demerara Rise Tropical Atlantic; depth 503.7	O'Brien et al 2017	Bornemann et al., 2008	NA
5.54491	5.54491	37.6369	Mesozoic	Cretaceous	Upper	Turonian	91.2786	data	O-18	NA	Site 1259; Demerara Rise Tropical Atlantic; depth 522.85	O'Brien et al 2017	Bornemann et al., 2008	NA
5.54491	5.54491	35.9631	Mesozoic	Cretaceous	Upper	Turonian	91.2786	data	O-18	NA	Site 1259; Demerara Rise Tropical Atlantic; depth 522.85	O'Brien et al 2017	Bornemann et al., 2008	NA
5.54491	5.54491	36.8385	Mesozoic	Cretaceous	Upper	Turonian	91.2736	data	O-18	NA	Site 1259; Demerara Rise Tropical Atlantic; depth 522.8	O'Brien et al 2017	Bornemann et al., 2008	NA
5.54491	5.54491	36.0833	Mesozoic	Cretaceous	Upper	Turonian	91.2686	data	O-18	NA	Site 1259; Demerara Rise Tropical Atlantic; depth 522.75	O'Brien et al 2017	Bornemann et al., 2008	NA
5.54491	5.54491	36.7904	Mesozoic	Cretaceous	Upper	Turonian	91.2636	data	O-18	NA	Site 1259; Demerara Rise Tropical Atlantic; depth 522.7	O'Brien et al 2017	Bornemann et al., 2008	NA
5.54491	5.54491	36.4633	Mesozoic	Cretaceous	Upper	Turonian	91.2586	data	O-18	NA	Site 1259; Demerara Rise Tropical Atlantic; depth 522.65	O'Brien et al 2017	Bornemann et al., 2008	NA
5.54491	5.54491	36.242	Mesozoic	Cretaceous	Upper	Turonian	91.2536	data	O-18	NA	Site 1259; Demerara Rise Tropical Atlantic; depth 522.6	O'Brien et al 2017	Bornemann et al., 2008	NA
5.54491	5.54491	36.901	Mesozoic	Cretaceous	Upper	Turonian	91.2536	data	O-18	NA	Site 1259; Demerara Rise Tropical Atlantic; depth 522.6	O'Brien et al 2017	Bornemann et al., 2008	NA
5.54491	5.54491	35.5783	Mesozoic	Cretaceous	Upper	Turonian	91.2536	data	O-18	NA	Site 1259; Demerara Rise Tropical Atlantic; depth 522.6	O'Brien et al 2017	Bornemann et al., 2008	NA
5.54491	5.54491	34.9963	Mesozoic	Cretaceous	Upper	Turonian	91.2505	data	O-18	NA	Site 1259; Demerara Rise Tropical Atlantic; depth 503.65	O'Brien et al 2017	Bornemann et al., 2008	NA
5.54491	5.54491	34.7365	Mesozoic	Cretaceous	Upper	Turonian	91.2505	data	O-18	NA	Site 1259; Demerara Rise Tropical Atlantic; depth 503.65	O'Brien et al 2017	Bornemann et al., 2008	NA
5.54491	5.54491	36.2757	Mesozoic	Cretaceous	Upper	Turonian	91.2486	data	O-18	NA	Site 1259; Demerara Rise Tropical Atlantic; depth 522.55	O'Brien et al 2017	Bornemann et al., 2008	NA
5.54491	5.54491	36.5739	Mesozoic	Cretaceous	Upper	Turonian	91.2486	data	O-18	NA	Site 1259; Demerara Rise Tropical Atlantic; depth 522.55	O'Brien et al 2017	Bornemann et al., 2008	NA
5.54491	5.54491	34.8952	Mesozoic	Cretaceous	Upper	Turonian	91.2486	data	O-18	NA	Site 1259; Demerara Rise Tropical Atlantic; depth 522.55	O'Brien et al 2017	Bornemann et al., 2008	NA
5.54491	5.54491	36.2661	Mesozoic	Cretaceous	Upper	Turonian	91.2486	data	O-18	NA	Site 1259; Demerara Rise Tropical Atlantic; depth 522.55	O'Brien et al 2017	Bornemann et al., 2008	NA
5.54491	5.54491	36.1699	Mesozoic	Cretaceous	Upper	Turonian	91.2436	data	O-18	NA	Site 1259; Demerara Rise Tropical Atlantic; depth 522.5	O'Brien et al 2017	Bornemann et al., 2008	NA
5.54491	5.54491	35.7514	Mesozoic	Cretaceous	Upper	Turonian	91.2436	data	O-18	NA	Site 1259; Demerara Rise Tropical Atlantic; depth 522.5	O'Brien et al 2017	Bornemann et al., 2008	NA
5.54491	5.54491	36.9828	Mesozoic	Cretaceous	Upper	Turonian	91.2436	data	O-18	NA	Site 1259; Demerara Rise Tropical Atlantic; depth 522.5	O'Brien et al 2017	Bornemann et al., 2008	NA
5.54491	5.54491	36.4056	Mesozoic	Cretaceous	Upper	Turonian	91.2436	data	O-18	NA	Site 1259; Demerara Rise Tropical Atlantic; depth 522.5	O'Brien et al 2017	Bornemann et al., 2008	NA
5.54491	5.54491	36.0208	Mesozoic	Cretaceous	Upper	Turonian	91.2436	data	O-18	NA	Site 1259; Demerara Rise Tropical Atlantic; depth 522.5	O'Brien et al 2017	Bornemann et al., 2008	NA
5.54491	5.54491	35.66	Mesozoic	Cretaceous	Upper	Turonian	91.2386	data	O-18	NA	Site 1259; Demerara Rise Tropical Atlantic; depth 522.45	O'Brien et al 2017	Bornemann et al., 2008	NA
5.54491	5.54491	36.0352	Mesozoic	Cretaceous	Upper	Turonian	91.2386	data	O-18	NA	Site 1259; Demerara Rise Tropical Atlantic; depth 522.45	O'Brien et al 2017	Bornemann et al., 2008	NA
5.54491	5.54491	35.9823	Mesozoic	Cretaceous	Upper	Turonian	91.2386	data	O-18	NA	Site 1259; Demerara Rise Tropical Atlantic; depth 522.45	O'Brien et al 2017	Bornemann et al., 2008	NA
5.54491	5.54491	33.3512	Mesozoic	Cretaceous	Upper	Turonian	91.1901	data	O-18	NA	Site 1259; Demerara Rise Tropical Atlantic; depth 503.55	O'Brien et al 2017	Bornemann et al., 2008	NA
5.54491	5.54491	34.4383	Mesozoic	Cretaceous	Upper	Turonian	91.1901	data	O-18	NA	Site 1259; Demerara Rise Tropical Atlantic; depth 503.55	O'Brien et al 2017	Bornemann et al., 2008	NA
5.54491	5.54491	34.4623	Mesozoic	Cretaceous	Upper	Turonian	91.1697	data	O-18	NA	Site 1259; Demerara Rise Tropical Atlantic; depth 521.76	O'Brien et al 2017	Bornemann et al., 2008	NA
5.54491	5.54491	34.2988	Mesozoic	Cretaceous	Upper	Turonian	91.1697	data	O-18	NA	Site 1259; Demerara Rise Tropical Atlantic; depth 521.76	O'Brien et al 2017	Bornemann et al., 2008	NA
5.54491	5.54491	34.2555	Mesozoic	Cretaceous	Upper	Turonian	91.1647	data	O-18	NA	Site 1259; Demerara Rise Tropical Atlantic; depth 521.71	O'Brien et al 2017	Bornemann et al., 2008	NA
5.54491	5.54491	33.332	Mesozoic	Cretaceous	Upper	Turonian	91.1598	data	O-18	NA	Site 1259; Demerara Rise Tropical Atlantic; depth 503.5	O'Brien et al 2017	Bornemann et al., 2008	NA
5.54491	5.54491	34.7077	Mesozoic	Cretaceous	Upper	Turonian	91.1598	data	O-18	NA	Site 1259; Demerara Rise Tropical Atlantic; depth 503.5	O'Brien et al 2017	Bornemann et al., 2008	NA
5.54491	5.54491	34.7269	Mesozoic	Cretaceous	Upper	Turonian	91.1597	data	O-18	NA	Site 1259; Demerara Rise Tropical Atlantic; depth 521.66	O'Brien et al 2017	Bornemann et al., 2008	NA
5.54491	5.54491	33.914	Mesozoic	Cretaceous	Upper	Turonian	91.1548	data	O-18	NA	Site 1259; Demerara Rise Tropical Atlantic; depth 521.61	O'Brien et al 2017	Bornemann et al., 2008	NA
5.54491	5.54491	35.6264	Mesozoic	Cretaceous	Upper	Turonian	91.1548	data	O-18	NA	Site 1259; Demerara Rise Tropical Atlantic; depth 521.61	O'Brien et al 2017	Bornemann et al., 2008	NA
5.54491	5.54491	34.6355	Mesozoic	Cretaceous	Upper	Turonian	91.1498	data	O-18	NA	Site 1259; Demerara Rise Tropical Atlantic; depth 521.56	O'Brien et al 2017	Bornemann et al., 2008	NA
5.54491	5.54491	34.3998	Mesozoic	Cretaceous	Upper	Turonian	91.1498	data	O-18	NA	Site 1259; Demerara Rise Tropical Atlantic; depth 521.56	O'Brien et al 2017	Bornemann et al., 2008	NA
5.54491	5.54491	34.1016	Mesozoic	Cretaceous	Upper	Turonian	91.1498	data	O-18	NA	Site 1259; Demerara Rise Tropical Atlantic; depth 521.56	O'Brien et al 2017	Bornemann et al., 2008	NA
5.54491	5.54491	35.636	Mesozoic	Cretaceous	Upper	Turonian	91.1498	data	O-18	NA	Site 1259; Demerara Rise Tropical Atlantic; depth 521.56	O'Brien et al 2017	Bornemann et al., 2008	NA
5.54491	5.54491	33.8996	Mesozoic	Cretaceous	Upper	Turonian	91.1448	data	O-18	NA	Site 1259; Demerara Rise Tropical Atlantic; depth 521.51	O'Brien et al 2017	Bornemann et al., 2008	NA
5.54491	5.54491	34.9433	Mesozoic	Cretaceous	Upper	Turonian	91.1448	data	O-18	NA	Site 1259; Demerara Rise Tropical Atlantic; depth 521.51	O'Brien et al 2017	Bornemann et al., 2008	NA
5.54491	5.54491	33.4282	Mesozoic	Cretaceous	Upper	Turonian	91.1398	data	O-18	NA	Site 1259; Demerara Rise Tropical Atlantic; depth 521.46	O'Brien et al 2017	Bornemann et al., 2008	NA
5.54491	5.54491	35.1983	Mesozoic	Cretaceous	Upper	Turonian	91.1398	data	O-18	NA	Site 1259; Demerara Rise Tropical Atlantic; depth 521.46	O'Brien et al 2017	Bornemann et al., 2008	NA
5.54491	5.54491	34.2555	Mesozoic	Cretaceous	Upper	Turonian	91.1348	data	O-18	NA	Site 1259; Demerara Rise Tropical Atlantic; depth 521.41	O'Brien et al 2017	Bornemann et al., 2008	NA
5.54491	5.54491	34.193	Mesozoic	Cretaceous	Upper	Turonian	91.1318	data	O-18	NA	Site 1259; Demerara Rise Tropical Atlantic; depth 521.38	O'Brien et al 2017	Bornemann et al., 2008	NA
5.54491	5.54491	33.9669	Mesozoic	Cretaceous	Upper	Turonian	91.1318	data	O-18	NA	Site 1259; Demerara Rise Tropical Atlantic; depth 521.38	O'Brien et al 2017	Bornemann et al., 2008	NA
5.54491	5.54491	33.3609	Mesozoic	Cretaceous	Upper	Turonian	91.1248	data	O-18	NA	Site 1259; Demerara Rise Tropical Atlantic; depth 521.31	O'Brien et al 2017	Bornemann et al., 2008	NA
5.54491	5.54491	32.928	Mesozoic	Cretaceous	Upper	Turonian	91.1248	data	O-18	NA	Site 1259; Demerara Rise Tropical Atlantic; depth 521.31	O'Brien et al 2017	Bornemann et al., 2008	NA
5.54491	5.54491	34.9866	Mesozoic	Cretaceous	Upper	Turonian	91.1248	data	O-18	NA	Site 1259; Demerara Rise Tropical Atlantic; depth 521.31	O'Brien et al 2017	Bornemann et al., 2008	NA
5.54491	5.54491	33.9525	Mesozoic	Cretaceous	Upper	Turonian	91.1248	data	O-18	NA	Site 1259; Demerara Rise Tropical Atlantic; depth 521.31	O'Brien et al 2017	Bornemann et al., 2008	NA
5.54491	5.54491	32.9664	Mesozoic	Cretaceous	Upper	Turonian	91.1198	data	O-18	NA	Site 1259; Demerara Rise Tropical Atlantic; depth 521.26	O'Brien et al 2017	Bornemann et al., 2008	NA
5.54491	5.54491	32.4614	Mesozoic	Cretaceous	Upper	Turonian	91.1198	data	O-18	NA	Site 1259; Demerara Rise Tropical Atlantic; depth 521.26	O'Brien et al 2017	Bornemann et al., 2008	NA
5.54491	5.54491	32.2065	Mesozoic	Cretaceous	Upper	Turonian	91.1198	data	O-18	NA	Site 1259; Demerara Rise Tropical Atlantic; depth 521.26	O'Brien et al 2017	Bornemann et al., 2008	NA
5.54491	5.54491	33.2887	Mesozoic	Cretaceous	Upper	Turonian	91.1198	data	O-18	NA	Site 1259; Demerara Rise Tropical Atlantic; depth 521.26	O'Brien et al 2017	Bornemann et al., 2008	NA
5.54491	5.54491	32.9231	Mesozoic	Cretaceous	Upper	Turonian	91.1198	data	O-18	NA	Site 1259; Demerara Rise Tropical Atlantic; depth 521.26	O'Brien et al 2017	Bornemann et al., 2008	NA
5.54491	5.54491	34.674	Mesozoic	Cretaceous	Upper	Turonian	91.1048	data	O-18	NA	Site 1259; Demerara Rise Tropical Atlantic; depth 521.11	O'Brien et al 2017	Bornemann et al., 2008	NA
5.54491	5.54491	34.2507	Mesozoic	Cretaceous	Upper	Turonian	91.1048	data	O-18	NA	Site 1259; Demerara Rise Tropical Atlantic; depth 521.11	O'Brien et al 2017	Bornemann et al., 2008	NA
5.54491	5.54491	34.5056	Mesozoic	Cretaceous	Upper	Turonian	91.1048	data	O-18	NA	Site 1259; Demerara Rise Tropical Atlantic; depth 521.11	O'Brien et al 2017	Bornemann et al., 2008	NA
5.54491	5.54491	35.0251	Mesozoic	Cretaceous	Upper	Turonian	91.0998	data	O-18	NA	Site 1259; Demerara Rise Tropical Atlantic; depth 521.06	O'Brien et al 2017	Bornemann et al., 2008	NA
5.54491	5.54491	35.2752	Mesozoic	Cretaceous	Upper	Turonian	91.0998	data	O-18	NA	Site 1259; Demerara Rise Tropical Atlantic; depth 521.06	O'Brien et al 2017	Bornemann et al., 2008	NA
5.54491	5.54491	33.6976	Mesozoic	Cretaceous	Upper	Turonian	91.0994	data	O-18	NA	Site 1259; Demerara Rise Tropical Atlantic; depth 503.4	O'Brien et al 2017	Bornemann et al., 2008	NA
5.54491	5.54491	32.2882	Mesozoic	Cretaceous	Upper	Turonian	91.0994	data	O-18	NA	Site 1259; Demerara Rise Tropical Atlantic; depth 503.4	O'Brien et al 2017	Bornemann et al., 2008	NA
5.54491	5.54491	33.4426	Mesozoic	Cretaceous	Upper	Turonian	91.0994	data	O-18	NA	Site 1259; Demerara Rise Tropical Atlantic; depth 503.4	O'Brien et al 2017	Bornemann et al., 2008	NA
5.54491	5.54491	35.6119	Mesozoic	Cretaceous	Upper	Turonian	91.0898	data	O-18	NA	Site 1259; Demerara Rise Tropical Atlantic; depth 520.96	O'Brien et al 2017	Bornemann et al., 2008	NA
5.54491	5.54491	35.6697	Mesozoic	Cretaceous	Upper	Turonian	91.0898	data	O-18	NA	Site 1259; Demerara Rise Tropical Atlantic; depth 520.96	O'Brien et al 2017	Bornemann et al., 2008	NA
5.54491	5.54491	34.0535	Mesozoic	Cretaceous	Upper	Turonian	91.0898	data	O-18	NA	Site 1259; Demerara Rise Tropical Atlantic; depth 520.96	O'Brien et al 2017	Bornemann et al., 2008	NA
5.54491	5.54491	35.5975	Mesozoic	Cretaceous	Upper	Turonian	91.0848	data	O-18	NA	Site 1259; Demerara Rise Tropical Atlantic; depth 520.91	O'Brien et al 2017	Bornemann et al., 2008	NA
5.54491	5.54491	36.1651	Mesozoic	Cretaceous	Upper	Turonian	91.0848	data	O-18	NA	Site 1259; Demerara Rise Tropical Atlantic; depth 520.91	O'Brien et al 2017	Bornemann et al., 2008	NA
5.54491	5.54491	35.5446	Mesozoic	Cretaceous	Upper	Turonian	91.0799	data	O-18	NA	Site 1259; Demerara Rise Tropical Atlantic; depth 520.86	O'Brien et al 2017	Bornemann et al., 2008	NA
5.54491	5.54491	33.0867	Mesozoic	Cretaceous	Upper	Turonian	91.0692	data	O-18	NA	Site 1259; Demerara Rise Tropical Atlantic; depth 503.35	O'Brien et al 2017	Bornemann et al., 2008	NA
5.54491	5.54491	32.5961	Mesozoic	Cretaceous	Upper	Turonian	91.039	data	O-18	NA	Site 1259; Demerara Rise Tropical Atlantic; depth 503.3	O'Brien et al 2017	Bornemann et al., 2008	NA
5.54491	5.54491	33.8419	Mesozoic	Cretaceous	Upper	Turonian	91.039	data	O-18	NA	Site 1259; Demerara Rise Tropical Atlantic; depth 503.3	O'Brien et al 2017	Bornemann et al., 2008	NA
5.54491	5.54491	34.674	Mesozoic	Cretaceous	Upper	Turonian	91.0088	data	O-18	NA	Site 1259; Demerara Rise Tropical Atlantic; depth 503.25	O'Brien et al 2017	Bornemann et al., 2008	NA
5.54491	5.54491	33.8707	Mesozoic	Cretaceous	Upper	Turonian	91.0088	data	O-18	NA	Site 1259; Demerara Rise Tropical Atlantic; depth 503.25	O'Brien et al 2017	Bornemann et al., 2008	NA
5.54491	5.54491	33.433	Mesozoic	Cretaceous	Upper	Turonian	91.0088	data	O-18	NA	Site 1259; Demerara Rise Tropical Atlantic; depth 503.25	O'Brien et al 2017	Bornemann et al., 2008	NA
5.54491	5.54491	33.2502	Mesozoic	Cretaceous	Upper	Turonian	91.0088	data	O-18	NA	Site 1259; Demerara Rise Tropical Atlantic; depth 503.25	O'Brien et al 2017	Bornemann et al., 2008	NA
5.54491	5.54491	33.736	Mesozoic	Cretaceous	Upper	Turonian	91.0088	data	O-18	NA	Site 1259; Demerara Rise Tropical Atlantic; depth 503.25	O'Brien et al 2017	Bornemann et al., 2008	NA
5.54491	5.54491	33.712	Mesozoic	Cretaceous	Upper	Turonian	91.0088	data	O-18	NA	Site 1259; Demerara Rise Tropical Atlantic; depth 503.25	O'Brien et al 2017	Bornemann et al., 2008	NA
5.54491	5.54491	33.5052	Mesozoic	Cretaceous	Upper	Turonian	91.0088	data	O-18	NA	Site 1259; Demerara Rise Tropical Atlantic; depth 503.25	O'Brien et al 2017	Bornemann et al., 2008	NA
5.54491	5.54491	33.4378	Mesozoic	Cretaceous	Upper	Turonian	91.0088	data	O-18	NA	Site 1259; Demerara Rise Tropical Atlantic; depth 503.25	O'Brien et al 2017	Bornemann et al., 2008	NA
5.54491	5.54491	33.3609	Mesozoic	Cretaceous	Upper	Turonian	91.0088	data	O-18	NA	Site 1259; Demerara Rise Tropical Atlantic; depth 503.25	O'Brien et al 2017	Bornemann et al., 2008	NA
5.54491	5.54491	33.3128	Mesozoic	Cretaceous	Upper	Turonian	91.0088	data	O-18	NA	Site 1259; Demerara Rise Tropical Atlantic; depth 503.25	O'Brien et al 2017	Bornemann et al., 2008	NA
5.54491	5.54491	33.2839	Mesozoic	Cretaceous	Upper	Turonian	91.0088	data	O-18	NA	Site 1259; Demerara Rise Tropical Atlantic; depth 503.25	O'Brien et al 2017	Bornemann et al., 2008	NA
5.54491	5.54491	33.1348	Mesozoic	Cretaceous	Upper	Turonian	91.0088	data	O-18	NA	Site 1259; Demerara Rise Tropical Atlantic; depth 503.25	O'Brien et al 2017	Bornemann et al., 2008	NA
5.54491	5.54491	32.9712	Mesozoic	Cretaceous	Upper	Turonian	91.0088	data	O-18	NA	Site 1259; Demerara Rise Tropical Atlantic; depth 503.25	O'Brien et al 2017	Bornemann et al., 2008	NA
5.54491	5.54491	31.99	Mesozoic	Cretaceous	Upper	Turonian	91.0088	data	O-18	NA	Site 1259; Demerara Rise Tropical Atlantic; depth 503.25	O'Brien et al 2017	Bornemann et al., 2008	NA
5.54491	5.54491	34.1256	Mesozoic	Cretaceous	Upper	Turonian	90.9725	data	O-18	NA	Site 1259; Demerara Rise Tropical Atlantic; depth 503.19	O'Brien et al 2017	Bornemann et al., 2008	NA
5.54491	5.54491	34.2363	Mesozoic	Cretaceous	Upper	Turonian	90.9725	data	O-18	NA	Site 1259; Demerara Rise Tropical Atlantic; depth 503.19	O'Brien et al 2017	Bornemann et al., 2008	NA
5.54491	5.54491	33.4138	Mesozoic	Cretaceous	Upper	Turonian	90.9725	data	O-18	NA	Site 1259; Demerara Rise Tropical Atlantic; depth 503.19	O'Brien et al 2017	Bornemann et al., 2008	NA
5.54491	5.54491	35.4821	Mesozoic	Cretaceous	Upper	Turonian	90.9311	data	O-18	NA	Site 1259; Demerara Rise Tropical Atlantic; depth 519.37	O'Brien et al 2017	Bornemann et al., 2008	NA
5.54491	5.54491	35.5494	Mesozoic	Cretaceous	Upper	Turonian	90.9311	data	O-18	NA	Site 1259; Demerara Rise Tropical Atlantic; depth 519.37	O'Brien et al 2017	Bornemann et al., 2008	NA
5.54491	5.54491	34.8471	Mesozoic	Cretaceous	Upper	Turonian	90.9111	data	O-18	NA	Site 1259; Demerara Rise Tropical Atlantic; depth 519.17	O'Brien et al 2017	Bornemann et al., 2008	NA
5.54491	5.54491	35.5879	Mesozoic	Cretaceous	Upper	Turonian	90.9111	data	O-18	NA	Site 1259; Demerara Rise Tropical Atlantic; depth 519.17	O'Brien et al 2017	Bornemann et al., 2008	NA
5.54491	5.54491	35.939	Mesozoic	Cretaceous	Upper	Turonian	90.9061	data	O-18	NA	Site 1259; Demerara Rise Tropical Atlantic; depth 519.12	O'Brien et al 2017	Bornemann et al., 2008	NA
5.54491	5.54491	36.1507	Mesozoic	Cretaceous	Upper	Turonian	90.9011	data	O-18	NA	Site 1259; Demerara Rise Tropical Atlantic; depth 519.07	O'Brien et al 2017	Bornemann et al., 2008	NA
5.54491	5.54491	35.3811	Mesozoic	Cretaceous	Upper	Turonian	90.8961	data	O-18	NA	Site 1259; Demerara Rise Tropical Atlantic; depth 519.02	O'Brien et al 2017	Bornemann et al., 2008	NA
5.54491	5.54491	35.0299	Mesozoic	Cretaceous	Upper	Turonian	90.8961	data	O-18	NA	Site 1259; Demerara Rise Tropical Atlantic; depth 519.02	O'Brien et al 2017	Bornemann et al., 2008	NA
5.54491	5.54491	34.9482	Mesozoic	Cretaceous	Upper	Turonian	90.8811	data	O-18	NA	Site 1259; Demerara Rise Tropical Atlantic; depth 518.87	O'Brien et al 2017	Bornemann et al., 2008	NA
5.54491	5.54491	35.1694	Mesozoic	Cretaceous	Upper	Turonian	90.8811	data	O-18	NA	Site 1259; Demerara Rise Tropical Atlantic; depth 518.87	O'Brien et al 2017	Bornemann et al., 2008	NA
5.54491	5.54491	34.698	Mesozoic	Cretaceous	Upper	Turonian	90.8711	data	O-18	NA	Site 1259; Demerara Rise Tropical Atlantic; depth 518.77	O'Brien et al 2017	Bornemann et al., 2008	NA
5.54491	5.54491	36.4104	Mesozoic	Cretaceous	Upper	Turonian	90.8462	data	O-18	NA	Site 1259; Demerara Rise Tropical Atlantic; depth 518.52	O'Brien et al 2017	Bornemann et al., 2008	NA
5.54491	5.54491	35.7466	Mesozoic	Cretaceous	Upper	Turonian	90.7663	data	O-18	NA	Site 1259; Demerara Rise Tropical Atlantic; depth 517.72	O'Brien et al 2017	Bornemann et al., 2008	NA
5.54491	5.54491	35.9871	Mesozoic	Cretaceous	Upper	Turonian	90.7663	data	O-18	NA	Site 1259; Demerara Rise Tropical Atlantic; depth 517.72	O'Brien et al 2017	Bornemann et al., 2008	NA
5.54491	5.54491	36.04	Mesozoic	Cretaceous	Upper	Turonian	90.7663	data	O-18	NA	Site 1259; Demerara Rise Tropical Atlantic; depth 517.72	O'Brien et al 2017	Bornemann et al., 2008	NA
5.54491	5.54491	35.9727	Mesozoic	Cretaceous	Upper	Turonian	90.7613	data	O-18	NA	Site 1259; Demerara Rise Tropical Atlantic; depth 517.67	O'Brien et al 2017	Bornemann et al., 2008	NA
5.54491	5.54491	36.7519	Mesozoic	Cretaceous	Upper	Turonian	90.7463	data	O-18	NA	Site 1259; Demerara Rise Tropical Atlantic; depth 517.52	O'Brien et al 2017	Bornemann et al., 2008	NA
5.54491	5.54491	37.1367	Mesozoic	Cretaceous	Upper	Turonian	90.7363	data	O-18	NA	Site 1259; Demerara Rise Tropical Atlantic; depth 517.42	O'Brien et al 2017	Bornemann et al., 2008	NA
5.54491	5.54491	36.7615	Mesozoic	Cretaceous	Upper	Turonian	90.7313	data	O-18	NA	Site 1259; Demerara Rise Tropical Atlantic; depth 517.37	O'Brien et al 2017	Bornemann et al., 2008	NA
5.54491	5.54491	36.1507	Mesozoic	Cretaceous	Upper	Turonian	90.7313	data	O-18	NA	Site 1259; Demerara Rise Tropical Atlantic; depth 517.37	O'Brien et al 2017	Bornemann et al., 2008	NA
5.54491	5.54491	35.7178	Mesozoic	Cretaceous	Upper	Turonian	90.7313	data	O-18	NA	Site 1259; Demerara Rise Tropical Atlantic; depth 517.37	O'Brien et al 2017	Bornemann et al., 2008	NA
5.54491	5.54491	35.2079	Mesozoic	Cretaceous	Upper	Turonian	90.7313	data	O-18	NA	Site 1259; Demerara Rise Tropical Atlantic; depth 517.37	O'Brien et al 2017	Bornemann et al., 2008	NA
5.54491	5.54491	35.4243	Mesozoic	Cretaceous	Upper	Turonian	90.7014	data	O-18	NA	Site 1259; Demerara Rise Tropical Atlantic; depth 517.07	O'Brien et al 2017	Bornemann et al., 2008	NA
5.54491	5.54491	34.6307	Mesozoic	Cretaceous	Upper	Turonian	90.6914	data	O-18	NA	Site 1259; Demerara Rise Tropical Atlantic; depth 516.97	O'Brien et al 2017	Bornemann et al., 2008	NA
5.54491	5.54491	35.054	Mesozoic	Cretaceous	Upper	Turonian	90.6914	data	O-18	NA	Site 1259; Demerara Rise Tropical Atlantic; depth 516.97	O'Brien et al 2017	Bornemann et al., 2008	NA
5.54491	5.54491	34.8279	Mesozoic	Cretaceous	Upper	Turonian	90.6914	data	O-18	NA	Site 1259; Demerara Rise Tropical Atlantic; depth 516.97	O'Brien et al 2017	Bornemann et al., 2008	NA
5.54491	5.54491	35.0684	Mesozoic	Cretaceous	Upper	Turonian	90.6864	data	O-18	NA	Site 1259; Demerara Rise Tropical Atlantic; depth 516.92	O'Brien et al 2017	Bornemann et al., 2008	NA
5.54491	5.54491	34.876	Mesozoic	Cretaceous	Upper	Turonian	90.6864	data	O-18	NA	Site 1259; Demerara Rise Tropical Atlantic; depth 516.92	O'Brien et al 2017	Bornemann et al., 2008	NA
5.54491	5.54491	35.6552	Mesozoic	Cretaceous	Upper	Turonian	90.6714	data	O-18	NA	Site 1259; Demerara Rise Tropical Atlantic; depth 516.77	O'Brien et al 2017	Bornemann et al., 2008	NA
5.54491	5.54491	35.4436	Mesozoic	Cretaceous	Upper	Turonian	90.6714	data	O-18	NA	Site 1259; Demerara Rise Tropical Atlantic; depth 516.77	O'Brien et al 2017	Bornemann et al., 2008	NA
5.54491	5.54491	36.0833	Mesozoic	Cretaceous	Upper	Turonian	90.6714	data	O-18	NA	Site 1259; Demerara Rise Tropical Atlantic; depth 516.77	O'Brien et al 2017	Bornemann et al., 2008	NA
5.54491	5.54491	35.2464	Mesozoic	Cretaceous	Upper	Turonian	90.6664	data	O-18	NA	Site 1259; Demerara Rise Tropical Atlantic; depth 516.72	O'Brien et al 2017	Bornemann et al., 2008	NA
5.54491	5.54491	35.7033	Mesozoic	Cretaceous	Upper	Turonian	90.6664	data	O-18	NA	Site 1259; Demerara Rise Tropical Atlantic; depth 516.72	O'Brien et al 2017	Bornemann et al., 2008	NA
5.54491	5.54491	35.054	Mesozoic	Cretaceous	Upper	Turonian	90.6664	data	O-18	NA	Site 1259; Demerara Rise Tropical Atlantic; depth 516.72	O'Brien et al 2017	Bornemann et al., 2008	NA
5.54491	5.54491	35.6312	Mesozoic	Cretaceous	Upper	Turonian	90.6664	data	O-18	NA	Site 1259; Demerara Rise Tropical Atlantic; depth 516.72	O'Brien et al 2017	Bornemann et al., 2008	NA
5.54491	5.54491	35.9775	Mesozoic	Cretaceous	Upper	Turonian	90.6614	data	O-18	NA	Site 1259; Demerara Rise Tropical Atlantic; depth 516.67	O'Brien et al 2017	Bornemann et al., 2008	NA
5.54491	5.54491	36.3238	Mesozoic	Cretaceous	Upper	Turonian	90.6614	data	O-18	NA	Site 1259; Demerara Rise Tropical Atlantic; depth 516.67	O'Brien et al 2017	Bornemann et al., 2008	NA
5.54491	5.54491	35.915	Mesozoic	Cretaceous	Upper	Turonian	90.6614	data	O-18	NA	Site 1259; Demerara Rise Tropical Atlantic; depth 516.67	O'Brien et al 2017	Bornemann et al., 2008	NA
5.54491	5.54491	36.4681	Mesozoic	Cretaceous	Upper	Turonian	90.6564	data	O-18	NA	Site 1259; Demerara Rise Tropical Atlantic; depth 516.62	O'Brien et al 2017	Bornemann et al., 2008	NA
5.54491	5.54491	35.9438	Mesozoic	Cretaceous	Upper	Turonian	90.6564	data	O-18	NA	Site 1259; Demerara Rise Tropical Atlantic; depth 516.62	O'Brien et al 2017	Bornemann et al., 2008	NA
5.54491	5.54491	35.8284	Mesozoic	Cretaceous	Upper	Turonian	90.6564	data	O-18	NA	Site 1259; Demerara Rise Tropical Atlantic; depth 516.62	O'Brien et al 2017	Bornemann et al., 2008	NA
5.54491	5.54491	35.4724	Mesozoic	Cretaceous	Upper	Turonian	90.6514	data	O-18	NA	Site 1259; Demerara Rise Tropical Atlantic; depth 516.57	O'Brien et al 2017	Bornemann et al., 2008	NA
5.54491	5.54491	34.8712	Mesozoic	Cretaceous	Upper	Turonian	90.6514	data	O-18	NA	Site 1259; Demerara Rise Tropical Atlantic; depth 516.57	O'Brien et al 2017	Bornemann et al., 2008	NA
5.54491	5.54491	34.3325	Mesozoic	Cretaceous	Upper	Turonian	90.6464	data	O-18	NA	Site 1259; Demerara Rise Tropical Atlantic; depth 516.52	O'Brien et al 2017	Bornemann et al., 2008	NA
5.54491	5.54491	34.3469	Mesozoic	Cretaceous	Upper	Turonian	90.6464	data	O-18	NA	Site 1259; Demerara Rise Tropical Atlantic; depth 516.52	O'Brien et al 2017	Bornemann et al., 2008	NA
5.54491	5.54491	36.2372	Mesozoic	Cretaceous	Upper	Turonian	90.6215	data	O-18	NA	Site 1259; Demerara Rise Tropical Atlantic; depth 516.27	O'Brien et al 2017	Bornemann et al., 2008	NA
5.54491	5.54491	35.7851	Mesozoic	Cretaceous	Upper	Turonian	90.5656	data	O-18	NA	Site 1259; Demerara Rise Tropical Atlantic; depth 515.71	O'Brien et al 2017	Bornemann et al., 2008	NA
5.54491	5.54491	36.723	Mesozoic	Cretaceous	Upper	Turonian	90.5656	data	O-18	NA	Site 1259; Demerara Rise Tropical Atlantic; depth 515.71	O'Brien et al 2017	Bornemann et al., 2008	NA
5.54491	5.54491	35.9342	Mesozoic	Cretaceous	Upper	Turonian	90.5616	data	O-18	NA	Site 1259; Demerara Rise Tropical Atlantic; depth 515.67	O'Brien et al 2017	Bornemann et al., 2008	NA
5.54491	5.54491	36.4777	Mesozoic	Cretaceous	Upper	Turonian	90.5616	data	O-18	NA	Site 1259; Demerara Rise Tropical Atlantic; depth 515.67	O'Brien et al 2017	Bornemann et al., 2008	NA
5.54491	5.54491	35.7033	Mesozoic	Cretaceous	Upper	Turonian	90.5456	data	O-18	NA	Site 1259; Demerara Rise Tropical Atlantic; depth 515.51	O'Brien et al 2017	Bornemann et al., 2008	NA
5.54491	5.54491	32.1343	Mesozoic	Cretaceous	Upper	Turonian	90.5253	data	O-18	NA	Site 1259; Demerara Rise Tropical Atlantic; depth 502.45	O'Brien et al 2017	Bornemann et al., 2008	NA
5.54491	5.54491	34.6547	Mesozoic	Cretaceous	Upper	Turonian	90.5206	data	O-18	NA	Site 1259; Demerara Rise Tropical Atlantic; depth 515.26	O'Brien et al 2017	Bornemann et al., 2008	NA
5.54491	5.54491	34.8616	Mesozoic	Cretaceous	Upper	Turonian	90.5206	data	O-18	NA	Site 1259; Demerara Rise Tropical Atlantic; depth 515.26	O'Brien et al 2017	Bornemann et al., 2008	NA
5.54491	5.54491	35.0203	Mesozoic	Cretaceous	Upper	Turonian	90.5206	data	O-18	NA	Site 1259; Demerara Rise Tropical Atlantic; depth 515.26	O'Brien et al 2017	Bornemann et al., 2008	NA
5.54491	5.54491	34.775	Mesozoic	Cretaceous	Upper	Turonian	90.5156	data	O-18	NA	Site 1259; Demerara Rise Tropical Atlantic; depth 515.21	O'Brien et al 2017	Bornemann et al., 2008	NA
5.54491	5.54491	34.799	Mesozoic	Cretaceous	Upper	Turonian	90.5156	data	O-18	NA	Site 1259; Demerara Rise Tropical Atlantic; depth 515.21	O'Brien et al 2017	Bornemann et al., 2008	NA
5.54491	5.54491	35.5061	Mesozoic	Cretaceous	Upper	Turonian	90.5156	data	O-18	NA	Site 1259; Demerara Rise Tropical Atlantic; depth 515.21	O'Brien et al 2017	Bornemann et al., 2008	NA
5.54491	5.54491	35.7803	Mesozoic	Cretaceous	Upper	Turonian	90.5156	data	O-18	NA	Site 1259; Demerara Rise Tropical Atlantic; depth 515.21	O'Brien et al 2017	Bornemann et al., 2008	NA
5.54491	5.54491	35.0011	Mesozoic	Cretaceous	Upper	Turonian	90.5106	data	O-18	NA	Site 1259; Demerara Rise Tropical Atlantic; depth 515.16	O'Brien et al 2017	Bornemann et al., 2008	NA
5.54491	5.54491	34.9241	Mesozoic	Cretaceous	Upper	Turonian	90.5106	data	O-18	NA	Site 1259; Demerara Rise Tropical Atlantic; depth 515.16	O'Brien et al 2017	Bornemann et al., 2008	NA
5.54491	5.54491	35.6408	Mesozoic	Cretaceous	Upper	Turonian	90.5106	data	O-18	NA	Site 1259; Demerara Rise Tropical Atlantic; depth 515.16	O'Brien et al 2017	Bornemann et al., 2008	NA
5.54491	5.54491	34.5826	Mesozoic	Cretaceous	Upper	Turonian	90.5056	data	O-18	NA	Site 1259; Demerara Rise Tropical Atlantic; depth 515.11	O'Brien et al 2017	Bornemann et al., 2008	NA
5.54491	5.54491	34.698	Mesozoic	Cretaceous	Upper	Turonian	90.5056	data	O-18	NA	Site 1259; Demerara Rise Tropical Atlantic; depth 515.11	O'Brien et al 2017	Bornemann et al., 2008	NA
5.54491	5.54491	35.2656	Mesozoic	Cretaceous	Upper	Turonian	90.5006	data	O-18	NA	Site 1259; Demerara Rise Tropical Atlantic; depth 515.06	O'Brien et al 2017	Bornemann et al., 2008	NA
5.54491	5.54491	34.9674	Mesozoic	Cretaceous	Upper	Turonian	90.4957	data	O-18	NA	Site 1259; Demerara Rise Tropical Atlantic; depth 515.01	O'Brien et al 2017	Bornemann et al., 2008	NA
5.54491	5.54491	33.6302	Mesozoic	Cretaceous	Upper	Turonian	90.4951	data	O-18	NA	Site 1259; Demerara Rise Tropical Atlantic; depth 502.4	O'Brien et al 2017	Bornemann et al., 2008	NA
5.54491	5.54491	33.4571	Mesozoic	Cretaceous	Upper	Turonian	90.4951	data	O-18	NA	Site 1259; Demerara Rise Tropical Atlantic; depth 502.4	O'Brien et al 2017	Bornemann et al., 2008	NA
5.54491	5.54491	34.9722	Mesozoic	Cretaceous	Upper	Turonian	90.4907	data	O-18	NA	Site 1259; Demerara Rise Tropical Atlantic; depth 514.96	O'Brien et al 2017	Bornemann et al., 2008	NA
5.54491	5.54491	34.7028	Mesozoic	Cretaceous	Upper	Turonian	90.4907	data	O-18	NA	Site 1259; Demerara Rise Tropical Atlantic; depth 514.96	O'Brien et al 2017	Bornemann et al., 2008	NA
5.54491	5.54491	34.698	Mesozoic	Cretaceous	Upper	Turonian	90.4907	data	O-18	NA	Site 1259; Demerara Rise Tropical Atlantic; depth 514.96	O'Brien et al 2017	Bornemann et al., 2008	NA
5.54491	5.54491	35.8091	Mesozoic	Cretaceous	Upper	Turonian	90.4797	data	O-18	NA	Site 1259; Demerara Rise Tropical Atlantic; depth 514.85	O'Brien et al 2017	Bornemann et al., 2008	NA
5.54491	5.54491	34.9626	Mesozoic	Cretaceous	Upper	Turonian	90.4797	data	O-18	NA	Site 1259; Demerara Rise Tropical Atlantic; depth 514.85	O'Brien et al 2017	Bornemann et al., 2008	NA
5.54491	5.54491	36.2084	Mesozoic	Cretaceous	Upper	Turonian	90.4797	data	O-18	NA	Site 1259; Demerara Rise Tropical Atlantic; depth 514.85	O'Brien et al 2017	Bornemann et al., 2008	NA
5.54491	5.54491	36.1074	Mesozoic	Cretaceous	Upper	Turonian	90.4797	data	O-18	NA	Site 1259; Demerara Rise Tropical Atlantic; depth 514.85	O'Brien et al 2017	Bornemann et al., 2008	NA
5.54491	5.54491	36.1026	Mesozoic	Cretaceous	Upper	Turonian	90.4757	data	O-18	NA	Site 1259; Demerara Rise Tropical Atlantic; depth 514.81	O'Brien et al 2017	Bornemann et al., 2008	NA
5.54491	5.54491	36.0448	Mesozoic	Cretaceous	Upper	Turonian	90.4757	data	O-18	NA	Site 1259; Demerara Rise Tropical Atlantic; depth 514.81	O'Brien et al 2017	Bornemann et al., 2008	NA
5.54491	5.54491	35.7129	Mesozoic	Cretaceous	Upper	Turonian	90.4707	data	O-18	NA	Site 1259; Demerara Rise Tropical Atlantic; depth 514.76	O'Brien et al 2017	Bornemann et al., 2008	NA
5.54491	5.54491	36.1603	Mesozoic	Cretaceous	Upper	Turonian	90.4707	data	O-18	NA	Site 1259; Demerara Rise Tropical Atlantic; depth 514.76	O'Brien et al 2017	Bornemann et al., 2008	NA
5.54491	5.54491	35.5927	Mesozoic	Cretaceous	Upper	Turonian	90.4647	data	O-18	NA	Site 1259; Demerara Rise Tropical Atlantic; depth 514.7	O'Brien et al 2017	Bornemann et al., 2008	NA
5.54491	5.54491	35.915	Mesozoic	Cretaceous	Upper	Turonian	90.4647	data	O-18	NA	Site 1259; Demerara Rise Tropical Atlantic; depth 514.7	O'Brien et al 2017	Bornemann et al., 2008	NA
5.54491	5.54491	34.217	Mesozoic	Cretaceous	Upper	Turonian	90.4597	data	O-18	NA	Site 1259; Demerara Rise Tropical Atlantic; depth 514.65	O'Brien et al 2017	Bornemann et al., 2008	NA
5.54491	5.54491	36.2228	Mesozoic	Cretaceous	Upper	Turonian	90.4597	data	O-18	NA	Site 1259; Demerara Rise Tropical Atlantic; depth 514.65	O'Brien et al 2017	Bornemann et al., 2008	NA
5.54491	5.54491	36.0545	Mesozoic	Cretaceous	Upper	Turonian	90.4597	data	O-18	NA	Site 1259; Demerara Rise Tropical Atlantic; depth 514.65	O'Brien et al 2017	Bornemann et al., 2008	NA
5.54491	5.54491	35.5446	Mesozoic	Cretaceous	Upper	Turonian	90.4497	data	O-18	NA	Site 1259; Demerara Rise Tropical Atlantic; depth 514.55	O'Brien et al 2017	Bornemann et al., 2008	NA
5.54491	5.54491	35.8188	Mesozoic	Cretaceous	Upper	Turonian	90.4497	data	O-18	NA	Site 1259; Demerara Rise Tropical Atlantic; depth 514.55	O'Brien et al 2017	Bornemann et al., 2008	NA
5.54491	5.54491	34.8568	Mesozoic	Cretaceous	Upper	Turonian	90.4447	data	O-18	NA	Site 1259; Demerara Rise Tropical Atlantic; depth 514.5	O'Brien et al 2017	Bornemann et al., 2008	NA
5.54491	5.54491	34.8616	Mesozoic	Cretaceous	Upper	Turonian	90.4447	data	O-18	NA	Site 1259; Demerara Rise Tropical Atlantic; depth 514.5	O'Brien et al 2017	Bornemann et al., 2008	NA
5.54491	5.54491	34.8183	Mesozoic	Cretaceous	Upper	Turonian	90.4347	data	O-18	NA	Site 1259; Demerara Rise Tropical Atlantic; depth 514.4	O'Brien et al 2017	Bornemann et al., 2008	NA
5.54491	5.54491	35.5398	Mesozoic	Cretaceous	Upper	Turonian	90.4347	data	O-18	NA	Site 1259; Demerara Rise Tropical Atlantic; depth 514.4	O'Brien et al 2017	Bornemann et al., 2008	NA
5.54491	5.54491	34.3517	Mesozoic	Cretaceous	Upper	Turonian	90.4347	data	O-18	NA	Site 1259; Demerara Rise Tropical Atlantic; depth 514.4	O'Brien et al 2017	Bornemann et al., 2008	NA
5.54491	5.54491	34.8279	Mesozoic	Cretaceous	Upper	Turonian	90.4347	data	O-18	NA	Site 1259; Demerara Rise Tropical Atlantic; depth 514.4	O'Brien et al 2017	Bornemann et al., 2008	NA
5.54491	5.54491	33.6591	Mesozoic	Cretaceous	Upper	Turonian	90.4347	data	O-18	NA	Site 1259; Demerara Rise Tropical Atlantic; depth 502.3	O'Brien et al 2017	Bornemann et al., 2008	NA
5.54491	5.54491	33.1252	Mesozoic	Cretaceous	Upper	Turonian	90.4347	data	O-18	NA	Site 1259; Demerara Rise Tropical Atlantic; depth 502.3	O'Brien et al 2017	Bornemann et al., 2008	NA
5.54491	5.54491	33.89	Mesozoic	Cretaceous	Upper	Turonian	90.4347	data	O-18	NA	Site 1259; Demerara Rise Tropical Atlantic; depth 502.3	O'Brien et al 2017	Bornemann et al., 2008	NA
5.54491	5.54491	35.5446	Mesozoic	Cretaceous	Upper	Turonian	90.4297	data	O-18	NA	Site 1259; Demerara Rise Tropical Atlantic; depth 514.35	O'Brien et al 2017	Bornemann et al., 2008	NA
5.54491	5.54491	36.1891	Mesozoic	Cretaceous	Upper	Turonian	90.4198	data	O-18	NA	Site 1259; Demerara Rise Tropical Atlantic; depth 514.25	O'Brien et al 2017	Bornemann et al., 2008	NA
5.54491	5.54491	36.4248	Mesozoic	Cretaceous	Upper	Turonian	90.4198	data	O-18	NA	Site 1259; Demerara Rise Tropical Atlantic; depth 514.25	O'Brien et al 2017	Bornemann et al., 2008	NA
5.54491	5.54491	36.1507	Mesozoic	Cretaceous	Upper	Turonian	90.4198	data	O-18	NA	Site 1259; Demerara Rise Tropical Atlantic; depth 514.25	O'Brien et al 2017	Bornemann et al., 2008	NA
5.54491	5.54491	36.2757	Mesozoic	Cretaceous	Upper	Turonian	90.4148	data	O-18	NA	Site 1259; Demerara Rise Tropical Atlantic; depth 514.2	O'Brien et al 2017	Bornemann et al., 2008	NA
5.54491	5.54491	36.04	Mesozoic	Cretaceous	Upper	Turonian	90.4148	data	O-18	NA	Site 1259; Demerara Rise Tropical Atlantic; depth 514.2	O'Brien et al 2017	Bornemann et al., 2008	NA
5.54491	5.54491	34.116	Mesozoic	Cretaceous	Upper	Turonian	90.4045	data	O-18	NA	Site 1259; Demerara Rise Tropical Atlantic; depth 502.25	O'Brien et al 2017	Bornemann et al., 2008	NA
5.54491	5.54491	33.7312	Mesozoic	Cretaceous	Upper	Turonian	90.4045	data	O-18	NA	Site 1259; Demerara Rise Tropical Atlantic; depth 502.25	O'Brien et al 2017	Bornemann et al., 2008	NA
5.54491	5.54491	33.7889	Mesozoic	Cretaceous	Upper	Turonian	90.4045	data	O-18	NA	Site 1259; Demerara Rise Tropical Atlantic; depth 502.25	O'Brien et al 2017	Bornemann et al., 2008	NA
5.54491	5.54491	33.7601	Mesozoic	Cretaceous	Upper	Turonian	90.3441	data	O-18	NA	Site 1259; Demerara Rise Tropical Atlantic; depth 502.15	O'Brien et al 2017	Bornemann et al., 2008	NA
5.54491	5.54491	34.4864	Mesozoic	Cretaceous	Upper	Turonian	90.3399	data	O-18	NA	Site 1259; Demerara Rise Tropical Atlantic; depth 513.45	O'Brien et al 2017	Bornemann et al., 2008	NA
5.54491	5.54491	36.7182	Mesozoic	Cretaceous	Upper	Turonian	90.3299	data	O-18	NA	Site 1259; Demerara Rise Tropical Atlantic; depth 513.35	O'Brien et al 2017	Bornemann et al., 2008	NA
5.54491	5.54491	35.1598	Mesozoic	Cretaceous	Upper	Turonian	90.3249	data	O-18	NA	Site 1259; Demerara Rise Tropical Atlantic; depth 513.3	O'Brien et al 2017	Bornemann et al., 2008	NA
5.54491	5.54491	35.3522	Mesozoic	Cretaceous	Upper	Turonian	90.3049	data	O-18	NA	Site 1259; Demerara Rise Tropical Atlantic; depth 513.1	O'Brien et al 2017	Bornemann et al., 2008	NA
5.54491	5.54491	35.155	Mesozoic	Cretaceous	Upper	Turonian	90.3049	data	O-18	NA	Site 1259; Demerara Rise Tropical Atlantic; depth 513.1	O'Brien et al 2017	Bornemann et al., 2008	NA
5.54491	5.54491	35.2849	Mesozoic	Cretaceous	Upper	Turonian	90.3049	data	O-18	NA	Site 1259; Demerara Rise Tropical Atlantic; depth 513.1	O'Brien et al 2017	Bornemann et al., 2008	NA
5.54491	5.54491	35.4003	Mesozoic	Cretaceous	Upper	Turonian	90.2999	data	O-18	NA	Site 1259; Demerara Rise Tropical Atlantic; depth 513.05	O'Brien et al 2017	Bornemann et al., 2008	NA
5.54491	5.54491	36.1074	Mesozoic	Cretaceous	Upper	Turonian	90.2999	data	O-18	NA	Site 1259; Demerara Rise Tropical Atlantic; depth 513.05	O'Brien et al 2017	Bornemann et al., 2008	NA
5.54491	5.54491	36.141	Mesozoic	Cretaceous	Upper	Turonian	90.2949	data	O-18	NA	Site 1259; Demerara Rise Tropical Atlantic; depth 513	O'Brien et al 2017	Bornemann et al., 2008	NA
5.54491	5.54491	35.8524	Mesozoic	Cretaceous	Upper	Turonian	90.2949	data	O-18	NA	Site 1259; Demerara Rise Tropical Atlantic; depth 513	O'Brien et al 2017	Bornemann et al., 2008	NA
5.54491	5.54491	35.8621	Mesozoic	Cretaceous	Upper	Turonian	90.2949	data	O-18	NA	Site 1259; Demerara Rise Tropical Atlantic; depth 513	O'Brien et al 2017	Bornemann et al., 2008	NA
5.54491	5.54491	36.6124	Mesozoic	Cretaceous	Upper	Turonian	90.2949	data	O-18	NA	Site 1259; Demerara Rise Tropical Atlantic; depth 513	O'Brien et al 2017	Bornemann et al., 2008	NA
5.54491	5.54491	36.4874	Mesozoic	Cretaceous	Upper	Turonian	90.2899	data	O-18	NA	Site 1259; Demerara Rise Tropical Atlantic; depth 512.95	O'Brien et al 2017	Bornemann et al., 2008	NA
5.54491	5.54491	36.1555	Mesozoic	Cretaceous	Upper	Turonian	90.2899	data	O-18	NA	Site 1259; Demerara Rise Tropical Atlantic; depth 512.95	O'Brien et al 2017	Bornemann et al., 2008	NA
5.54491	5.54491	35.6793	Mesozoic	Cretaceous	Upper	Turonian	90.2899	data	O-18	NA	Site 1259; Demerara Rise Tropical Atlantic; depth 512.95	O'Brien et al 2017	Bornemann et al., 2008	NA
5.54491	5.54491	36.0064	Mesozoic	Cretaceous	Upper	Turonian	90.2849	data	O-18	NA	Site 1259; Demerara Rise Tropical Atlantic; depth 512.9	O'Brien et al 2017	Bornemann et al., 2008	NA
5.54491	5.54491	35.3137	Mesozoic	Cretaceous	Upper	Turonian	90.2849	data	O-18	NA	Site 1259; Demerara Rise Tropical Atlantic; depth 512.9	O'Brien et al 2017	Bornemann et al., 2008	NA
5.54491	5.54491	33.8611	Mesozoic	Cretaceous	Upper	Turonian	90.2836	data	O-18	NA	Site 1259; Demerara Rise Tropical Atlantic; depth 502.05	O'Brien et al 2017	Bornemann et al., 2008	NA
5.54491	5.54491	33.6206	Mesozoic	Cretaceous	Upper	Turonian	90.2534	data	O-18	NA	Site 1259; Demerara Rise Tropical Atlantic; depth 502	O'Brien et al 2017	Bornemann et al., 2008	NA
5.54491	5.54491	32.928	Mesozoic	Cretaceous	Upper	Turonian	90.2534	data	O-18	NA	Site 1259; Demerara Rise Tropical Atlantic; depth 502	O'Brien et al 2017	Bornemann et al., 2008	NA
5.54491	5.54491	35.7947	Mesozoic	Cretaceous	Upper	Turonian	90.24	data	O-18	NA	Site 1259; Demerara Rise Tropical Atlantic; depth 512.45	O'Brien et al 2017	Bornemann et al., 2008	NA
5.54491	5.54491	35.6793	Mesozoic	Cretaceous	Upper	Turonian	90.24	data	O-18	NA	Site 1259; Demerara Rise Tropical Atlantic; depth 512.45	O'Brien et al 2017	Bornemann et al., 2008	NA
5.54491	5.54491	34.1737	Mesozoic	Cretaceous	Upper	Turonian	90.2232	data	O-18	NA	Site 1259; Demerara Rise Tropical Atlantic; depth 501.95	O'Brien et al 2017	Bornemann et al., 2008	NA
5.54491	5.54491	34.8327	Mesozoic	Cretaceous	Upper	Turonian	90.2216	data	O-18	NA	Site 1259; Demerara Rise Tropical Atlantic; depth 512.01	O'Brien et al 2017	Bornemann et al., 2008	NA
5.54491	5.54491	35.6937	Mesozoic	Cretaceous	Upper	Turonian	90.2216	data	O-18	NA	Site 1259; Demerara Rise Tropical Atlantic; depth 512.01	O'Brien et al 2017	Bornemann et al., 2008	NA
5.54491	5.54491	34.6355	Mesozoic	Cretaceous	Upper	Turonian	90.193	data	O-18	NA	Site 1259; Demerara Rise Tropical Atlantic; depth 501.9	O'Brien et al 2017	Bornemann et al., 2008	NA
5.54491	5.54491	34.217	Mesozoic	Cretaceous	Upper	Turonian	90.193	data	O-18	NA	Site 1259; Demerara Rise Tropical Atlantic; depth 501.9	O'Brien et al 2017	Bornemann et al., 2008	NA
5.54491	5.54491	34.3132	Mesozoic	Cretaceous	Upper	Turonian	90.1109	data	O-18	NA	Site 1259; Demerara Rise Tropical Atlantic; depth 509.36	O'Brien et al 2017	Bornemann et al., 2008	NA
5.54491	5.54491	33.5436	Mesozoic	Cretaceous	Upper	Turonian	90.1088	data	O-18	NA	Site 1259; Demerara Rise Tropical Atlantic; depth 509.31	O'Brien et al 2017	Bornemann et al., 2008	NA
5.54491	5.54491	34.0968	Mesozoic	Cretaceous	Upper	Turonian	90.1088	data	O-18	NA	Site 1259; Demerara Rise Tropical Atlantic; depth 509.31	O'Brien et al 2017	Bornemann et al., 2008	NA
5.54491	5.54491	34.7077	Mesozoic	Cretaceous	Upper	Turonian	90.1046	data	O-18	NA	Site 1259; Demerara Rise Tropical Atlantic; depth 509.21	O'Brien et al 2017	Bornemann et al., 2008	NA
5.54491	5.54491	34.5153	Mesozoic	Cretaceous	Upper	Turonian	90.1026	data	O-18	NA	Site 1259; Demerara Rise Tropical Atlantic; depth 509.16	O'Brien et al 2017	Bornemann et al., 2008	NA
5.54491	5.54491	35.1309	Mesozoic	Cretaceous	Upper	Turonian	90.1005	data	O-18	NA	Site 1259; Demerara Rise Tropical Atlantic; depth 509.11	O'Brien et al 2017	Bornemann et al., 2008	NA
5.54491	5.54491	34.6644	Mesozoic	Cretaceous	Upper	Turonian	90.1005	data	O-18	NA	Site 1259; Demerara Rise Tropical Atlantic; depth 509.11	O'Brien et al 2017	Bornemann et al., 2008	NA
5.54491	5.54491	34.8856	Mesozoic	Cretaceous	Upper	Turonian	90.0984	data	O-18	NA	Site 1259; Demerara Rise Tropical Atlantic; depth 509.06	O'Brien et al 2017	Bornemann et al., 2008	NA
5.54491	5.54491	35.2993	Mesozoic	Cretaceous	Upper	Turonian	90.0984	data	O-18	NA	Site 1259; Demerara Rise Tropical Atlantic; depth 509.06	O'Brien et al 2017	Bornemann et al., 2008	NA
5.54491	5.54491	33.5581	Mesozoic	Cretaceous	Upper	Turonian	90.0963	data	O-18	NA	Site 1259; Demerara Rise Tropical Atlantic; depth 509.01	O'Brien et al 2017	Bornemann et al., 2008	NA
5.54491	5.54491	34.8616	Mesozoic	Cretaceous	Upper	Turonian	90.0921	data	O-18	NA	Site 1259; Demerara Rise Tropical Atlantic; depth 508.91	O'Brien et al 2017	Bornemann et al., 2008	NA
5.54491	5.54491	33.3416	Mesozoic	Cretaceous	Upper	Turonian	90.0921	data	O-18	NA	Site 1259; Demerara Rise Tropical Atlantic; depth 508.91	O'Brien et al 2017	Bornemann et al., 2008	NA
5.54491	5.54491	34.7269	Mesozoic	Cretaceous	Upper	Turonian	90.0921	data	O-18	NA	Site 1259; Demerara Rise Tropical Atlantic; depth 508.91	O'Brien et al 2017	Bornemann et al., 2008	NA
5.54491	5.54491	33.9717	Mesozoic	Cretaceous	Upper	Turonian	90.0838	data	O-18	NA	Site 1259; Demerara Rise Tropical Atlantic; depth 508.71	O'Brien et al 2017	Bornemann et al., 2008	NA
5.54491	5.54491	32.9135	Mesozoic	Cretaceous	Upper	Turonian	90.0838	data	O-18	NA	Site 1259; Demerara Rise Tropical Atlantic; depth 508.71	O'Brien et al 2017	Bornemann et al., 2008	NA
5.54491	5.54491	33.0001	Mesozoic	Cretaceous	Upper	Turonian	90.0838	data	O-18	NA	Site 1259; Demerara Rise Tropical Atlantic; depth 508.71	O'Brien et al 2017	Bornemann et al., 2008	NA
5.54491	5.54491	33.2502	Mesozoic	Cretaceous	Upper	Turonian	90.0796	data	O-18	NA	Site 1259; Demerara Rise Tropical Atlantic; depth 508.61	O'Brien et al 2017	Bornemann et al., 2008	NA
5.54491	5.54491	33.1396	Mesozoic	Cretaceous	Upper	Turonian	90.0796	data	O-18	NA	Site 1259; Demerara Rise Tropical Atlantic; depth 508.61	O'Brien et al 2017	Bornemann et al., 2008	NA
5.54491	5.54491	33.3176	Mesozoic	Cretaceous	Upper	Turonian	90.0775	data	O-18	NA	Site 1259; Demerara Rise Tropical Atlantic; depth 508.56	O'Brien et al 2017	Bornemann et al., 2008	NA
5.54491	5.54491	32.7211	Mesozoic	Cretaceous	Upper	Turonian	90.0775	data	O-18	NA	Site 1259; Demerara Rise Tropical Atlantic; depth 508.56	O'Brien et al 2017	Bornemann et al., 2008	NA
5.54491	5.54491	34.0198	Mesozoic	Cretaceous	Upper	Turonian	90.0775	data	O-18	NA	Site 1259; Demerara Rise Tropical Atlantic; depth 508.56	O'Brien et al 2017	Bornemann et al., 2008	NA
5.54491	5.54491	33.3031	Mesozoic	Cretaceous	Upper	Turonian	90.0775	data	O-18	NA	Site 1259; Demerara Rise Tropical Atlantic; depth 508.56	O'Brien et al 2017	Bornemann et al., 2008	NA
5.54491	5.54491	34.4816	Mesozoic	Cretaceous	Upper	Turonian	90.0754	data	O-18	NA	Site 1259; Demerara Rise Tropical Atlantic; depth 508.51	O'Brien et al 2017	Bornemann et al., 2008	NA
5.54491	5.54491	33.837	Mesozoic	Cretaceous	Upper	Turonian	90.0754	data	O-18	NA	Site 1259; Demerara Rise Tropical Atlantic; depth 508.51	O'Brien et al 2017	Bornemann et al., 2008	NA
5.54491	5.54491	35.535	Mesozoic	Cretaceous	Upper	Turonian	90.0733	data	O-18	NA	Site 1259; Demerara Rise Tropical Atlantic; depth 508.46	O'Brien et al 2017	Bornemann et al., 2008	NA
5.54491	5.54491	34.8183	Mesozoic	Cretaceous	Upper	Turonian	90.0712	data	O-18	NA	Site 1259; Demerara Rise Tropical Atlantic; depth 508.41	O'Brien et al 2017	Bornemann et al., 2008	NA
5.54491	5.54491	33.8322	Mesozoic	Cretaceous	Upper	Turonian	90.0712	data	O-18	NA	Site 1259; Demerara Rise Tropical Atlantic; depth 508.41	O'Brien et al 2017	Bornemann et al., 2008	NA
5.54491	5.54491	34.1593	Mesozoic	Cretaceous	Upper	Turonian	90.0691	data	O-18	NA	Site 1259; Demerara Rise Tropical Atlantic; depth 508.36	O'Brien et al 2017	Bornemann et al., 2008	NA
5.54491	5.54491	32.8799	Mesozoic	Cretaceous	Upper	Turonian	90.0691	data	O-18	NA	Site 1259; Demerara Rise Tropical Atlantic; depth 508.36	O'Brien et al 2017	Bornemann et al., 2008	NA
5.54491	5.54491	33.7024	Mesozoic	Cretaceous	Upper	Turonian	90.0691	data	O-18	NA	Site 1259; Demerara Rise Tropical Atlantic; depth 508.36	O'Brien et al 2017	Bornemann et al., 2008	NA
5.54491	5.54491	33.8274	Mesozoic	Cretaceous	Upper	Turonian	90.065	data	O-18	NA	Site 1259; Demerara Rise Tropical Atlantic; depth 508.26	O'Brien et al 2017	Bornemann et al., 2008	NA
5.54491	5.54491	34.318	Mesozoic	Cretaceous	Upper	Turonian	90.0253	data	O-18	NA	Site 1259; Demerara Rise Tropical Atlantic; depth 507.31	O'Brien et al 2017	Bornemann et al., 2008	NA
5.54491	5.54491	34.5345	Mesozoic	Cretaceous	Upper	Turonian	90.0253	data	O-18	NA	Site 1259; Demerara Rise Tropical Atlantic; depth 507.31	O'Brien et al 2017	Bornemann et al., 2008	NA
5.54491	5.54491	34.0775	Mesozoic	Cretaceous	Upper	Turonian	90.0253	data	O-18	NA	Site 1259; Demerara Rise Tropical Atlantic; depth 507.31	O'Brien et al 2017	Bornemann et al., 2008	NA
5.54491	5.54491	34.3998	Mesozoic	Cretaceous	Upper	Turonian	90.0253	data	O-18	NA	Site 1259; Demerara Rise Tropical Atlantic; depth 507.31	O'Brien et al 2017	Bornemann et al., 2008	NA
5.54491	5.54491	33.8707	Mesozoic	Cretaceous	Upper	Turonian	90.0232	data	O-18	NA	Site 1259; Demerara Rise Tropical Atlantic; depth 507.26	O'Brien et al 2017	Bornemann et al., 2008	NA
5.54491	5.54491	34.0775	Mesozoic	Cretaceous	Upper	Turonian	90.0232	data	O-18	NA	Site 1259; Demerara Rise Tropical Atlantic; depth 507.26	O'Brien et al 2017	Bornemann et al., 2008	NA
5.54491	5.54491	33.9092	Mesozoic	Cretaceous	Upper	Turonian	90.0232	data	O-18	NA	Site 1259; Demerara Rise Tropical Atlantic; depth 507.26	O'Brien et al 2017	Bornemann et al., 2008	NA
5.54491	5.54491	33.3753	Mesozoic	Cretaceous	Upper	Turonian	90.0211	data	O-18	NA	Site 1259; Demerara Rise Tropical Atlantic; depth 507.21	O'Brien et al 2017	Bornemann et al., 2008	NA
5.54491	5.54491	33.2887	Mesozoic	Cretaceous	Upper	Turonian	90.0211	data	O-18	NA	Site 1259; Demerara Rise Tropical Atlantic; depth 507.21	O'Brien et al 2017	Bornemann et al., 2008	NA
5.54491	5.54491	33.8082	Mesozoic	Cretaceous	Upper	Turonian	90.0211	data	O-18	NA	Site 1259; Demerara Rise Tropical Atlantic; depth 507.21	O'Brien et al 2017	Bornemann et al., 2008	NA
5.54491	5.54491	33.6446	Mesozoic	Cretaceous	Upper	Turonian	90.019	data	O-18	NA	Site 1259; Demerara Rise Tropical Atlantic; depth 507.16	O'Brien et al 2017	Bornemann et al., 2008	NA
5.54491	5.54491	34.116	Mesozoic	Cretaceous	Upper	Turonian	90.019	data	O-18	NA	Site 1259; Demerara Rise Tropical Atlantic; depth 507.16	O'Brien et al 2017	Bornemann et al., 2008	NA
5.54491	5.54491	34.4046	Mesozoic	Cretaceous	Upper	Turonian	90.019	data	O-18	NA	Site 1259; Demerara Rise Tropical Atlantic; depth 507.16	O'Brien et al 2017	Bornemann et al., 2008	NA
5.54491	5.54491	35.1213	Mesozoic	Cretaceous	Upper	Turonian	90.0169	data	O-18	NA	Site 1259; Demerara Rise Tropical Atlantic; depth 507.11	O'Brien et al 2017	Bornemann et al., 2008	NA
5.54491	5.54491	34.9963	Mesozoic	Cretaceous	Upper	Turonian	90.0169	data	O-18	NA	Site 1259; Demerara Rise Tropical Atlantic; depth 507.11	O'Brien et al 2017	Bornemann et al., 2008	NA
5.54491	5.54491	34.7846	Mesozoic	Cretaceous	Upper	Turonian	90.0169	data	O-18	NA	Site 1259; Demerara Rise Tropical Atlantic; depth 507.11	O'Brien et al 2017	Bornemann et al., 2008	NA
5.54491	5.54491	34.2507	Mesozoic	Cretaceous	Upper	Turonian	90.0169	data	O-18	NA	Site 1259; Demerara Rise Tropical Atlantic; depth 507.11	O'Brien et al 2017	Bornemann et al., 2008	NA
5.54491	5.54491	34.1064	Mesozoic	Cretaceous	Upper	Turonian	90.0169	data	O-18	NA	Site 1259; Demerara Rise Tropical Atlantic; depth 507.11	O'Brien et al 2017	Bornemann et al., 2008	NA
5.54491	5.54491	33.9765	Mesozoic	Cretaceous	Upper	Turonian	90.0169	data	O-18	NA	Site 1259; Demerara Rise Tropical Atlantic; depth 507.11	O'Brien et al 2017	Bornemann et al., 2008	NA
5.54491	5.54491	33.712	Mesozoic	Cretaceous	Upper	Turonian	90.0169	data	O-18	NA	Site 1259; Demerara Rise Tropical Atlantic; depth 507.11	O'Brien et al 2017	Bornemann et al., 2008	NA
5.54491	5.54491	34.7606	Mesozoic	Cretaceous	Upper	Turonian	90.0169	data	O-18	NA	Site 1259; Demerara Rise Tropical Atlantic; depth 507.11	O'Brien et al 2017	Bornemann et al., 2008	NA
5.54491	5.54491	34.4142	Mesozoic	Cretaceous	Upper	Turonian	90.0169	data	O-18	NA	Site 1259; Demerara Rise Tropical Atlantic; depth 507.11	O'Brien et al 2017	Bornemann et al., 2008	NA
5.54491	5.54491	35.4676	Mesozoic	Cretaceous	Upper	Turonian	90.0169	data	O-18	NA	Site 1259; Demerara Rise Tropical Atlantic; depth 507.11	O'Brien et al 2017	Bornemann et al., 2008	NA
5.54491	5.54491	34.8808	Mesozoic	Cretaceous	Upper	Turonian	90.0169	data	O-18	NA	Site 1259; Demerara Rise Tropical Atlantic; depth 507.11	O'Brien et al 2017	Bornemann et al., 2008	NA
5.54491	5.54491	34.8087	Mesozoic	Cretaceous	Upper	Turonian	90.0169	data	O-18	NA	Site 1259; Demerara Rise Tropical Atlantic; depth 507.11	O'Brien et al 2017	Bornemann et al., 2008	NA
5.54491	5.54491	34.7606	Mesozoic	Cretaceous	Upper	Turonian	90.0169	data	O-18	NA	Site 1259; Demerara Rise Tropical Atlantic; depth 507.11	O'Brien et al 2017	Bornemann et al., 2008	NA
5.54491	5.54491	34.674	Mesozoic	Cretaceous	Upper	Turonian	90.0169	data	O-18	NA	Site 1259; Demerara Rise Tropical Atlantic; depth 507.11	O'Brien et al 2017	Bornemann et al., 2008	NA
5.54491	5.54491	34.4046	Mesozoic	Cretaceous	Upper	Turonian	90.0169	data	O-18	NA	Site 1259; Demerara Rise Tropical Atlantic; depth 507.11	O'Brien et al 2017	Bornemann et al., 2008	NA
5.54491	5.54491	34.3277	Mesozoic	Cretaceous	Upper	Turonian	90.0169	data	O-18	NA	Site 1259; Demerara Rise Tropical Atlantic; depth 507.11	O'Brien et al 2017	Bornemann et al., 2008	NA
5.54491	5.54491	34.1689	Mesozoic	Cretaceous	Upper	Turonian	90.0169	data	O-18	NA	Site 1259; Demerara Rise Tropical Atlantic; depth 507.11	O'Brien et al 2017	Bornemann et al., 2008	NA
5.54491	5.54491	32.8029	Mesozoic	Cretaceous	Upper	Turonian	90.0148	data	O-18	NA	Site 1259; Demerara Rise Tropical Atlantic; depth 507.06	O'Brien et al 2017	Bornemann et al., 2008	NA
5.54491	5.54491	32.6778	Mesozoic	Cretaceous	Upper	Turonian	90.0148	data	O-18	NA	Site 1259; Demerara Rise Tropical Atlantic; depth 507.06	O'Brien et al 2017	Bornemann et al., 2008	NA
5.54491	5.54491	33.6687	Mesozoic	Cretaceous	Upper	Turonian	90.0148	data	O-18	NA	Site 1259; Demerara Rise Tropical Atlantic; depth 507.06	O'Brien et al 2017	Bornemann et al., 2008	NA
5.54491	5.54491	33.5629	Mesozoic	Cretaceous	Upper	Turonian	90.0148	data	O-18	NA	Site 1259; Demerara Rise Tropical Atlantic; depth 507.06	O'Brien et al 2017	Bornemann et al., 2008	NA
5.54491	5.54491	33.2502	Mesozoic	Cretaceous	Upper	Turonian	90.0127	data	O-18	NA	Site 1259; Demerara Rise Tropical Atlantic; depth 507.01	O'Brien et al 2017	Bornemann et al., 2008	NA
5.54491	5.54491	32.9953	Mesozoic	Cretaceous	Upper	Turonian	90.0127	data	O-18	NA	Site 1259; Demerara Rise Tropical Atlantic; depth 507.01	O'Brien et al 2017	Bornemann et al., 2008	NA
5.54491	5.54491	33.2743	Mesozoic	Cretaceous	Upper	Turonian	90.0106	data	O-18	NA	Site 1259; Demerara Rise Tropical Atlantic; depth 506.96	O'Brien et al 2017	Bornemann et al., 2008	NA
5.54491	5.54491	33.9717	Mesozoic	Cretaceous	Upper	Turonian	90.0106	data	O-18	NA	Site 1259; Demerara Rise Tropical Atlantic; depth 506.96	O'Brien et al 2017	Bornemann et al., 2008	NA
5.54491	5.54491	34.0727	Mesozoic	Cretaceous	Upper	Turonian	90.0086	data	O-18	NA	Site 1259; Demerara Rise Tropical Atlantic; depth 506.91	O'Brien et al 2017	Bornemann et al., 2008	NA
5.54491	5.54491	34.3854	Mesozoic	Cretaceous	Upper	Turonian	90.0086	data	O-18	NA	Site 1259; Demerara Rise Tropical Atlantic; depth 506.91	O'Brien et al 2017	Bornemann et al., 2008	NA
5.54491	5.54491	33.3368	Mesozoic	Cretaceous	Upper	Turonian	90.0044	data	O-18	NA	Site 1259; Demerara Rise Tropical Atlantic; depth 506.81	O'Brien et al 2017	Bornemann et al., 2008	NA
5.54491	5.54491	34.2699	Mesozoic	Cretaceous	Upper	Turonian	90.0044	data	O-18	NA	Site 1259; Demerara Rise Tropical Atlantic; depth 506.81	O'Brien et al 2017	Bornemann et al., 2008	NA
5.54491	5.54491	33.0434	Mesozoic	Cretaceous	Upper	Turonian	90.0023	data	O-18	NA	Site 1259; Demerara Rise Tropical Atlantic; depth 506.76	O'Brien et al 2017	Bornemann et al., 2008	NA
5.54491	5.54491	33.0626	Mesozoic	Cretaceous	Upper	Turonian	90.0023	data	O-18	NA	Site 1259; Demerara Rise Tropical Atlantic; depth 506.76	O'Brien et al 2017	Bornemann et al., 2008	NA
5.54491	5.54491	33.611	Mesozoic	Cretaceous	Upper	Turonian	90.0002	data	O-18	NA	Site 1259; Demerara Rise Tropical Atlantic; depth 506.71	O'Brien et al 2017	Bornemann et al., 2008	NA
5.54491	5.54491	34.5634	Mesozoic	Cretaceous	Upper	Turonian	90.0002	data	O-18	NA	Site 1259; Demerara Rise Tropical Atlantic; depth 506.71	O'Brien et al 2017	Bornemann et al., 2008	NA
5.54491	5.54491	34.8423	Mesozoic	Cretaceous	Upper	Turonian	90.0002	data	O-18	NA	Site 1259; Demerara Rise Tropical Atlantic; depth 506.71	O'Brien et al 2017	Bornemann et al., 2008	NA
5.54491	5.54491	34.7317	Mesozoic	Cretaceous	Upper	Turonian	90.0002	data	O-18	NA	Site 1259; Demerara Rise Tropical Atlantic; depth 506.71	O'Brien et al 2017	Bornemann et al., 2008	NA
5.54491	5.54491	34.1064	Mesozoic	Cretaceous	Upper	Turonian	89.9981	data	O-18	NA	Site 1259; Demerara Rise Tropical Atlantic; depth 506.66	O'Brien et al 2017	Bornemann et al., 2008	NA
5.54491	5.54491	33.356	Mesozoic	Cretaceous	Upper	Turonian	89.9981	data	O-18	NA	Site 1259; Demerara Rise Tropical Atlantic; depth 506.66	O'Brien et al 2017	Bornemann et al., 2008	NA
5.54491	5.54491	33.8419	Mesozoic	Cretaceous	Upper	Turonian	89.9981	data	O-18	NA	Site 1259; Demerara Rise Tropical Atlantic; depth 506.66	O'Brien et al 2017	Bornemann et al., 2008	NA
5.54491	5.54491	33.5917	Mesozoic	Cretaceous	Upper	Turonian	89.996	data	O-18	NA	Site 1259; Demerara Rise Tropical Atlantic; depth 506.61	O'Brien et al 2017	Bornemann et al., 2008	NA
5.54491	5.54491	33.2647	Mesozoic	Cretaceous	Upper	Turonian	89.9939	data	O-18	NA	Site 1259; Demerara Rise Tropical Atlantic; depth 506.56	O'Brien et al 2017	Bornemann et al., 2008	NA
5.54491	5.54491	33.5484	Mesozoic	Cretaceous	Upper	Turonian	89.9939	data	O-18	NA	Site 1259; Demerara Rise Tropical Atlantic; depth 506.56	O'Brien et al 2017	Bornemann et al., 2008	NA
5.54491	5.54491	34.1545	Mesozoic	Cretaceous	Upper	Turonian	89.9898	data	O-18	NA	Site 1259; Demerara Rise Tropical Atlantic; depth 506.46	O'Brien et al 2017	Bornemann et al., 2008	NA
5.54491	5.54491	34.1834	Mesozoic	Cretaceous	Upper	Turonian	89.9898	data	O-18	NA	Site 1259; Demerara Rise Tropical Atlantic; depth 506.46	O'Brien et al 2017	Bornemann et al., 2008	NA
5.54491	5.54491	33.8803	Mesozoic	Cretaceous	Upper	Turonian	89.9898	data	O-18	NA	Site 1259; Demerara Rise Tropical Atlantic; depth 506.46	O'Brien et al 2017	Bornemann et al., 2008	NA
5.54491	5.54491	33.991	Mesozoic	Cretaceous	Upper	Turonian	89.9877	data	O-18	NA	Site 1259; Demerara Rise Tropical Atlantic; depth 506.41	O'Brien et al 2017	Bornemann et al., 2008	NA
5.54491	5.54491	34.3998	Mesozoic	Cretaceous	Upper	Turonian	89.9877	data	O-18	NA	Site 1259; Demerara Rise Tropical Atlantic; depth 506.41	O'Brien et al 2017	Bornemann et al., 2008	NA
5.54491	5.54491	33.4234	Mesozoic	Cretaceous	Upper	Turonian	89.9856	data	O-18	NA	Site 1259; Demerara Rise Tropical Atlantic; depth 506.36	O'Brien et al 2017	Bornemann et al., 2008	NA
5.54491	5.54491	33.9429	Mesozoic	Cretaceous	Upper	Turonian	89.9856	data	O-18	NA	Site 1259; Demerara Rise Tropical Atlantic; depth 506.36	O'Brien et al 2017	Bornemann et al., 2008	NA
5.54491	5.54491	33.1685	Mesozoic	Cretaceous	Upper	Turonian	89.9835	data	O-18	NA	Site 1259; Demerara Rise Tropical Atlantic; depth 506.31	O'Brien et al 2017	Bornemann et al., 2008	NA
5.54491	5.54491	32.8029	Mesozoic	Cretaceous	Upper	Turonian	89.9835	data	O-18	NA	Site 1259; Demerara Rise Tropical Atlantic; depth 506.31	O'Brien et al 2017	Bornemann et al., 2008	NA
5.54491	5.54491	34.0343	Mesozoic	Cretaceous	Upper	Turonian	89.9835	data	O-18	NA	Site 1259; Demerara Rise Tropical Atlantic; depth 506.31	O'Brien et al 2017	Bornemann et al., 2008	NA
5.44399	5.44399	31.3196	Mesozoic	Cretaceous	Upper	Turonian	90.3069	data	O-18	NA	Site 1258; Demerara Rise Tropical Atlantic; depth 409.93	O'Brien et al 2017	Bice and Norris, 2005	NA
5.44399	5.44399	30.3576	Mesozoic	Cretaceous	Upper	Turonian	90.3069	data	O-18	NA	Site 1258; Demerara Rise Tropical Atlantic; depth 409.93	O'Brien et al 2017	Bice and Norris, 2005	NA
5.44399	5.44399	42.6435	Mesozoic	Cretaceous	Upper	Turonian	93.7529	data	tex-86	NA	ODP 1258; Demerara Rise; depth 401.11	O'Brien et al 2017	Forster et al 2007 (Geology)	NA
5.44399	5.44399	43.2672	Mesozoic	Cretaceous	Upper	Turonian	93.3467	data	tex-86	NA	ODP 1258; Demerara Rise; depth 399.7	O'Brien et al 2017	Forster et al 2007 (Geology)	NA
5.44399	5.44399	44.5144	Mesozoic	Cretaceous	Upper	Turonian	93.1018	data	tex-86	NA	ODP 1258; Demerara Rise; depth 398.85	O'Brien et al 2017	Forster et al 2007 (Geology)	NA
5.44399	5.44399	42.649	Mesozoic	Cretaceous	Upper	Turonian	92.8137	data	tex-86	NA	ODP 1258; Demerara Rise; depth 397.85	O'Brien et al 2017	Forster et al 2007 (Geology)	NA
5.44399	5.44399	43.2885	Mesozoic	Cretaceous	Upper	Turonian	92.4507	data	tex-86	NA	ODP 1258; Demerara Rise; depth 396.92	O'Brien et al 2017	Forster et al 2007 (Geology)	NA
5.44399	5.44399	42.0137	Mesozoic	Cretaceous	Upper	Turonian	92.0791	data	tex-86	NA	ODP 1258; Demerara Rise; depth 395.63	O'Brien et al 2017	Forster et al 2007 (Geology)	NA
5.44399	5.44399	35.3119	Mesozoic	Cretaceous	Upper	Turonian	93.4015	data	O-18	NA	Site 1258; Demerara Rise Tropical Atlantic; depth 420.67	O'Brien et al 2017	Friedrich et al., 2008	NA
5.44399	5.44399	35.9853	Mesozoic	Cretaceous	Upper	Turonian	93.3871	data	O-18	NA	Site 1258; Demerara Rise Tropical Atlantic; depth 420.62	O'Brien et al 2017	Friedrich et al., 2008	NA
5.44399	5.44399	34.9271	Mesozoic	Cretaceous	Upper	Turonian	93.3583	data	O-18	NA	Site 1258; Demerara Rise Tropical Atlantic; depth 420.52	O'Brien et al 2017	Friedrich et al., 2008	NA
5.44399	5.44399	35.8891	Mesozoic	Cretaceous	Upper	Turonian	93.3151	data	O-18	NA	Site 1258; Demerara Rise Tropical Atlantic; depth 420.37	O'Brien et al 2017	Friedrich et al., 2008	NA
5.44399	5.44399	35.9853	Mesozoic	Cretaceous	Upper	Turonian	93.2863	data	O-18	NA	Site 1258; Demerara Rise Tropical Atlantic; depth 420.27	O'Brien et al 2017	Friedrich et al., 2008	NA
5.44399	5.44399	35.5043	Mesozoic	Cretaceous	Upper	Turonian	93.2863	data	O-18	NA	Site 1258; Demerara Rise Tropical Atlantic; depth 420.27	O'Brien et al 2017	Friedrich et al., 2008	NA
5.44399	5.44399	35.2638	Mesozoic	Cretaceous	Upper	Turonian	93.2719	data	O-18	NA	Site 1258; Demerara Rise Tropical Atlantic; depth 420.22	O'Brien et al 2017	Friedrich et al., 2008	NA
5.44399	5.44399	34.2056	Mesozoic	Cretaceous	Upper	Turonian	93.2575	data	O-18	NA	Site 1258; Demerara Rise Tropical Atlantic; depth 420.17	O'Brien et al 2017	Friedrich et al., 2008	NA
5.44399	5.44399	36.2739	Mesozoic	Cretaceous	Upper	Turonian	93.1969	data	O-18	NA	Site 1258; Demerara Rise Tropical Atlantic; depth 419.96	O'Brien et al 2017	Friedrich et al., 2008	NA
5.44399	5.44399	37.3321	Mesozoic	Cretaceous	Upper	Turonian	93.1825	data	O-18	NA	Site 1258; Demerara Rise Tropical Atlantic; depth 419.91	O'Brien et al 2017	Friedrich et al., 2008	NA
5.44399	5.44399	35.1195	Mesozoic	Cretaceous	Upper	Turonian	92.9232	data	O-18	NA	Site 1258; Demerara Rise Tropical Atlantic; depth 419.01	O'Brien et al 2017	Friedrich et al., 2008	NA
5.43755	5.43755	33.7239	Mesozoic	Cretaceous	Upper	Cenomanian	100.05	data	O-18	NA	Site 1258; Demerara Rise Tropical Atlantic; depth 475.2	O'Brien et al 2017	Bice and Norris, 2005	NA
5.43755	5.43755	31.7999	Mesozoic	Cretaceous	Upper	Cenomanian	100.05	data	O-18	NA	Site 1258; Demerara Rise Tropical Atlantic; depth 475.2	O'Brien et al 2017	Bice and Norris, 2005	NA
5.43755	5.43755	34.2049	Mesozoic	Cretaceous	Upper	Cenomanian	100.05	data	O-18	NA	Site 1258; Demerara Rise Tropical Atlantic; depth 475.2	O'Brien et al 2017	Bice and Norris, 2005	NA
5.43755	5.43755	33.2429	Mesozoic	Cretaceous	Upper	Cenomanian	100.05	data	O-18	NA	Site 1258; Demerara Rise Tropical Atlantic; depth 475.2	O'Brien et al 2017	Bice and Norris, 2005	NA
5.43755	5.43755	31.7999	Mesozoic	Cretaceous	Upper	Cenomanian	99.3119	data	O-18	NA	Site 1258; Demerara Rise Tropical Atlantic; depth 468.96	O'Brien et al 2017	Bice and Norris, 2005	NA
5.43755	5.43755	31.7999	Mesozoic	Cretaceous	Upper	Cenomanian	99.3119	data	O-18	NA	Site 1258; Demerara Rise Tropical Atlantic; depth 468.96	O'Brien et al 2017	Bice and Norris, 2005	NA
5.43755	5.43755	33.7239	Mesozoic	Cretaceous	Upper	Cenomanian	99.3119	data	O-18	NA	Site 1258; Demerara Rise Tropical Atlantic; depth 468.96	O'Brien et al 2017	Bice and Norris, 2005	NA
5.43755	5.43755	34.2049	Mesozoic	Cretaceous	Upper	Cenomanian	99.3119	data	O-18	NA	Site 1258; Demerara Rise Tropical Atlantic; depth 468.96	O'Brien et al 2017	Bice and Norris, 2005	NA
5.43755	5.43755	35.1669	Mesozoic	Cretaceous	Upper	Cenomanian	97.3097	data	O-18	NA	Site 1258; Demerara Rise Tropical Atlantic; depth 452.04	O'Brien et al 2017	Bice and Norris, 2005	NA
5.43755	5.43755	34.2049	Mesozoic	Cretaceous	Upper	Cenomanian	97.3097	data	O-18	NA	Site 1258; Demerara Rise Tropical Atlantic; depth 452.04	O'Brien et al 2017	Bice and Norris, 2005	NA
5.43755	5.43755	33.7239	Mesozoic	Cretaceous	Upper	Cenomanian	97.3097	data	O-18	NA	Site 1258; Demerara Rise Tropical Atlantic; depth 452.04	O'Brien et al 2017	Bice and Norris, 2005	NA
5.43755	5.43755	33.7239	Mesozoic	Cretaceous	Upper	Cenomanian	97.3097	data	O-18	NA	Site 1258; Demerara Rise Tropical Atlantic; depth 452.04	O'Brien et al 2017	Bice and Norris, 2005	NA
5.43755	5.43755	33.7239	Mesozoic	Cretaceous	Upper	Cenomanian	97.3097	data	O-18	NA	Site 1258; Demerara Rise Tropical Atlantic; depth 452.04	O'Brien et al 2017	Bice and Norris, 2005	NA
5.43755	5.43755	33.2429	Mesozoic	Cretaceous	Upper	Cenomanian	97.3097	data	O-18	NA	Site 1258; Demerara Rise Tropical Atlantic; depth 452.04	O'Brien et al 2017	Bice and Norris, 2005	NA
5.43755	5.43755	33.2429	Mesozoic	Cretaceous	Upper	Cenomanian	97.3097	data	O-18	NA	Site 1258; Demerara Rise Tropical Atlantic; depth 452.04	O'Brien et al 2017	Bice and Norris, 2005	NA
5.43755	5.43755	33.2429	Mesozoic	Cretaceous	Upper	Cenomanian	97.3097	data	O-18	NA	Site 1258; Demerara Rise Tropical Atlantic; depth 452.04	O'Brien et al 2017	Bice and Norris, 2005	NA
5.43755	5.43755	32.7619	Mesozoic	Cretaceous	Upper	Cenomanian	97.3097	data	O-18	NA	Site 1258; Demerara Rise Tropical Atlantic; depth 452.04	O'Brien et al 2017	Bice and Norris, 2005	NA
5.43755	5.43755	32.7619	Mesozoic	Cretaceous	Upper	Cenomanian	97.3097	data	O-18	NA	Site 1258; Demerara Rise Tropical Atlantic; depth 452.04	O'Brien et al 2017	Bice and Norris, 2005	NA
5.43755	5.43755	32.7619	Mesozoic	Cretaceous	Upper	Cenomanian	97.3097	data	O-18	NA	Site 1258; Demerara Rise Tropical Atlantic; depth 452.04	O'Brien et al 2017	Bice and Norris, 2005	NA
5.43755	5.43755	32.7619	Mesozoic	Cretaceous	Upper	Cenomanian	97.3097	data	O-18	NA	Site 1258; Demerara Rise Tropical Atlantic; depth 452.04	O'Brien et al 2017	Bice and Norris, 2005	NA
5.43755	5.43755	32.7619	Mesozoic	Cretaceous	Upper	Cenomanian	97.3097	data	O-18	NA	Site 1258; Demerara Rise Tropical Atlantic; depth 452.04	O'Brien et al 2017	Bice and Norris, 2005	NA
5.43755	5.43755	32.7619	Mesozoic	Cretaceous	Upper	Cenomanian	97.3097	data	O-18	NA	Site 1258; Demerara Rise Tropical Atlantic; depth 452.04	O'Brien et al 2017	Bice and Norris, 2005	NA
5.43755	5.43755	32.2809	Mesozoic	Cretaceous	Upper	Cenomanian	97.3097	data	O-18	NA	Site 1258; Demerara Rise Tropical Atlantic; depth 452.04	O'Brien et al 2017	Bice and Norris, 2005	NA
5.43755	5.43755	31.7999	Mesozoic	Cretaceous	Upper	Cenomanian	97.3097	data	O-18	NA	Site 1258; Demerara Rise Tropical Atlantic; depth 452.04	O'Brien et al 2017	Bice and Norris, 2005	NA
5.43755	5.43755	31.7999	Mesozoic	Cretaceous	Upper	Cenomanian	97.3097	data	O-18	NA	Site 1258; Demerara Rise Tropical Atlantic; depth 452.04	O'Brien et al 2017	Bice and Norris, 2005	NA
5.43755	5.43755	31.7999	Mesozoic	Cretaceous	Upper	Cenomanian	97.3097	data	O-18	NA	Site 1258; Demerara Rise Tropical Atlantic; depth 452.04	O'Brien et al 2017	Bice and Norris, 2005	NA
[truncated: 303 more rows]

## Sheet: Description
Cretaceous and Paleogene data compiled from six recent review papers (Evans et al., 2018; Frieling et al., 2017, 2018; Littler et al., 2011; O'Brien et al., 2017; Suan et al., 2017), and references therein:
Temperature values are taken from these review papers and references therein, and have not been recaluclated in this study.
The methods used to calculate these temperatures are outlined below.
Calculations from Evans et al 2018
Δ47 clumped isotope measurements were conducted at Yale University following the method of Douglas et al 2014 with temperatures calculated using the Yale foraminifera calibration of Zaarur et al 2013.
Calculations from Frieling et al 2017
Mg/Ca: temperature calibration of Anand et al 2003 for planktic foraminifera with seawater Mg/Ca corrected for lower Palaeocene values.
d18O: used the equation of Kim & O'Neil 1997 with d18Osw corrected for palaeolatitude and the absence of ice sheets, and an additional salinity correction of 0.25 units over the PETM.
TEX-86H: used the equation of Kim et al 2010.
Published literature temperature data from the latest Palaeocene or earliest Eocene and the PETM were compiled after Dunkley Jones et al 2013 and presented by Frieling et al, including d18O, Mg/Ca, TEX-86H and TEX-86' calculations.
d18O: incorporated 0.25 units pH correction for PETM calculations.
Otherwise followed the methods above and in Dunkley Jones et al 2013.
Calculations from Frieling et al 2018
TEX-86H: used the equation of Kim et al 2010.
Published literature data collated herein has not been recalculated following the original papers.
Calculations from Littler et al 2011 and references therein:
tex-86 temperatures calculated using the Kim et al. 2010 equation.
Hollis et al 2009 O-18 temperatures calculated assuming d18Osw = -1 per mil without additional latitudinal or salinity correction and using the temperature equation of Erez and Luz 1983.
Hollis et al 2009 Mg/Ca temperatures calculated assuming exponential relationship between Mg/Ca and temperature. Mg/Ca [mmol/mol] = A e^(BT).
Calculations from O'Brien et al 2017:
tex-86 temperatures are the 50th percentile calculated using BAYSPAR software.
O-18 temperatures from planktic foraminifera calculated assuming d18Osw = -1 per mil with additional latitudinal correction (Zachos et al. 1994) and using the temperature equation of Bemis et al. 1998.
Paleolatitudes from Getech Plc global paleorotations.
Calculations from Suan et al 2017 and references therein:
Palynological temperatures calculated using the climatic amplitude method of Fauquette et al. 1998.
Other temperatures taken from cited papers.
Jurassic temperature data are taken from Jenkyns et al., 2012 and have not been recalculated in this study.
Calculations from Jenkyns et al 2012:
tex-86 temperatures calculated using the Kim et al. 2010 equation.
Full references:
Ando, A., Huber, B.T., MacLeod, K.G. & Watkins, D.K. 2015. Early Cenomanian “hot greenhouse” revealed by oxygen isotope record of exceptionally well-preserved foraminifera from Tanzania. Paleoceanography, 30, 2015PA002854, https://doi.org/10.1002/2015PA002854.
Ando, A., Huber, B.T., MacLeod, K.G., Ohta, T. & Khim, B.-K. 2009. Blake Nose stable isotopic evidence against the mid-Cenomanian glaciation hypothesis. Geology, 37, 451–454, https://doi.org/10.1130/G25580A.1.
Aze, T., Pearson, P.N., et al. 2014. Extreme warming of tropical waters during the Paleocene–Eocene Thermal Maximum. Geology, 42, 739–742, https://doi.org/10.1130/G35637.1.
Bemis, B.E., Spero, H.J., Bijma, J. & Lea, D.W. 1998. Reevaluation of the oxygen isotopic composition of planktonic foraminifera: Experimental results and revised paleotemperature equations. Paleoceanography, 13, 150–160, https://doi.org/10.1029/98PA00070.
Bice, K.L. & Norris, R.D. 2005. Data Report: Stable Isotope Ratios of Foraminifers from ODP Leg 207 Sites 1257, 1258, and 1260 and a Cleaning Procedure for Foraminifers in Organic-Rich Shales. Ocean Drilling Program., https://doi.org/10.2973/odp.proc.sr.207.104.2005.
Bice, K.L., Huber, B.T. & Norris, R.D. 2003. Extreme polar warmth during the Cretaceous greenhouse? Paradox of the late Turonian δ18O record at Deep Sea Drilling Project Site 511. Paleoceanography, 18, 1031, https://doi.org/10.1029/2002PA000848.
Bijl, P.K., Schouten, S., Sluijs, A., Reichart, G.-J., Zachos, J.C. & Brinkhuis, H. 2009. Early Palaeogene temperature evolution of the southwest Pacific Ocean. Nature, 461, 776–779, https://doi.org/10.1038/nature08399.
Bornemann, A., Norris, R.D., et al. 2008. Isotopic Evidence for Glaciation During the Cretaceous Supergreenhouse. Science, 319, 189–192, https://doi.org/10.1126/science.1148777.
Bown, P. & Pearson, P. 2009. Calcareous plankton evolution and the Paleocene/Eocene thermal maximum event: New evidence from Tanzania. Marine Micropaleontology, 71, 60–70, https://doi.org/10.1016/j.marmicro.2009.01.005.
Douglas, P.M.J., Affek, H.P., et al. 2014. Pronounced zonal heterogeneity in Eocene southern high-latitude sea surface temperatures. Proceedings of the National Academy of Sciences, 111, 6582–6587, https://doi.org/10.1073/pnas.1321441111.
Dunkley Jones, T., Lunt, D.J., Schmidt, D.N., Ridgwell, A., Sluijs, A., Valdes, P.J. & Maslin, M. 2013. Climate model and proxy data constraints on ocean warming across the Paleocene–Eocene Thermal Maximum. Earth-Science Reviews, 125, 123–145, https://doi.org/10.1016/j.earscirev.2013.07.004.
Evans, D., Sagoo, N., et al. 2018. Eocene greenhouse climate revealed by coupled clumped isotope-Mg/Ca thermometry. Proceedings of the National Academy of Sciences, 201714744, https://doi.org/10.1073/pnas.1714744115.
Falzoni, F., Petrizzo, M.R., Clarke, L.J., MacLeod, K.G. & Jenkyns, H.C. 2016. Long-term Late Cretaceous oxygen- and carbon-isotope trends and planktonic foraminiferal turnover: A new record from the southern midlatitudes. GSA Bulletin, 128, 1725–1735, https://doi.org/10.1130/B31399.1.
Fauquette, S., Guiot, J. & Suc, J.-P. 1998. A method for climatic reconstruction of the Mediterranean Pliocene using pollen data. Palaeogeography, Palaeoclimatology, Palaeoecology, 144, 183–201, https://doi.org/10.1016/S0031-0182(98)00083-2.
Forster, A., Schouten, S., Baas, M. & Damsté, J.S.S. 2007a. Mid-Cretaceous (Albian–Santonian) sea surface temperature record of the tropical Atlantic Ocean. Geology, 35, 919–922, https://doi.org/10.1130/G23874A.1.
Forster, A., Schouten, S., Moriya, K., Wilson, P.A. & Sinninghe Damsté, J.S. 2007b. Tropical warming and intermittent cooling during the Cenomanian/Turonian oceanic anoxic event 2: Sea surface temperature records from the equatorial Atlantic. Paleoceanography, 22, PA1219, https://doi.org/10.1029/2006PA001349.
Friedrich, O., Erbacher, J., Moriya, K., Wilson, P.A. & Kuhnert, H. 2008. Warm saline intermediate waters in the Cretaceous tropical Atlantic Ocean. Nature Geoscience, 1, 453–457, https://doi.org/10.1038/ngeo217.
Frieling, J., Gebhardt, H., et al. 2017. Extreme warmth and heat-stressed plankton in the tropics during the Paleocene-Eocene Thermal Maximum. Science Advances, 3, e1600891, https://doi.org/10.1126/sciadv.1600891.
Frieling, J., Iakovleva, A.I., Reichart, G.-J., Aleksandrova, G.N., Gnibidenko, Z.N., Schouten, S. & Sluijs, A. 2014. Paleocene–Eocene warming and biotic response in the epicontinental West Siberian Sea. Geology, 42, 767–770, https://doi.org/10.1130/G35724.1.
Frieling, J., Reichart, G.-J., Middelburg, J.J., Röhl, U., Westerhold, T., Bohaty, S.M. & Sluijs, A. 2018. Tropical Atlantic climate and ecosystem regime shifts during the Paleocene–Eocene Thermal Maximum. Clim. Past, 14, 39–55, https://doi.org/10.5194/cp-14-39-2018.
Hollis, C.J., Handley, L., et al. 2009. Tropical sea temperatures in the high-latitude South Pacific during the Eocene. Geology, 37, 99–102, https://doi.org/10.1130/G25200A.1.
Hollis, C.J., Hines, B.R., et al. 2015. The Paleocene–Eocene Thermal Maximum at DSDP Site 277, Campbell Plateau, southern Pacific Ocean. Clim. Past, 11, 1009–1025, https://doi.org/10.5194/cp-11-1009-2015.
Hollis, C.J., Taylor, K.W.R., et al. 2012. Early Paleogene temperature history of the Southwest Pacific Ocean: Reconciling proxies and models. Earth and Planetary Science Letters, 349, 53–66, https://doi.org/10.1016/j.epsl.2012.06.024.
Huber, B.T., Hodell, D.A. & Hamilton, C.P. 1995. Middle–Late Cretaceous climate of the southern high latitudes: Stable isotopic evidence for minimal equator-to-pole thermal gradients. GSA Bulletin, 107, 1164–1191, https://doi.org/10.1130/0016-7606(1995).
Huber, B.T., Norris, R.D. & MacLeod, K.G. 2002. Deep-sea paleotemperature record of extreme warmth during the Cretaceous. Geology, 30, 123–126, https://doi.org/10.1130/0091-7613(2002).
Jenkyns, H.C., Schouten-Huibers, L., Schouten, S. & Sinninghe Damsté, J.S. 2012. Warm Middle Jurassic–Early Cretaceous high-latitude sea-surface temperatures from the Southern Ocean. Clim. Past, 8, 215–226, https://doi.org/10.5194/cp-8-215-2012.
John, C.M., Bohaty, S.M., Zachos, J.C., Sluijs, A., Gibbs, S., Brinkhuis, H. & Bralower, T.J. 2008. North American continental margin records of the Paleocene-Eocene thermal maximum: Implications for global carbon and hydrological cycling. Paleoceanography, 23, PA2217, https://doi.org/10.1029/2007PA001465.
Keating-Bitonti, C.R., Ivany, L.C., Affek, H.P., Douglas, P. & Samson, S.D. 2011. Warm, not super-hot, temperatures in the early Eocene subtropics. Geology, 39, 771–774, https://doi.org/10.1130/G32054.1.
Kelly, D.C., Bralower, T.J. & Zachos, J.C. 1998. Evolutionary consequences of the latest Paleocene thermal maximum for tropical planktonic foraminifera. Palaeogeography, Palaeoclimatology, Palaeoecology, 141, 139–161, https://doi.org/10.1016/S0031-0182(98)00017-0.
Kelly, D.C., Bralower, T.J., Zachos, J.C., Silva, I.P. & Thomas, E. 1996. Rapid diversification of planktonic foraminifera in the tropical Pacific (ODP Site 865) during the late Paleocene thermal maximum. Geology, 24, 423–426, https://doi.org/10.1130/0091-7613.
Kennett, J.P. & Stott, L.D. 1991. Abrupt deep-sea warming, palaeoceanographic changes and benthic extinctions at the end of the Palaeocene. Nature, 353, 225–229, https://doi.org/10.1038/353225a0.
Kim, J.-H., van der Meer, J., et al. 2010. New indices and calibrations derived from the distribution of crenarchaeal isoprenoid tetraether lipids: Implications for past sea surface temperature reconstructions. Geochimica et Cosmochimica Acta, 74, 4639–4654, https://doi.org/10.1016/j.gca.2010.05.027.
Kim, S.-T. & O’Neil, J.R. 1997. Equilibrium and nonequilibrium oxygen isotope effects in synthetic carbonates. Geochimica et Cosmochimica Acta, 61, 3461–3475, https://doi.org/10.1016/S0016-7037(97)00169-5.
Kozdon, R., Kelly, D.C., Kita, N.T., Fournelle, J.H. & Valley, J.W. 2011. Planktonic foraminiferal oxygen isotope analysis by ion microprobe technique suggests warm tropical sea surface temperatures during the Early Paleogene. Paleoceanography, 26, PA3206, https://doi.org/10.1029/2010PA002056.
Littler, K., Robinson, S.A., Bown, P.R., Nederbragt, A.J. & Pancost, R.D. 2011. High sea-surface temperatures during the Early Cretaceous Epoch. Nature Geoscience, 4, 169–172, https://doi.org/10.1038/ngeo1081.
MacLeod, K.G., Huber, B.T., Berrocoso, Á.J. & Wendler, I. 2013. A stable and hot Turonian without glacial δ18O excursions is indicated by exquisitely preserved Tanzanian foraminifera. Geology, 41, 1083–1086, https://doi.org/10.1130/G34510.1.
Moriya, K., Wilson, P.A., Friedrich, O., Erbacher, J. & Kawahata, H. 2007. Testing for ice sheets during the mid-Cretaceous greenhouse using glassy foraminiferal calcite from the mid-Cenomanian tropics on Demerara Rise. Geology, 35, 615–618, https://doi.org/10.1130/G23589A.1.
O’Brien, C.L., Robinson, S.A., et al. 2017. Cretaceous sea-surface temperature evolution: Constraints from TEX86 and planktonic foraminiferal oxygen isotopes. Earth-Science Reviews, 172, 224–247, https://doi.org/10.1016/j.earscirev.2017.07.012.
Pearson, P.N., Dongen, B.E. van, Nicholas, C.J., Pancost, R.D., Schouten, S., Singano, J.M. & Wade, B.S. 2007. Stable warm tropical climate through the Eocene Epoch. Geology, 35, 211–214, https://doi.org/10.1130/G23175A.1.
Petersen, S.V. & Schrag, D.P. 2015. Antarctic ice growth before and after the Eocene-Oligocene transition: New estimates from clumped isotope paleothermometry. Paleoceanography, 30, 2014PA002769, https://doi.org/10.1002/2014PA002769.
Petrizzo, M.R., Huber, B.T., Wilson, P.A. & MacLeod, K.G. 2008. Late Albian paleoceanography of the western subtropical North Atlantic. Paleoceanography, 23, PA1213, https://doi.org/10.1029/2007PA001517.
Schoon, P.L., Heilmann-Clausen, C., Schultz, B.P., Sinninghe Damsté, J.S. & Schouten, S. 2015. Warming and environmental changes in the eastern North Sea Basin during the Palaeocene–Eocene Thermal Maximum as revealed by biomarker lipids. Organic Geochemistry, 78, 79–88, https://doi.org/10.1016/j.orggeochem.2014.11.003.
Schouten, S., Hopmans, E.C., Forster, A., Breugel, Y. van, Kuypers, M.M.M. & Damsté, J.S.S. 2003. Extremely high sea-surface temperatures at low latitudes during the middle Cretaceous as revealed by archaeal membrane lipids. Geology, 31, 1069–1072, https://doi.org/10.1130/G19876.1.
Sinninghe Damsté, J.S., van Bentum, E.C., Reichart, G.-J., Pross, J. & Schouten, S. 2010. A CO2 decrease-driven cooling and increased latitudinal temperature gradient during the mid-Cretaceous Oceanic Anoxic Event 2. Earth and Planetary Science Letters, 293, 97–103, https://doi.org/10.1016/j.epsl.2010.02.027.
Sluijs, A., Bijl, P.K., Schouten, S., Röhl, U., Reichart, G.-J. & Brinkhuis, H. 2011. Southern ocean warming, sea level and hydrological change during the Paleocene-Eocene thermal maximum. Clim. Past, 7, 47–61, https://doi.org/10.5194/cp-7-47-2011.
Sluijs, A., Brinkhuis, H., et al. 2007. Environmental precursors to rapid light carbon injection at the Palaeocene/Eocene boundary. Nature, 450, 1218–1221, https://doi.org/10.1038/nature06400.
Sluijs, A., Schouten, S., et al. 2006. Subtropical Arctic Ocean temperatures during the Palaeocene/Eocene thermal maximum. Nature, 441, 610–613, https://doi.org/10.1038/nature04668.
Sluijs, A., Schouten, S., et al. 2009. Warm and wet conditions in the Arctic region during Eocene Thermal Maximum 2. Nature Geoscience, 2, 777–780, https://doi.org/10.1038/ngeo668.
Suan, G., Popescu, S.-M., et al. 2017. Subtropical climate conditions and mangrove growth in Arctic Siberia during the early Eocene. Geology, 45, 539–542, https://doi.org/10.1130/G38547.1.
Thomas, D.J., Bralower, T.J. & Zachos, J.C. 1999. New evidence for subtropical warming during the Late Paleocene thermal maximum: Stable isotopes from Deep Sea Drilling Project Site 527, Walvis Ridge. Paleoceanography and Paleoclimatology, 14, 561–570, https://doi.org/10.1029/1999PA900031.
Thomas, D.J., Zachos, J.C., Bralower, T.J., Thomas, E. & Bohaty, S. 2002. Warming the fuel for the fire: Evidence for the thermal dissociation of methane hydrate during the Paleocene-Eocene thermal maximum. Geology, 30, 1067–1070, https://doi.org/10.1130/0091-7613
Tripati, A.K. & Elderfield, H. 2004. Abrupt hydrographic changes in the equatorial Pacific and subtropical Atlantic from foraminiferal Mg/Ca indicate greenhouse origin for the thermal maximum at the Paleocene-Eocene Boundary. Geochemistry, Geophysics, Geosystems, 5, Q02006, https://doi.org/10.1029/2003GC000631.
van Helmond, N.A.G.M. van, Sluijs, A., Reichart, G.-J., Damsté, J.S.S., Slomp, C.P. & Brinkhuis, H. 2014. A perturbed hydrological cycle during Oceanic Anoxic Event 2. Geology, 42, 123–126, https://doi.org/10.1130/G34929.1.
van Helmond, N.A.G.M., Sluijs, A., et al. 2015. Freshwater discharge controlled deposition of Cenomanian–Turonian black shales on the NW European epicontinental shelf (Wunstorf, northern Germany). Clim. Past, 11, 495–508, https://doi.org/10.5194/cp-11-495-2015.
Yamaguchi, T. & Norris, R.D. 2015. No place to retreat: Heavy extinction and delayed recovery on a Pacific guyot during the Paleocene–Eocene Thermal Maximum. Geology, 43, 443–446, https://doi.org/10.1130/G36379.1.
Zaarur, S., Affek, H.P. & Brandon, M.T. 2013. A revised calibration of the clumped isotope thermometer. Earth and Planetary Science Letters, 382, 47–57, https://doi.org/10.1016/j.epsl.2013.07.026.
Zachos, J.C., Schouten, S., et al. 2006. Extreme warming of mid-latitude coastal ocean during the Paleocene-Eocene Thermal Maximum: Inferences from TEX86 and isotope data. Geology, 34, 737–740, https://doi.org/10.1130/G22522.1.
Zachos, J.C., Stott, L.D. & Lohmann, K.C. 1994. Evolution of Early Cenozoic marine temperatures. Paleoceanography, 9, 353–387, https://doi.org/10.1029/93PA03266.
Zachos, J.C., Wara, M.W., et al. 2003. A Transient Rise in Tropical Sea Surface Temperature During the Paleocene-Eocene Thermal Maximum. Science, 302, 1551–1554, https://doi.org/10.1126/science.1090110.
