# Supplementary material for: An early Cambrian greenhouse climate
Source: Sci Adv. 2018 May 9;4(5):eaar5690. doi: 10.1126/sciadv.aar5690 (PMC5942912; doi:10.1126/sciadv.aar5690)
Supplement: http://advances.sciencemag.org/cgi/content/full/4/5/eaar5690/DC1 [file aar5690_DataS4.xlsx]

## Sheet: Data
Reference	Notes	Period	Epoch	Age	Date	Stratigraphic unit	Location	d18Ophos (conodonts)	d18Ophos (inarticulate brachiopods)	d18Ophos (other biogenic)	d18Ophos (sedimentary)
This study	NA	Cambrian	Epoch 2	Age 4	513	Lower Comley Limestone_AaBrL	Shropshire	NA	15.1652	NA	NA
This study	NA	Cambrian	Epoch 2	Age 4	513	Lower Comley Limestone_AdBrL	Shropshire	NA	15.0642	NA	NA
This study	not plotted - altered	Cambrian	Epoch 2	Age 4	513	Lower Comley Limestone_La2BrD	Shropshire	NA	13.3268	NA	NA
This study	NA	Cambrian	Epoch 2	Age 4	513	Lower Comley Limestone_La2BrL	Shropshire	NA	13.9307	NA	NA
This study	not plotted - heavy liquid separated	Cambrian	Epoch 2	Age 4	513	Lower Comley Limestone_La2HBrD	Shropshire	NA	13.7042	NA	NA
This study	not plotted - heavy liquid separated	Cambrian	Epoch 2	Age 4	513	Lower Comley Limestone_La2HBrL	Shropshire	NA	14.2559	NA	NA
This study	not plotted - altered	Cambrian	Epoch 2	Age 4	513	Lower Comley Limestone_LbBrD	Shropshire	NA	14.3087	NA	NA
This study	NA	Cambrian	Epoch 2	Age 4	513	Lower Comley Limestone_LbBrL	Shropshire	NA	14.6263	NA	NA
This study	NA	Cambrian	Epoch 2	Age 4	513	Lower Comley Limestone_LbTo	Shropshire	NA	NA	14.6996	NA
This study	not plotted - altered	Cambrian	Epoch 2	Age 4	513	Lower Comley Limestone_SaBrD	Shropshire	NA	13.9435	NA	NA
This study	NA	Cambrian	Epoch 2	Age 4	513	Lower Comley Limestone_SaBrL	Shropshire	NA	14.6161	NA	NA
This study	NA	Cambrian	Epoch 2	Age 4	513	Lower Comley Limestone_SaTo	Shropshire	NA	NA	14.593	NA
This study	NA	Cambrian	Epoch 2	Age 4	513	Lower Comley Limestone_HG_A	Shropshire	NA	NA	NA	13.9522
This study	NA	Cambrian	Epoch 2	Age 4	513	Lower Comley Limestone_HG_A	Shropshire	NA	NA	NA	14.0668
This study	NA	Cambrian	Epoch 2	Age 4	513	Lower Comley Limestone_HG_B	Shropshire	NA	NA	NA	12.7735
This study	NA	Cambrian	Epoch 2	Age 4	513	Lower Comley Limestone_HG_B	Shropshire	NA	NA	NA	12.7769
Bergmann et al. (2018)	possible freshwater influx	Cambrian	Furongian	Paibian	497	Eau Claire Formation	Strum, Wisconsin	NA	NA	NA	NA
Trotter et al. (2008)	NA	Ordovician	Lower	Tremadocian	483	Ninmaroo Formation	Georgina Basin, Australia	15.33	NA	NA	NA
Trotter et al. (2008)	NA	Ordovician	Lower	Tremadocian	483	Ninmaroo Formation	Georgina Basin, Australia	15.63	NA	NA	NA
Bassett et al. (2007)	heavy liquid separated	Ordovician	Lower	Tremadocian	480	Tanyard Formation	Lange Ranch, Texas	NA	16.8	NA	NA
Bassett et al. (2007)	heavy liquid separated	Ordovician	Lower	Tremadocian	480	Tanyard Formation	Lange Ranch, Texas	NA	16	NA	NA
Bassett et al. (2007)	heavy liquid separated	Ordovician	Lower	Tremadocian	480	Tanyard Formation	Lange Ranch, Texas	NA	16.4	NA	NA
Bassett et al. (2007)	heavy liquid separated	Ordovician	Lower	Tremadocian	480	Tanyard Formation	Lange Ranch, Texas	16.3	NA	NA	NA
Bassett et al. (2007)	heavy liquid separated	Ordovician	Lower	Tremadocian	480	Tanyard Formation	Lange Ranch, Texas	16.6	NA	NA	NA
Bassett et al. (2007)	heavy liquid separated	Ordovician	Lower	Tremadocian	480	Tanyard Formation	Lange Ranch, Texas	15.7	NA	NA	NA
Bassett et al. (2007)	heavy liquid separated	Ordovician	Lower	Tremadocian	480	Tanyard Formation	Lange Ranch, Texas	NA	15.4	NA	NA
Bassett et al. (2007)	heavy liquid separated	Ordovician	Lower	Tremadocian	480	Tanyard Formation	Lange Ranch, Texas	NA	16.3	NA	NA
Bassett et al. (2007)	heavy liquid separated	Ordovician	Lower	Tremadocian	480	Tanyard Formation	Lange Ranch, Texas	16.3	NA	NA	NA
Bassett et al. (2007)	heavy liquid separated	Ordovician	Lower	Tremadocian	480	Tanyard Formation	Lange Ranch, Texas	NA	16.5	NA	NA
Bassett et al. (2007)	heavy liquid separated	Ordovician	Lower	Tremadocian	480	Tanyard Formation	Lange Ranch, Texas	NA	16.7	NA	NA
Bassett et al. (2007)	heavy liquid separated	Ordovician	Lower	Tremadocian	480	Tanyard Formation	Lange Ranch, Texas	16.1	NA	NA	NA
Bassett et al. (2007)	heavy liquid separated	Ordovician	Lower	Tremadocian	480	Tanyard Formation	Lange Ranch, Texas	NA	15.5	NA	NA
Bassett et al. (2007)	heavy liquid separated	Ordovician	Lower	Tremadocian	480	Tanyard Formation	Lange Ranch, Texas	NA	16.9	NA	NA
Bassett et al. (2007)	heavy liquid separated	Ordovician	Lower	Tremadocian	480	Tanyard Formation	Lange Ranch, Texas	NA	16.1	NA	NA
Bassett et al. (2007)	heavy liquid separated	Ordovician	Lower	Tremadocian	480	Tanyard Formation	Lange Ranch, Texas	NA	17.1	NA	NA
Bassett et al. (2007)	heavy liquid separated	Ordovician	Lower	Tremadocian	480	Tanyard Formation	Lange Ranch, Texas	16.2	NA	NA	NA
Bassett et al. (2007)	heavy liquid separated	Ordovician	Lower	Tremadocian	480	Tanyard Formation	Lange Ranch, Texas	NA	16.3	NA	NA
Bassett et al. (2007)	heavy liquid separated	Ordovician	Lower	Tremadocian	480	Tanyard Formation	Lange Ranch, Texas	NA	16.5	NA	NA
Bassett et al. (2007)	heavy liquid separated	Ordovician	Lower	Tremadocian	480	Tanyard Formation	Lange Ranch, Texas	NA	16.8	NA	NA
Bassett et al. (2007)	heavy liquid separated	Ordovician	Lower	Tremadocian	480	Tanyard Formation	Lange Ranch, Texas	NA	16.7	NA	NA
Bassett et al. (2007)	heavy liquid separated	Ordovician	Lower	Tremadocian	480	Tanyard Formation	Lange Ranch, Texas	15.8	NA	NA	NA
Bassett et al. (2007)	heavy liquid separated	Ordovician	Lower	Tremadocian	480	Tanyard Formation	Lange Ranch, Texas	16.7	NA	NA	NA
Bassett et al. (2007)	heavy liquid separated	Ordovician	Lower	Tremadocian	480	Tanyard Formation	Lange Ranch, Texas	15.6	NA	NA	NA
Trotter et al. (2008)	NA	Ordovician	Lower	Tremadocian	479	Cow Head Group	Western Brook Pond, Newfoundland, Canada	16.16	NA	NA	NA
Trotter et al. (2008)	NA	Ordovician	Lower	Floian	476	Cow Head Group	St Paul's Inlet, Newfoundland, Canada	16.77	NA	NA	NA
Trotter et al. (2008)	NA	Ordovician	Lower	Floian	473	Emanuel Formation	Canning Basin, Australia	16.32	NA	NA	NA
Trotter et al. (2008)	NA	Ordovician	Lower	Floian	473	Emanuel Formation	Canning Basin, Australia	16.73	NA	NA	NA
Trotter et al. (2008)	NA	Ordovician	Lower	Floian	471	Cow Head Group	W Newfoundland, Canada	17.19	NA	NA	NA
Trotter et al. (2008)	NA	Ordovician	Middle	Dapingian	468	Cow Head Group	W Newfoundland, Canada	17.71	NA	NA	NA
Trotter et al. (2008)	NA	Ordovician	Middle	Darriwilian	467	Cow Head Group	W Newfoundland, Canada	17.82	NA	NA	NA
Trotter et al. (2008)	NA	Ordovician	Middle	Darriwilian	464	Stokes Siltstone	Amadeus Basin, Australia	18.3	NA	NA	NA
Trotter et al. (2008)	NA	Ordovician	Middle	Darriwilian	460	Bay Fiord Formation	Devon Island, Canada	18.17	NA	NA	NA
Trotter et al. (2008)	NA	Ordovician	Upper	Sandbian	456	Thumb Mountain Formation	Devon Island, Canada	17.66	NA	NA	NA
Bergmann et al. (2018)	NA	Ordovician	Late	Sandbian	454	Decorah Formation	Decorah, Iowa	NA	17.5	NA	NA
Trotter et al. (2008)	NA	Ordovician	Upper	Katian	450	Thumb Mountain Formation	Devon Island, Canada	17.93	NA	NA	NA
Trotter et al. (2008)	common FeO inclusions	Ordovician	Upper	Katian	448.5	Stony Mountain Formation	Williston Basin, Manitoba, Canada	18.73	NA	NA	NA
Trotter et al. (2008)	common FeO inclusions	Ordovician	Upper	Katian	448.5	Stony Mountain Formation	Williston Basin, Manitoba, Canada	17.63	NA	NA	NA
Trotter et al. (2008)	NA	Ordovician	Upper	Katian	446	Allen Bay Formation	Devon Island, Canada	18.61	NA	NA	NA
Trotter et al. (2008)	NA	Ordovician	Upper	Hirnantian	445	Ellis Bay Formation	Anticosti Island, Canada	19.56	NA	NA	NA
Trotter et al. (2008)	NA	Ordovician	Upper	Hirnantian	444.6	Ellis Bay Formation	Anticosti Island, Canada	19.58	NA	NA	NA
Trotter et al. (2008)	NA	Ordovician	Upper	Hirnantian	444.3	Ellis Bay Formation	Anticosti Island, Canada	19.6	NA	NA	NA
Trotter et al. (2008)	NA	Ordovician	Upper	Hirnantian	444	Ellis Bay Formation	Anticosti Island, Canada	18.89	NA	NA	NA
Trotter et al. (2008)	NA	Silurian	Llandovery	Rhuddanian	442	Becscie Formation	Anticosti Island, Canada	19.42	NA	NA	NA
Wenzel et al. (2000)	NA	Silurian	Llandovery	Telychian	435	Lower Visby beds	Lundsklint	17.5	NA	NA	NA
Wenzel et al. (2000)	NA	Silurian	Llandovery	Telychian	435	Lower Visby beds	Lundsklint	17.9	NA	NA	NA
Wenzel et al. (2000)	NA	Silurian	Llandovery	Telychian	435	Lower Visby beds	Lundsklint	17.5	NA	NA	NA
Wenzel et al. (2000)	NA	Silurian	Llandovery	Telychian	435	Lower Visby beds	Lundsklint	16.9	NA	NA	NA
Trotter et al. (2008)	NA	Silurian	Wenlock	Sheinwoodian	432	Cape Phillips Formation	Cornwallis Island, Canada	18.1	NA	NA	NA
Wenzel et al. (2000)	NA	Silurian	Wenlock	Sheinwoodian	432	Slite beds f	Bata	NA	NA	NA	NA
Wenzel et al. (2000)	brachiopod data not plotted - did not assess brachiopod preservation	Silurian	Wenlock	Sheinwoodian	432	Hogklint beds	Hogklint	18.6	13.8	NA	NA
Wenzel et al. (2000)	NA	Silurian	Wenlock	Sheinwoodian	432	Upper Visby beds	Lundsklint	NA	NA	NA	NA
Wenzel et al. (2000)	NA	Silurian	Wenlock	Sheinwoodian	432	Slite beds g	Slitebrottet	18.6	NA	NA	NA
Wenzel et al. (2000)	NA	Silurian	Wenlock	Sheinwoodian	432	Slite beds g	Slitebrottet	18.7	NA	NA	NA
Wenzel et al. (2000)	NA	Silurian	Wenlock	Sheinwoodian	432	Slite beds g	Slitebrottet	18.9	NA	NA	NA
Wenzel et al. (2000)	NA	Silurian	Wenlock	Sheinwoodian	432	Slite beds g	Slitebrottet	18.9	NA	NA	NA
Wenzel et al. (2000)	NA	Silurian	Wenlock	Sheinwoodian	432	Slite beds g	Slitebrottet	18	NA	NA	NA
Wenzel et al. (2000)	NA	Silurian	Wenlock	Sheinwoodian	432	Slite beds g	Slitebrottet	18.7	NA	NA	NA
Wenzel et al. (2000)	brachiopod data not plotted - did not assess brachiopod preservation	Silurian	Wenlock	Homerian	428	Mulde beds	Djupvik	18.9	14.8	NA	NA
Wenzel et al. (2000)	brachiopod data not plotted - did not assess brachiopod preservation	Silurian	Wenlock	Homerian	428	Klinteberg beds	Loggarve	18.6	16.3	NA	NA
Wenzel et al. (2000)	NA	Silurian	Wenlock	Homerian	428	Klinteberg beds	Loggarve	18.5	NA	NA	NA
Wenzel et al. (2000)	NA	Silurian	Wenlock	Homerian	428	Slite beds "g"	Tjeldersholm	18.5	NA	NA	NA
Wenzel et al. (2000)	NA	Silurian	Wenlock	Homerian	428	Slite beds "g"	Tjeldersholm	18.4	NA	NA	NA
Wenzel et al. (2000)	NA	Silurian	Ludlow	Gorstian	426	Hemse beds c	Grogarns	17.7	NA	NA	NA
Wenzel et al. (2000)	NA	Silurian	Ludlow	Gorstian	426	Hemse beds c	Grogarns	17.9	NA	NA	NA
Wenzel et al. (2000)	NA	Silurian	Ludlow	Gorstian	426	Hemse beds c	Grogarns	18	NA	NA	NA
Wenzel et al. (2000)	NA	Silurian	Ludlow	Gorstian	426	Hemse beds c	Grogarns	17.9	NA	NA	NA
Wenzel et al. (2000)	NA	Silurian	Ludlow	Gorstian	426	Hemse beds b	Rangsarve	18	NA	NA	NA
Wenzel et al. (2000)	brachiopod data not plotted - did not assess brachiopod preservation	Silurian	Ludlow	Gorstian	426	Hemse beds a	Snoder	18.7	14.6	NA	NA
Wenzel et al. (2000)	NA	Silurian	Ludlow	Ludfordian	424	Eke beds	Eke 2; Laubackar	19.1	NA	NA	NA
Wenzel et al. (2000)	brachiopod data not plotted - did not assess brachiopod preservation	Silurian	Ludlow	Ludfordian	424	Eke beds	Eke 2; Laubackar	19.3	15.2	NA	NA
Wenzel et al. (2000)	brachiopod data not plotted - did not assess brachiopod preservation	Silurian	Ludlow	Ludfordian	424	Eke beds	Eke 2; Laubackar	19.4	14.7	NA	NA
Wenzel et al. (2000)	brachiopod data not plotted - did not assess brachiopod preservation	Silurian	Ludlow	Ludfordian	424	Eke beds	Ollsvenne	19	13	NA	NA
Wenzel et al. (2000)	NA	Silurian	Ludlow	Ludfordian	424	Eke beds	Ollsvenne	19.2	NA	NA	NA
Joachimski et al. (2009)	NA	Silurian	Ludlow	NA	420.01	NA	Požáry, Czech Republic	17.1	NA	NA	NA
Joachimski et al. (2009)	NA	Silurian	Ludlow	NA	419.75	NA	Požáry, Czech Republic	17.1	NA	NA	NA
Joachimski et al. (2009)	NA	Silurian	Ludlow	NA	419.71	NA	Požáry, Czech Republic	17.9	NA	NA	NA
Joachimski et al. (2009)	NA	Silurian	Ludlow	NA	419.66	NA	Požáry, Czech Republic	18	NA	NA	NA
Joachimski et al. (2009)	NA	Silurian	Ludlow	NA	419.61	NA	Požáry, Czech Republic	17.3	NA	NA	NA
Joachimski et al. (2009)	NA	Silurian	Ludlow	NA	419.55	NA	Požáry, Czech Republic	17.9	NA	NA	NA
Joachimski et al. (2009)	NA	Silurian	Ludlow	NA	419.51	NA	Požáry, Czech Republic	18.6	NA	NA	NA
Joachimski et al. (2009)	NA	Silurian	Ludlow	NA	419.45	NA	Požáry, Czech Republic	18.1	NA	NA	NA
Joachimski et al. (2009)	NA	Silurian	Ludlow	NA	419.34	NA	Požáry, Czech Republic	18.8	NA	NA	NA
Joachimski et al. (2009)	NA	Silurian	Ludlow	NA	419.29	NA	Požáry, Czech Republic	18.6	NA	NA	NA
Joachimski et al. (2009)	NA	Silurian	Ludlow	NA	419.26	NA	Požáry, Czech Republic	18.6	NA	NA	NA
Joachimski et al. (2009)	NA	Silurian	Ludlow	NA	419.21	NA	Požáry, Czech Republic	18.5	NA	NA	NA
Joachimski et al. (2009)	NA	Silurian	Ludlow	NA	419.19	NA	Požáry, Czech Republic	17.8	NA	NA	NA
Joachimski et al. (2009)	NA	Silurian	Ludlow	NA	419.09	NA	Požáry, Czech Republic	18.3	NA	NA	NA
Joachimski et al. (2009)	NA	Silurian	Ludlow	NA	418.97	NA	Požáry, Czech Republic	18.3	NA	NA	NA
Joachimski et al. (2009)	NA	Silurian	Ludlow	NA	418.88	NA	Požáry, Czech Republic	17.9	NA	NA	NA
Joachimski et al. (2009)	NA	Silurian	Ludlow	NA	418.78	NA	Požáry, Czech Republic	17.6	NA	NA	NA
Joachimski et al. (2009)	NA	Silurian	Ludlow	NA	418.77	NA	Požáry, Czech Republic	17.1	NA	NA	NA
Joachimski et al. (2009)	NA	Silurian	Ludlow	NA	418.75	NA	Požáry, Czech Republic	16.1	NA	NA	NA
Joachimski et al. (2009)	NA	Silurian	Ludlow	NA	418.72	NA	Požáry, Czech Republic	19.1	NA	NA	NA
Joachimski et al. (2009)	NA	Silurian	Ludlow	NA	418.71	NA	Požáry, Czech Republic	18.2	NA	NA	NA
Joachimski et al. (2009)	NA	Silurian	Přidoli	NA	418.7	NA	Požáry, Czech Republic	18	NA	NA	NA
Joachimski et al. (2009)	NA	Silurian	Přidoli	NA	418.68	NA	Požáry, Czech Republic	17.8	NA	NA	NA
Joachimski et al. (2009)	NA	Silurian	Přidoli	NA	418.63	NA	Požáry, Czech Republic	17.7	NA	NA	NA
Joachimski et al. (2009)	NA	Silurian	Přidoli	NA	418.57	NA	Požáry, Czech Republic	18.1	NA	NA	NA
Joachimski et al. (2009)	NA	Silurian	Přidoli	NA	418.48	NA	Požáry, Czech Republic	18.1	NA	NA	NA
Joachimski et al. (2009)	NA	Silurian	Přidoli	NA	418.29	NA	Požáry, Czech Republic	17.3	NA	NA	NA
Joachimski et al. (2009)	NA	Silurian	Přidoli	NA	418.21	NA	Požáry, Czech Republic	17.7	NA	NA	NA
Joachimski et al. (2009)	NA	Silurian	Přidoli	NA	418.05	NA	Požáry, Czech Republic	17.5	NA	NA	NA
Joachimski et al. (2009)	NA	Silurian	Přidoli	NA	417.98	NA	Požáry, Czech Republic	17.2	NA	NA	NA
Joachimski et al. (2009)	NA	Silurian	Přidoli	NA	417.89	NA	Požáry, Czech Republic	18.9	NA	NA	NA
Joachimski et al. (2009)	NA	Silurian	Přidoli	NA	417.82	NA	Požáry, Czech Republic	17.2	NA	NA	NA
Joachimski et al. (2009)	NA	Silurian	Přidoli	NA	417.75	NA	Požáry, Czech Republic	17.1	NA	NA	NA
Joachimski et al. (2009)	NA	Silurian	Přidoli	NA	417.66	NA	Požáry, Czech Republic	17.2	NA	NA	NA
Joachimski et al. (2009)	NA	Silurian	Přidoli	NA	417.58	NA	Požáry, Czech Republic	17.1	NA	NA	NA
Joachimski et al. (2009)	NA	Silurian	Přidoli	NA	417.49	NA	Požáry, Czech Republic	16.6	NA	NA	NA
Joachimski et al. (2009)	NA	Silurian	Přidoli	NA	417.4	NA	Požáry, Czech Republic	17	NA	NA	NA
Joachimski et al. (2009)	NA	Silurian	Přidoli	NA	417.22	NA	Požáry, Czech Republic	16.8	NA	NA	NA
Joachimski et al. (2009)	NA	Silurian	Přidoli	NA	417.13	NA	Požáry, Czech Republic	16.8	NA	NA	NA
Joachimski et al. (2009)	NA	Silurian	Přidoli	NA	417.12	NA	Požáry, Czech Republic	17.4	NA	NA	NA
Joachimski et al. (2009)	NA	Silurian	Přidoli	NA	417.06	NA	Požáry, Czech Republic	17.1	NA	NA	NA
Joachimski et al. (2009)	NA	Silurian	Přidoli	NA	416.94	NA	Požáry, Czech Republic	17.4	NA	NA	NA
Joachimski et al. (2009)	NA	Silurian	Přidoli	NA	416.77	NA	Požáry, Czech Republic	17.2	NA	NA	NA
Joachimski et al. (2009)	NA	Silurian	Přidoli	NA	416.74	NA	Požáry, Czech Republic	17.6	NA	NA	NA
Joachimski et al. (2009)	NA	Silurian	Přidoli	NA	416.67	NA	Požáry, Czech Republic	17.1	NA	NA	NA
Joachimski et al. (2009)	NA	Silurian	Přidoli	NA	416.61	NA	Budňany Rock, Czech Republic	17.7	NA	NA	NA
Joachimski et al. (2009)	NA	Silurian	Přidoli	NA	416.61	NA	Požáry, Czech Republic	17.1	NA	NA	NA
Joachimski et al. (2009)	NA	Silurian	Přidoli	NA	416.56	NA	Budňany Rock, Czech Republic	17.6	NA	NA	NA
Joachimski et al. (2009)	NA	Silurian	Přidoli	NA	416.5	NA	Požáry, Czech Republic	17.2	NA	NA	NA
Joachimski et al. (2009)	NA	Silurian	Přidoli	NA	416.4	NA	Požáry, Czech Republic	17.8	NA	NA	NA
Joachimski et al. (2009)	NA	Silurian	Přidoli	NA	416.32	NA	Požáry, Czech Republic	17.1	NA	NA	NA
Joachimski et al. (2009)	NA	Silurian	Přidoli	NA	416.29	NA	Budňany Rock, Czech Republic	18.5	NA	NA	NA
Joachimski et al. (2009)	NA	Silurian	Přidoli	NA	416.27	NA	Požáry, Czech Republic	17.4	NA	NA	NA
Joachimski et al. (2009)	NA	Silurian	Přidoli	NA	416.14	NA	Požáry, Czech Republic	17.8	NA	NA	NA
Joachimski et al. (2009)	NA	Devonian	Lower	Lochkovian	415.97	NA	Radotín - U topolů, Czech Republic	17.9	NA	NA	NA
Joachimski et al. (2009)	NA	Devonian	Lower	Lochkovian	415.96	NA	Požáry, Czech Republic	18	NA	NA	NA
Joachimski et al. (2009)	NA	Devonian	Lower	Lochkovian	415.94	NA	Radotín - U topolů, Czech Republic	17.7	NA	NA	NA
Joachimski et al. (2009)	NA	Devonian	Lower	Lochkovian	415.92	NA	Budňany Rock, Czech Republic	18.1	NA	NA	NA
Joachimski et al. (2009)	NA	Devonian	Lower	Lochkovian	415.89	NA	Radotín - U topolů, Czech Republic	17.5	NA	NA	NA
Joachimski et al. (2009)	NA	Devonian	Lower	Lochkovian	415.78	NA	Požáry, Czech Republic	17.8	NA	NA	NA
Joachimski et al. (2009)	NA	Devonian	Lower	Lochkovian	415.73	NA	Požáry, Czech Republic	19.2	NA	NA	NA
Joachimski et al. (2009)	NA	Devonian	Lower	Lochkovian	415.69	NA	Požáry, Czech Republic	18.6	NA	NA	NA
Joachimski et al. (2009)	NA	Devonian	Lower	Lochkovian	415.63	NA	Požáry, Czech Republic	18.4	NA	NA	NA
Joachimski et al. (2009)	NA	Devonian	Lower	Lochkovian	415.6	NA	Požáry, Czech Republic	18.4	NA	NA	NA
Joachimski et al. (2009)	NA	Devonian	Lower	Lochkovian	415.58	NA	Požáry, Czech Republic	18.6	NA	NA	NA
Joachimski et al. (2009)	NA	Devonian	Lower	Lochkovian	415.52	NA	Požáry, Czech Republic	19.3	NA	NA	NA
Joachimski et al. (2009)	NA	Devonian	Lower	Lochkovian	415.26	NA	Budňany Rock, Czech Republic	18.5	NA	NA	NA
Joachimski et al. (2009)	NA	Devonian	Lower	Lochkovian	415.03	NA	Radotín - U topolů, Czech Republic	18	NA	NA	NA
Joachimski et al. (2009)	NA	Devonian	Lower	Lochkovian	415.01	NA	Požáry, Czech Republic	18.7	NA	NA	NA
Joachimski et al. (2009)	NA	Devonian	Lower	Lochkovian	414.86	NA	Požáry, Czech Republic	18.2	NA	NA	NA
Joachimski et al. (2009)	NA	Devonian	Lower	Lochkovian	414.81	NA	Radotín - U topolů, Czech Republic	18.6	NA	NA	NA
Joachimski et al. (2009)	NA	Devonian	Lower	Lochkovian	414.76	NA	Radotín - U topolů, Czech Republic	17.9	NA	NA	NA
Joachimski et al. (2009)	NA	Devonian	Lower	Lochkovian	414.35	NA	Windellama, Australia	17.7	NA	NA	NA
Joachimski et al. (2009)	NA	Devonian	Lower	Lochkovian	414.34	NA	Windellama, Australia	17.4	NA	NA	NA
Joachimski et al. (2009)	NA	Devonian	Lower	Lochkovian	414.33	NA	Radotín - U topolů, Czech Republic	19.1	NA	NA	NA
Joachimski et al. (2009)	NA	Devonian	Lower	Lochkovian	414.16	NA	Radotín - U topolů, Czech Republic	17.8	NA	NA	NA
Joachimski et al. (2009)	NA	Devonian	Lower	Lochkovian	414.13	NA	Windellama, Australia	17.9	NA	NA	NA
Joachimski et al. (2009)	NA	Devonian	Lower	Lochkovian	414.13	NA	Windellama, Australia	17.9	NA	NA	NA
Joachimski et al. (2009)	NA	Devonian	Lower	Lochkovian	414.11	NA	Windellama, Australia	18	NA	NA	NA
Joachimski et al. (2009)	NA	Devonian	Lower	Lochkovian	414.1	NA	Windellama, Australia	17.8	NA	NA	NA
Joachimski et al. (2009)	NA	Devonian	Lower	Lochkovian	414.1	NA	Windellama, Australia	17.7	NA	NA	NA
Joachimski et al. (2009)	NA	Devonian	Lower	Lochkovian	414.07	NA	Windellama, Australia	17.9	NA	NA	NA
Joachimski et al. (2009)	NA	Devonian	Lower	Lochkovian	414.01	NA	Windellama, Australia	18.3	NA	NA	NA
Joachimski et al. (2009)	NA	Devonian	Lower	Lochkovian	414	NA	Windellama, Australia	18.2	NA	NA	NA
Joachimski et al. (2009)	NA	Devonian	Lower	Lochkovian	413.94	NA	Windellama, Australia	17.9	NA	NA	NA
Joachimski et al. (2009)	NA	Devonian	Lower	Lochkovian	413.57	NA	Požáry, Czech Republic	18.6	NA	NA	NA
Joachimski et al. (2009)	NA	Devonian	Lower	Lochkovian	413.54	NA	Windellama, Australia	17.6	NA	NA	NA
Joachimski et al. (2009)	NA	Devonian	Lower	Lochkovian	413.52	NA	Windellama, Australia	17.8	NA	NA	NA
Joachimski et al. (2009)	NA	Devonian	Lower	Lochkovian	413.34	NA	Windellama, Australia	17.5	NA	NA	NA
Joachimski et al. (2009)	NA	Devonian	Lower	Lochkovian	413.23	NA	Mungallala, Australia	16.7	NA	NA	NA
Joachimski et al. (2009)	NA	Devonian	Lower	Lochkovian	413.22	NA	Mungallala, Australia	16.2	NA	NA	NA
Joachimski et al. (2009)	NA	Devonian	Lower	Lochkovian	413.22	NA	Požáry, Czech Republic	18.1	NA	NA	NA
Joachimski et al. (2009)	NA	Devonian	Lower	Lochkovian	413.22	NA	Windellama, Australia	17.8	NA	NA	NA
Joachimski et al. (2009)	NA	Devonian	Lower	Lochkovian	413.2	NA	Mungallala, Australia	16.9	NA	NA	NA
Joachimski et al. (2009)	NA	Devonian	Lower	Lochkovian	413.18	NA	Mungallala, Australia	16.8	NA	NA	NA
Joachimski et al. (2009)	NA	Devonian	Lower	Lochkovian	413.16	NA	Mungallala, Australia	16.3	NA	NA	NA
Joachimski et al. (2009)	NA	Devonian	Lower	Lochkovian	413.09	NA	Mungallala, Australia	17.6	NA	NA	NA
Joachimski et al. (2009)	NA	Devonian	Lower	Lochkovian	413.01	NA	Mungallala, Australia	17.6	NA	NA	NA
Joachimski et al. (2009)	NA	Devonian	Lower	Lochkovian	413.01	NA	Mungallala, Australia	17.2	NA	NA	NA
Joachimski et al. (2009)	NA	Devonian	Lower	Lochkovian	413	NA	Mungallala, Australia	17.3	NA	NA	NA
Joachimski et al. (2009)	NA	Devonian	Lower	Lochkovian	412.99	NA	Mungallala, Australia	17.5	NA	NA	NA
Joachimski et al. (2009)	NA	Devonian	Lower	Lochkovian	412.94	NA	Mungallala, Australia	17.1	NA	NA	NA
Joachimski et al. (2009)	NA	Devonian	Lower	Lochkovian	412.91	NA	Mungallala, Australia	17.6	NA	NA	NA
Joachimski et al. (2009)	NA	Devonian	Lower	Lochkovian	412.91	NA	Mungallala, Australia	17.5	NA	NA	NA
Joachimski et al. (2009)	NA	Devonian	Lower	Lochkovian	412.87	NA	Mungallala, Australia	17.5	NA	NA	NA
Joachimski et al. (2009)	NA	Devonian	Lower	Lochkovian	412.84	NA	Mungallala, Australia	16.8	NA	NA	NA
Joachimski et al. (2009)	NA	Devonian	Lower	Lochkovian	412.82	NA	Mungallala, Australia	17.9	NA	NA	NA
Joachimski et al. (2009)	NA	Devonian	Lower	Lochkovian	412.67	NA	Radotín - U topolů, Czech Republic	18.6	NA	NA	NA
Joachimski et al. (2009)	NA	Devonian	Lower	Lochkovian	412.63	NA	Požáry, Czech Republic	18	NA	NA	NA
Joachimski et al. (2009)	NA	Devonian	Lower	Lochkovian	412.53	NA	Požáry, Czech Republic	18.8	NA	NA	NA
Joachimski et al. (2009)	NA	Devonian	Lower	Lochkovian	412.49	NA	Windellama, Australia	17.7	NA	NA	NA
Joachimski et al. (2009)	NA	Devonian	Lower	Lochkovian	412.43	NA	Požáry, Czech Republic	19.1	NA	NA	NA
Joachimski et al. (2009)	NA	Devonian	Lower	Lochkovian	412.37	NA	Požáry, Czech Republic	17.5	NA	NA	NA
Joachimski et al. (2009)	NA	Devonian	Lower	Lochkovian	412.31	NA	Požáry, Czech Republic	17.9	NA	NA	NA
Joachimski et al. (2009)	NA	Devonian	Lower	Lochkovian	412.18	NA	Mungallala, Australia	18	NA	NA	NA
Joachimski et al. (2009)	NA	Devonian	Lower	Lochkovian	411.94	NA	Mungallala, Australia	17.6	NA	NA	NA
Joachimski et al. (2009)	NA	Devonian	Lower	Lochkovian	411.88	NA	Mungallala, Australia	18	NA	NA	NA
Joachimski et al. (2009)	NA	Devonian	Lower	Lochkovian	411.82	NA	Radotín - U topolů, Czech Republic	18.4	NA	NA	NA
Joachimski et al. (2009)	NA	Devonian	Lower	Lochkovian	411.75	NA	Windellama, Australia	16.7	NA	NA	NA
Joachimski et al. (2009)	NA	Devonian	Lower	Lochkovian	411.7	NA	Požáry, Czech Republic	17.4	NA	NA	NA
Joachimski et al. (2009)	NA	Devonian	Lower	Lochkovian	411.68	NA	Černá rokle, Czech Republic	19.3	NA	NA	NA
Joachimski et al. (2009)	NA	Devonian	Lower	Lochkovian	411.62	NA	Mungallala, Australia	17.5	NA	NA	NA
Joachimski et al. (2009)	NA	Devonian	Lower	Lochkovian	411.62	NA	Požáry, Czech Republic	17.9	NA	NA	NA
Joachimski et al. (2009)	NA	Devonian	Lower	Lochkovian	411.59	NA	Černá rokle, Czech Republic	18.9	NA	NA	NA
Joachimski et al. (2009)	NA	Devonian	Lower	Lochkovian	411.55	NA	Černá rokle, Czech Republic	18.9	NA	NA	NA
Joachimski et al. (2009)	NA	Devonian	Lower	Lochkovian	411.4	NA	Velká Chuchle, Czech Republic	18.4	NA	NA	NA
Joachimski et al. (2009)	NA	Devonian	Lower	Lochkovian	411.34	NA	Požáry, Czech Republic	18.5	NA	NA	NA
Joachimski et al. (2009)	NA	Devonian	Lower	Lochkovian	411.26	NA	Mungallala, Australia	17	NA	NA	NA
Joachimski et al. (2009)	NA	Devonian	Lower	Lochkovian	411.23	NA	Wellington, Australia	18	NA	NA	NA
Joachimski et al. (2009)	NA	Devonian	Lower	Lochkovian/Pragian	411.2	NA	Broken River, Arch Creek Lst., Australia	15.2	NA	NA	NA
Joachimski et al. (2009)	NA	Devonian	Lower	Lochkovian	411.2	NA	Velká Chuchle, Czech Republic	20.2	NA	NA	NA
Joachimski et al. (2009)	NA	Devonian	Lower	Pragian	411.12	NA	Wellington, Australia	18.2	NA	NA	NA
Joachimski et al. (2009)	NA	Devonian	Lower	Pragian	411.09	NA	Wellington, Australia	17.9	NA	NA	NA
Joachimski et al. (2009)	NA	Devonian	Lower	Pragian	410.74	NA	Wellington, Australia	17.6	NA	NA	NA
Joachimski et al. (2009)	NA	Devonian	Lower	Pragian	410.64	NA	Požáry, Czech Republic	20.1	NA	NA	NA
Joachimski et al. (2009)	NA	Devonian	Lower	Pragian	410.56	NA	Wellington, Australia	17.5	NA	NA	NA
Joachimski et al. (2009)	NA	Devonian	Lower	Pragian	410.43	NA	Wellington, Australia	17.1	NA	NA	NA
Joachimski et al. (2009)	NA	Devonian	Lower	Pragian	410.13	NA	Wellington, Australia	17.9	NA	NA	NA
Joachimski et al. (2009)	NA	Devonian	Lower	Pragian	410.1	NA	Wellington, Australia	17.9	NA	NA	NA
Joachimski et al. (2009)	NA	Devonian	Lower	Pragian	409.99	NA	Wellington, Australia	17.5	NA	NA	NA
Joachimski et al. (2009)	NA	Devonian	Lower	Pragian	409.93	NA	Tyers Quarry, Australia	18.1	NA	NA	NA
Joachimski et al. (2009)	NA	Devonian	Lower	Pragian	409.89	NA	Tyers Quarry, Australia	18.9	NA	NA	NA
Joachimski et al. (2009)	NA	Devonian	Lower	Pragian	409.87	NA	Tyers Quarry, Australia	18.6	NA	NA	NA
Joachimski et al. (2009)	NA	Devonian	Lower	Pragian	409.85	NA	Boola Quarry, Australia	18.8	NA	NA	NA
Joachimski et al. (2009)	NA	Devonian	Lower	Pragian	409.83	NA	Tyers Quarry, Australia	18.3	NA	NA	NA
Joachimski et al. (2009)	NA	Devonian	Lower	Pragian	409.82	NA	Boola Quarry, Australia	18.6	NA	NA	NA
Joachimski et al. (2009)	NA	Devonian	Lower	Pragian	409.79	NA	Tyers Quarry, Australia	18.4	NA	NA	NA
Joachimski et al. (2009)	NA	Devonian	Lower	Pragian	409.77	NA	Boola Quarry, Australia	18.5	NA	NA	NA
Joachimski et al. (2009)	NA	Devonian	Lower	Pragian	409.74	NA	Boola Quarry, Australia	18.3	NA	NA	NA
Joachimski et al. (2009)	NA	Devonian	Lower	Pragian	409.73	NA	Tyers Quarry, Australia	18.9	NA	NA	NA
Joachimski et al. (2009)	NA	Devonian	Lower	Pragian	409.72	NA	Tyers Quarry, Australia	18.8	NA	NA	NA
Joachimski et al. (2009)	NA	Devonian	Lower	Pragian	409.71	NA	Boola Quarry, Australia	18.9	NA	NA	NA
Joachimski et al. (2009)	NA	Devonian	Lower	Pragian	409.71	NA	Tyers Quarry, Australia	18.3	NA	NA	NA
Joachimski et al. (2009)	NA	Devonian	Lower	Pragian	409.7	NA	Boola Quarry, Australia	18.7	NA	NA	NA
Joachimski et al. (2009)	NA	Devonian	Lower	Pragian	409.66	NA	Tyers Quarry, Australia	18.6	NA	NA	NA
Joachimski et al. (2009)	NA	Devonian	Lower	Pragian	409.63	NA	Boola Quarry, Australia	18.9	NA	NA	NA
Joachimski et al. (2009)	NA	Devonian	Lower	Pragian	409.61	NA	Boola Quarry, Australia	19.1	NA	NA	NA
Joachimski et al. (2009)	NA	Devonian	Lower	Pragian	409.6	NA	Tyers Quarry, Australia	18.1	NA	NA	NA
Joachimski et al. (2009)	NA	Devonian	Lower	Pragian	409.59	NA	Tyers Quarry, Australia	19.1	NA	NA	NA
Joachimski et al. (2009)	NA	Devonian	Lower	Pragian	409.57	NA	Tyers Quarry, Australia	18.9	NA	NA	NA
Joachimski et al. (2009)	NA	Devonian	Lower	Pragian	409.56	NA	Boola Quarry, Australia	19.5	NA	NA	NA
Joachimski et al. (2009)	NA	Devonian	Lower	Pragian	409.53	NA	Boola Quarry, Australia	19.1	NA	NA	NA
Joachimski et al. (2009)	NA	Devonian	Lower	Pragian	409.51	NA	Boola Quarry, Australia	18.8	NA	NA	NA
Joachimski et al. (2009)	NA	Devonian	Lower	Pragian	409.47	NA	Boola Quarry, Australia	18.7	NA	NA	NA
Joachimski et al. (2009)	NA	Devonian	Lower	Pragian	409.46	NA	Tyers Quarry, Australia	19.1	NA	NA	NA
Joachimski et al. (2009)	NA	Devonian	Lower	Pragian	409.45	NA	Boola Quarry, Australia	18.9	NA	NA	NA
Joachimski et al. (2009)	NA	Devonian	Lower	Pragian	409.44	NA	Boola Quarry, Australia	18	NA	NA	NA
Joachimski et al. (2009)	NA	Devonian	Lower	Pragian	409.28	NA	Boola Quarry, Australia	19	NA	NA	NA
Joachimski et al. (2009)	NA	Devonian	Lower	Pragian	408.88	NA	Boola Quarry, Australia	18.1	NA	NA	NA
Joachimski et al. (2009)	NA	Devonian	Lower	Pragian	408.43	NA	Boola Quarry, Australia	18.7	NA	NA	NA
Joachimski et al. (2009)	NA	Devonian	Lower	Pragian	408.39	NA	Boola Quarry, Australia	18.9	NA	NA	NA
Joachimski et al. (2009)	NA	Devonian	Lower	Emsian	406.88	NA	Sawpit Ridge, Australia	19.1	NA	NA	NA
Joachimski et al. (2009)	NA	Devonian	Lower	Emsian	406.83	NA	Sawpit Ridge, Australia	19.2	NA	NA	NA
Joachimski et al. (2009)	NA	Devonian	Lower	Emsian	406.35	NA	Sawpit Ridge, Australia	19.1	NA	NA	NA
Joachimski et al. (2009)	NA	Devonian	Lower	Emsian	406.3	NA	Sawpit Ridge, Australia	19.3	NA	NA	NA
Joachimski et al. (2009)	NA	Devonian	Lower	Emsian	406.25	NA	Sawpit Ridge, Australia	19.1	NA	NA	NA
Joachimski et al. (2009)	NA	Devonian	Lower	Emsian	405.76	NA	Sawpit Ridge, Australia	19.1	NA	NA	NA
Joachimski et al. (2009)	NA	Devonian	Lower	Emsian	405.75	NA	Sawpit Ridge, Australia	19.1	NA	NA	NA
Joachimski et al. (2009)	NA	Devonian	Lower	Emsian	405.66	NA	Sawpit Ridge, Australia	19	NA	NA	NA
Joachimski et al. (2009)	NA	Devonian	Lower	Emsian	405.62	NA	Buchan, Gelantipy Road, Australia	18	NA	NA	NA
Joachimski et al. (2009)	NA	Devonian	Lower	Emsian	405.3	NA	Bindi, Blackfellow Flat, Australia	18.4	NA	NA	NA
Joachimski et al. (2009)	NA	Devonian	Lower	Emsian	405.3	NA	Buchan, Caves, Australia	18.5	NA	NA	NA
Joachimski et al. (2009)	NA	Devonian	Lower	Emsian	404.05	NA	Buchan, Gelantipy Road, Australia	18.1	NA	NA	NA
Joachimski et al. (2009)	NA	Devonian	Lower	Emsian	404	NA	Buchan, Gelantipy Road, Australia	18.2	NA	NA	NA
Joachimski et al. (2009)	NA	Devonian	Lower	Emsian	403.99	NA	Buchan, Gelantipy Road, Australia	18.2	NA	NA	NA
Joachimski et al. (2009)	NA	Devonian	Lower	Emsian	403.98	NA	Buchan, Gelantipy Road, Australia	17.6	NA	NA	NA
Joachimski et al. (2009)	NA	Devonian	Lower	Emsian	403.97	NA	Buchan, Gelantipy Road, Australia	17.5	NA	NA	NA
Joachimski et al. (2009)	NA	Devonian	Lower	Emsian	403.95	NA	Buchan, Gelantipy Road, Australia	16.7	NA	NA	NA
Joachimski et al. (2009)	NA	Devonian	Lower	Emsian	402.76	NA	Buchan, Gelantipy Road, Australia	18.5	NA	NA	NA
Joachimski et al. (2009)	NA	Devonian	Lower	Emsian	402.26	NA	Červený lom, Czech Republic	19.7	NA	NA	NA
Joachimski et al. (2009)	NA	Devonian	Lower	Emsian	402.05	NA	Červený lom, Czech Republic	19.4	NA	NA	NA
Joachimski et al. (2009)	NA	Devonian	Lower	Emsian	401.62	NA	Červený lom, Czech Republic	20.9	NA	NA	NA
Joachimski et al. (2009)	NA	Devonian	Lower	Emsian	401.53	NA	Puech de la Suque, France	20.1	NA	NA	NA
Joachimski et al. (2009)	NA	Devonian	Lower	Emsian	401.31	NA	Puech de la Suque, France	20.1	NA	NA	NA
Joachimski et al. (2009)	NA	Devonian	Lower	Emsian	401.21	NA	Červený lom, Czech Republic	20.4	NA	NA	NA
Joachimski et al. (2009)	NA	Devonian	Lower	Emsian	401.12	NA	Broken River, Jessey Section, Australia	18.9	NA	NA	NA
Joachimski et al. (2009)	NA	Devonian	Lower	Emsian	400.91	NA	Červený lom, Czech Republic	20.8	NA	NA	NA
Joachimski et al. (2009)	NA	Devonian	Lower	Emsian	400.67	NA	Červený lom, Czech Republic	20	NA	NA	NA
Joachimski et al. (2009)	NA	Devonian	Lower	Emsian	400.58	NA	Červený lom, Czech Republic	20.1	NA	NA	NA
Joachimski et al. (2009)	NA	Devonian	Lower	Emsian	400.46	NA	Červený lom, Czech Republic	20.5	NA	NA	NA
Joachimski et al. (2009)	NA	Devonian	Lower	Emsian	400.15	NA	Červený lom, Czech Republic	20.4	NA	NA	NA
Joachimski et al. (2009)	NA	Devonian	Lower	Emsian	400.08	NA	Červený lom, Czech Republic	20.7	NA	NA	NA
Joachimski et al. (2009)	NA	Devonian	Lower	Emsian	399.98	NA	Červený lom, Czech Republic	20.5	NA	NA	NA
Joachimski et al. (2009)	NA	Devonian	Lower	Emsian	399.37	NA	Červený lom, Czech Republic	20.3	NA	NA	NA
Joachimski et al. (2009)	NA	Devonian	Lower	Emsian	399.31	NA	Broken River, Jessey Section, Australia	18.8	NA	NA	NA
Joachimski et al. (2009)	NA	Devonian	Lower	Emsian	399.29	NA	Červený lom, Czech Republic	20.4	NA	NA	NA
Joachimski et al. (2009)	NA	Devonian	Lower	Emsian	399.1	NA	Červený lom, Czech Republic	20	NA	NA	NA
Joachimski et al. (2009)	NA	Devonian	Lower	Emsian	399.04	NA	Puech de la Suque, France	20.2	NA	NA	NA
Joachimski et al. (2009)	NA	Devonian	Lower	Emsian	398.87	NA	Červený lom, Czech Republic	19.9	NA	NA	NA
Joachimski et al. (2009)	NA	Devonian	Lower	Emsian	398.74	NA	Prastav, Czech Republic	19.5	NA	NA	NA
Joachimski et al. (2009)	NA	Devonian	Lower	Emsian	398.56	NA	Červený lom, Czech Republic	19.6	NA	NA	NA
Joachimski et al. (2009)	NA	Devonian	Lower	Emsian	398.5	NA	Prastav, Czech Republic	20.5	NA	NA	NA
Joachimski et al. (2009)	NA	Devonian	Lower	Emsian	398.42	NA	Červený lom, Czech Republic	20	NA	NA	NA
Joachimski et al. (2009)	NA	Devonian	Lower	Emsian	398.39	NA	Vysoká, Czech Republic	19.6	NA	NA	NA
Joachimski et al. (2009)	NA	Devonian	Lower	Emsian	398.37	NA	Červený lom, Czech Republic	19.9	NA	NA	NA
Joachimski et al. (2009)	NA	Devonian	Lower	Emsian	398.15	NA	Prastav, Czech Republic	19.7	NA	NA	NA
Joachimski et al. (2009)	NA	Devonian	Lower	Emsian	398.09	NA	Červený lom, Czech Republic	20.1	NA	NA	NA
Joachimski et al. (2009)	NA	Devonian	Lower	Emsian	398	NA	Červený lom, Czech Republic	19.7	NA	NA	NA
Joachimski et al. (2009)	NA	Devonian	Lower	Emsian	397.94	NA	Broken River, Jessey Section, Australia	18.1	NA	NA	NA
Joachimski et al. (2009)	NA	Devonian	Lower	Emsian	397.82	NA	Červený lom, Czech Republic	20	NA	NA	NA
Joachimski et al. (2009)	NA	Devonian	Lower	Emsian	397.74	NA	Broken River, Jessey Section, Australia	17.9	NA	NA	NA
Joachimski et al. (2009)	NA	Devonian	Lower	Emsian	397.73	NA	Červený lom, Czech Republic	20.1	NA	NA	NA
Joachimski et al. (2009)	NA	Devonian	Lower	Emsian	397.73	NA	Vysoká, Czech Republic	19.3	NA	NA	NA
Joachimski et al. (2009)	NA	Devonian	Lower	Emsian	397.64	NA	Červený lom, Czech Republic	19.2	NA	NA	NA
Joachimski et al. (2009)	NA	Devonian	Lower	Emsian	397.54	NA	Broken River, Jessey Section, Australia	18.1	NA	NA	NA
Joachimski et al. (2009)	NA	Devonian	Middle	Eifelian	397.43	NA	Vysoká, Czech Republic	19.4	NA	NA	NA
Joachimski et al. (2009)	NA	Devonian	Middle	Eifelian	397.42	NA	Červený lom, Czech Republic	20.6	NA	NA	NA
Joachimski et al. (2009)	NA	Devonian	Middle	Eifelian	397.33	NA	Prastav, Czech Republic	19.8	NA	NA	NA
Joachimski et al. (2009)	NA	Devonian	Middle	Eifelian	397.29	NA	Broken River, Jessey Section, Australia	19.5	NA	NA	NA
Joachimski et al. (2009)	NA	Devonian	Middle	Eifelian	397.14	NA	Broken River, Jessey Section, Australia	18.8	NA	NA	NA
Joachimski et al. (2009)	NA	Devonian	Middle	Eifelian	397.09	NA	Červený lom, Czech Republic	20	NA	NA	NA
Joachimski et al. (2009)	NA	Devonian	Middle	Eifelian	396.93	NA	Červený lom, Czech Republic	20.7	NA	NA	NA
Joachimski et al. (2009)	NA	Devonian	Middle	Eifelian	396.77	NA	Červený lom, Czech Republic	20.2	NA	NA	NA
Joachimski et al. (2009)	NA	Devonian	Middle	Eifelian	396.75	NA	Broken River, Jessey Section, Australia	17.8	NA	NA	NA
Joachimski et al. (2009)	NA	Devonian	Middle	Eifelian	396.72	NA	Prastav, Czech Republic	20.1	NA	NA	NA
Joachimski et al. (2009)	NA	Devonian	Middle	Eifelian	396.44	NA	Červený lom, Czech Republic	19.8	NA	NA	NA
Joachimski et al. (2009)	NA	Devonian	Middle	Eifelian	396.39	NA	Broken River, Jessey Section, Australia	18.3	NA	NA	NA
Joachimski et al. (2009)	NA	Devonian	Middle	Eifelian	396.2	NA	Prastav, Czech Republic	20.2	NA	NA	NA
Joachimski et al. (2009)	NA	Devonian	Middle	Eifelian	396.13	NA	Červený lom, Czech Republic	19.5	NA	NA	NA
Joachimski et al. (2009)	NA	Devonian	Middle	Eifelian	396.06	NA	Červený lom, Czech Republic	19.1	NA	NA	NA
Joachimski et al. (2009)	NA	Devonian	Middle	Eifelian	395.77	NA	Vysoká, Czech Republic	20	NA	NA	NA
Joachimski et al. (2009)	NA	Devonian	Middle	Eifelian	395.74	NA	Červený lom, Czech Republic	19.3	NA	NA	NA
Joachimski et al. (2009)	NA	Devonian	Middle	Eifelian	395.63	NA	Vysoká, Czech Republic	20.7	NA	NA	NA
Joachimski et al. (2009)	NA	Devonian	Middle	Eifelian	395.56	NA	Prastav, Czech Republic	19.4	NA	NA	NA
Joachimski et al. (2009)	NA	Devonian	Middle	Eifelian	395.52	NA	Eifel, Schönecken-Dingdorf, Germany	19.7	NA	NA	NA
Joachimski et al. (2009)	NA	Devonian	Middle	Eifelian	395.29	NA	Červený lom, Czech Republic	18.9	NA	NA	NA
Joachimski et al. (2009)	NA	Devonian	Middle	Eifelian	395.28	NA	Eifel, Hillesheimer Mulde, Germany	19.8	NA	NA	NA
Joachimski et al. (2009)	NA	Devonian	Middle	Eifelian	395.27	NA	Eifel, Hillesheimer Mulde, Germany	20.3	NA	NA	NA
Joachimski et al. (2009)	NA	Devonian	Middle	Eifelian	395.11	NA	Eifel, Schönecken-Dingdorf, Germany	19.5	NA	NA	NA
Joachimski et al. (2009)	NA	Devonian	Middle	Eifelian	395.04	NA	Pic de Bissous, France	20.5	NA	NA	NA
Joachimski et al. (2009)	NA	Devonian	Middle	Eifelian	394.84	NA	Eifel, Schönecken-Dingdorf, Germany	18.7	NA	NA	NA
Joachimski et al. (2009)	NA	Devonian	Middle	Eifelian	393.94	NA	Pic de Bissous, France	20.4	NA	NA	NA
Joachimski et al. (2009)	NA	Devonian	Middle	Eifelian	393.9	NA	Eifel, Hillesheimer Mulde, Germany	19.7	NA	NA	NA
Joachimski et al. (2009)	NA	Devonian	Middle	Eifelian	393.75	NA	Eifel, Hillesheimer Mulde, Germany	20.2	NA	NA	NA
Joachimski et al. (2009)	NA	Devonian	Middle	Eifelian	393.69	NA	Pic de Bissous, France	20.6	NA	NA	NA
Joachimski et al. (2009)	NA	Devonian	Middle	Eifelian	393.34	NA	Pic de Bissous, France	19.7	NA	NA	NA
Joachimski et al. (2009)	NA	Devonian	Middle	Eifelian	393.1	NA	Pic de Bissous, France	20.9	NA	NA	NA
Joachimski et al. (2009)	NA	Devonian	Middle	Eifelian	392.59	NA	Eifel, Schönecken-Dingdorf, Germany	19.9	NA	NA	NA
Joachimski et al. (2009)	NA	Devonian	Middle	Eifelian	392.52	NA	Pic de Bissous, France	20.7	NA	NA	NA
Joachimski et al. (2009)	NA	Devonian	Middle	Eifelian	392.22	NA	Pic de Bissous, France	20.3	NA	NA	NA
Joachimski et al. (2009)	NA	Devonian	Middle	Givetian	391.7	NA	Pic de Bissous, France	20.7	NA	NA	NA
Joachimski et al. (2009)	NA	Devonian	Middle	Givetian	391.68	NA	Blauer Bruch, Germany	19.6	NA	NA	NA
Joachimski et al. (2009)	NA	Devonian	Middle	Givetian	391.25	NA	Eifel, Schönecken-Dingdorf, Germany	20	NA	NA	NA
Joachimski et al. (2009)	NA	Devonian	Middle	Givetian	391.22	NA	Eifel, Schönecken-Dingdorf, Germany	19.8	NA	NA	NA
Joachimski et al. (2009)	NA	Devonian	Middle	Givetian	391.2	NA	Eifel, Schönecken-Dingdorf, Germany	19.7	NA	NA	NA
Joachimski et al. (2009)	NA	Devonian	Middle	Givetian	391.19	NA	Blauer Bruch, Germany	19.5	NA	NA	NA
Joachimski et al. (2009)	NA	Devonian	Middle	Givetian	391.19	NA	Eifel, Schönecken-Dingdorf, Germany	18.5	NA	NA	NA
Joachimski et al. (2009)	NA	Devonian	Middle	Givetian	391.07	NA	Eifel, Schönecken-Dingdorf, Germany	19.7	NA	NA	NA
Joachimski et al. (2009)	NA	Devonian	Middle	Givetian	391.06	NA	Eifel, Schönecken-Dingdorf, Germany	20.4	NA	NA	NA
Joachimski et al. (2009)	NA	Devonian	Middle	Givetian	390.89	NA	Eifel, Schönecken-Dingdorf, Germany	19.3	NA	NA	NA
Joachimski et al. (2009)	NA	Devonian	Middle	Givetian	390.86	NA	Eifel, Schönecken-Dingdorf, Germany	19.6	NA	NA	NA
Joachimski et al. (2009)	NA	Devonian	Middle	Givetian	390.86	NA	Eifel, Schönecken-Dingdorf, Germany	19.7	NA	NA	NA
Joachimski et al. (2009)	NA	Devonian	Middle	Givetian	390.54	NA	Pic de Bissous, France	20.9	NA	NA	NA
Joachimski et al. (2009)	NA	Devonian	Middle	Givetian	390.47	NA	Blauer Bruch, Germany	18.9	NA	NA	NA
Joachimski et al. (2009)	NA	Devonian	Middle	Givetian	390.11	NA	Blauer Bruch, Germany	19.5	NA	NA	NA
Joachimski et al. (2009)	NA	Devonian	Middle	Givetian	390.09	NA	Pic de Bissous, France	21.1	NA	NA	NA
Joachimski et al. (2009)	NA	Devonian	Middle	Givetian	390	NA	Blauer Bruch, Germany	19.6	NA	NA	NA
Joachimski et al. (2009)	NA	Devonian	Middle	Givetian	389.71	NA	Blauer Bruch, Germany	19.4	NA	NA	NA
Joachimski et al. (2009)	NA	Devonian	Middle	Givetian	389.31	NA	Pic de Bissous, France	20.2	NA	NA	NA
Joachimski et al. (2009)	NA	Devonian	Middle	Givetian	388.91	NA	Pic de Bissous, France	21	NA	NA	NA
Joachimski et al. (2009)	NA	Devonian	Middle	Givetian	388.29	NA	Pic de Bissous, France	20.7	NA	NA	NA
Joachimski et al. (2009)	NA	Devonian	Middle	Givetian	387.8	NA	Pic de Bissous, France	21.2	NA	NA	NA
Joachimski et al. (2009)	NA	Devonian	Middle	Givetian	387.66	NA	Pic de Bissous, France	20.8	NA	NA	NA
Joachimski et al. (2009)	NA	Devonian	Middle	Givetian	387.61	NA	Pic de Bissous, France	20.5	NA	NA	NA
Joachimski et al. (2009)	NA	Devonian	Middle	Givetian	387.55	NA	Pic de Bissous, France	21	NA	NA	NA
Joachimski et al. (2009)	NA	Devonian	Middle	Givetian	387.53	NA	Pic de Bissous, France	20.7	NA	NA	NA
Joachimski et al. (2009)	NA	Devonian	Middle	Givetian	387.43	NA	Blauer Bruch, Germany	19.4	NA	NA	NA
Joachimski et al. (2009)	NA	Devonian	Middle	Givetian	387.42	NA	Pic de Bissous, France	20.6	NA	NA	NA
Joachimski et al. (2009)	NA	Devonian	Middle	Givetian	387.28	NA	Pic de Bissous, France	20.4	NA	NA	NA
Joachimski et al. (2009)	NA	Devonian	Middle	Givetian	387.22	NA	Pic de Bissous, France	20.3	NA	NA	NA
Joachimski et al. (2009)	NA	Devonian	Middle	Givetian	387.02	NA	Pic de Bissous, France	20.7	NA	NA	NA
Joachimski et al. (2009)	NA	Devonian	Middle	Givetian	387.01	NA	Pic de Bissous, France	20.6	NA	NA	NA
Joachimski et al. (2009)	NA	Devonian	Middle	Givetian	386.98	NA	Pic de Bissous, France	20.9	NA	NA	NA
Joachimski et al. (2009)	NA	Devonian	Middle	Givetian	386.56	NA	Pic de Bissous, France	20.5	NA	NA	NA
Joachimski et al. (2009)	NA	Devonian	Middle	Givetian	386.43	NA	Pic de Bissous, France	20.1	NA	NA	NA
Joachimski et al. (2009)	NA	Devonian	Middle	Givetian	386.41	NA	IPSCO Well, Iowa, USA	19.2	NA	NA	NA
Joachimski et al. (2009)	NA	Devonian	Middle	Givetian	386.39	NA	IPSCO Well, Iowa, USA	17.7	NA	NA	NA
Joachimski et al. (2009)	NA	Devonian	Middle	Givetian	386.37	NA	Buffaly Quarry, Iowa, USA	18	NA	NA	NA
Joachimski et al. (2009)	NA	Devonian	Middle	Givetian	386.37	NA	IPSCO Well, Iowa, USA	17.9	NA	NA	NA
Joachimski et al. (2009)	NA	Devonian	Middle	Givetian	386.36	NA	Buffaly Quarry, Iowa, USA	18.1	NA	NA	NA
Joachimski et al. (2009)	NA	Devonian	Middle	Givetian	386.34	NA	Buffaly Quarry, Iowa, USA	18	NA	NA	NA
Joachimski et al. (2009)	NA	Devonian	Middle	Givetian	386.33	NA	IPSCO Well, Iowa, USA	18.2	NA	NA	NA
Joachimski et al. (2009)	NA	Devonian	Middle	Givetian	386.32	NA	IPSCO Well, Iowa, USA	18.4	NA	NA	NA
Joachimski et al. (2009)	NA	Devonian	Middle	Givetian	386.31	NA	Buffaly Quarry, Iowa, USA	18.8	NA	NA	NA
Joachimski et al. (2009)	NA	Devonian	Middle	Givetian	386.28	NA	IPSCO Well, Iowa, USA	18.6	NA	NA	NA
Joachimski et al. (2009)	NA	Devonian	Middle	Givetian	386.27	NA	Buffaly Quarry, Iowa, USA	18.9	NA	NA	NA
Joachimski et al. (2009)	NA	Devonian	Middle	Givetian	386.26	NA	Pic de Bissous, France	20	NA	NA	NA
Joachimski et al. (2009)	NA	Devonian	Middle	Givetian	386.24	NA	Puech de la Suque, France	20	NA	NA	NA
Joachimski et al. (2009)	NA	Devonian	Middle	Givetian	386.23	NA	Buffaly Quarry, Iowa, USA	17.9	NA	NA	NA
Joachimski et al. (2009)	NA	Devonian	Middle	Givetian	386.22	NA	IPSCO Well, Iowa, USA	18.8	NA	NA	NA
Joachimski et al. (2009)	NA	Devonian	Middle	Givetian	386.22	NA	Puech de la Suque, France	19.8	NA	NA	NA
Joachimski et al. (2009)	NA	Devonian	Middle	Givetian	386.15	NA	Pic de Bissous, France	20.2	NA	NA	NA
Joachimski et al. (2009)	NA	Devonian	Middle	Givetian	386.11	NA	Puech de la Suque, France	20.5	NA	NA	NA
Joachimski et al. (2009)	NA	Devonian	Middle	Givetian	386.09	NA	Buffaly Quarry, Iowa, USA	18	NA	NA	NA
Joachimski et al. (2009)	NA	Devonian	Middle	Givetian	386.02	NA	Puech de la Suque, France	20.6	NA	NA	NA
Joachimski et al. (2009)	NA	Devonian	Middle	Givetian	386.01	NA	Buffaly Quarry, Iowa, USA	18.1	NA	NA	NA
Joachimski et al. (2009)	NA	Devonian	Middle	Givetian	386.01	NA	IPSCO Well, Iowa, USA	19.9	NA	NA	NA
Joachimski et al. (2009)	NA	Devonian	Middle	Givetian	385.98	NA	Puech de la Suque, France	20.5	NA	NA	NA
Joachimski et al. (2009)	NA	Devonian	Middle	Givetian	385.95	NA	Puech de la Suque, France	20.1	NA	NA	NA
Joachimski et al. (2009)	NA	Devonian	Middle	Givetian	385.91	NA	Puech de la Suque, France	20.2	NA	NA	NA
Joachimski et al. (2009)	NA	Devonian	Middle	Givetian	385.9	NA	Buffaly Quarry, Iowa, USA	18.6	NA	NA	NA
Joachimski et al. (2009)	NA	Devonian	Middle	Givetian	385.86	NA	Puech de la Suque, France	20	NA	NA	NA
Joachimski et al. (2009)	NA	Devonian	Middle	Givetian	385.82	NA	Puech de la Suque, France	19.9	NA	NA	NA
Joachimski et al. (2009)	NA	Devonian	Middle	Givetian	385.8	NA	Puech de la Suque, France	19.9	NA	NA	NA
Joachimski et al. (2009)	NA	Devonian	Middle	Givetian	385.72	NA	Puech de la Suque, France	20	NA	NA	NA
Joachimski et al. (2009)	NA	Devonian	Middle	Givetian	385.59	NA	Puech de la Suque, France	19.9	NA	NA	NA
Joachimski et al. (2009)	NA	Devonian	Middle	Givetian	385.56	NA	Puech de la Suque, France	19.7	NA	NA	NA
Joachimski et al. (2009)	NA	Devonian	Middle	Givetian	385.53	NA	Buffaly Quarry, Iowa, USA	19.3	NA	NA	NA
Joachimski et al. (2009)	NA	Devonian	Middle	Givetian	385.52	NA	Buffaly Quarry, Iowa, USA	19.6	NA	NA	NA
Joachimski et al. (2009)	NA	Devonian	Middle	Givetian	385.5	NA	Puech de la Suque, France	19.8	NA	NA	NA
Joachimski et al. (2009)	NA	Devonian	Middle	Givetian	385.44	NA	Puech de la Suque, France	19.8	NA	NA	NA
Joachimski et al. (2009)	NA	Devonian	Middle	Givetian	385.4	NA	Buffaly Quarry, Iowa, USA	19.2	NA	NA	NA
Joachimski et al. (2009)	NA	Devonian	Middle	Givetian	385.4	NA	Puech de la Suque, France	20.2	NA	NA	NA
Joachimski et al. (2009)	NA	Devonian	Middle	Givetian	385.38	NA	Puech de la Suque, France	19.9	NA	NA	NA
Joachimski et al. (2009)	NA	Devonian	Middle	Givetian	385.37	NA	Buffaly Quarry, Iowa, USA	19.4	NA	NA	NA
Joachimski et al. (2009)	NA	Devonian	Middle	Givetian	385.33	NA	Buffaly Quarry, Iowa, USA	19	NA	NA	NA
Joachimski et al. (2009)	NA	Devonian	Upper	Frasnian	385.23	NA	Puech de la Suque, France	19.9	NA	NA	NA
Joachimski et al. (2009)	NA	Devonian	Upper	Frasnian	385.17	NA	Puech de la Suque, France	20.2	NA	NA	NA
Joachimski et al. (2009)	NA	Devonian	Upper	Frasnian	385.12	NA	Buffaly Quarry, Iowa, USA	19.3	NA	NA	NA
Joachimski et al. (2009)	NA	Devonian	Upper	Frasnian	385.07	NA	Puech de la Suque, France	20.1	NA	NA	NA
Joachimski et al. (2009)	NA	Devonian	Upper	Frasnian	384.94	NA	Puech de la Suque, France	20.2	NA	NA	NA
Joachimski et al. (2009)	NA	Devonian	Upper	Frasnian	384.8	NA	Puech de la Suque, France	19.6	NA	NA	NA
Joachimski et al. (2009)	NA	Devonian	Upper	Frasnian	384.77	NA	Pic de Bissous, France	20.6	NA	NA	NA
Joachimski et al. (2009)	NA	Devonian	Upper	Frasnian	384.75	NA	Blauer Bruch, Germany	19.6	NA	NA	NA
Joachimski et al. (2009)	NA	Devonian	Upper	Frasnian	384.68	NA	Puech de la Suque, France	19.4	NA	NA	NA
Joachimski et al. (2009)	NA	Devonian	Upper	Frasnian	384.64	NA	Pic de Bissous, France	20.2	NA	NA	NA
Joachimski et al. (2009)	NA	Devonian	Upper	Frasnian	384.55	NA	Pic de Bissous, France	20.3	NA	NA	NA
Joachimski et al. (2009)	NA	Devonian	Upper	Frasnian	384.55	NA	Puech de la Suque, France	20	NA	NA	NA
Joachimski et al. (2009)	NA	Devonian	Upper	Frasnian	384.44	NA	Pic de Bissous, France	20.1	NA	NA	NA
Joachimski et al. (2009)	NA	Devonian	Upper	Frasnian	384.42	NA	Blauer Bruch, Germany	19.4	NA	NA	NA
Joachimski et al. (2009)	NA	Devonian	Upper	Frasnian	384.38	NA	Buffaly Quarry, Iowa, USA	18.6	NA	NA	NA
Joachimski et al. (2009)	NA	Devonian	Upper	Frasnian	384.35	NA	Pic de Bissous, France	19.6	NA	NA	NA
Joachimski et al. (2009)	NA	Devonian	Upper	Frasnian	384.31	NA	Puech de la Suque, France	19.1	NA	NA	NA
Joachimski et al. (2009)	NA	Devonian	Upper	Frasnian	384.13	NA	Pic de Bissous, France	19.8	NA	NA	NA
Joachimski et al. (2009)	NA	Devonian	Upper	Frasnian	383.92	NA	Pic de Bissous, France	19.1	NA	NA	NA
Joachimski et al. (2009)	NA	Devonian	Upper	Frasnian	383.69	NA	Pic de Bissous, France	19.2	NA	NA	NA
Joachimski et al. (2009)	NA	Devonian	Upper	Frasnian	383.69	NA	Pic de Bissous, France	19.3	NA	NA	NA
Joachimski et al. (2009)	NA	Devonian	Upper	Frasnian	383.56	NA	Pic de Bissous, France	19.3	NA	NA	NA
Joachimski et al. (2009)	NA	Devonian	Upper	Frasnian	383.5	NA	Buffaly Quarry, Iowa, USA	19	NA	NA	NA
Joachimski et al. (2009)	NA	Devonian	Upper	Frasnian	383.44	NA	Pic de Bissous, France	20.6	NA	NA	NA
Joachimski et al. (2009)	NA	Devonian	Upper	Frasnian	381.58	NA	Williams Quarry, Iowa, USA	20.1	NA	NA	NA
Joachimski et al. (2009)	NA	Devonian	Upper	Frasnian	381.39	NA	Williams Quarry, Iowa, USA	19.2	NA	NA	NA
Joachimski et al. (2009)	NA	Devonian	Upper	Frasnian	381.36	NA	Williams Quarry, Iowa, USA	20.2	NA	NA	NA
Joachimski et al. (2009)	NA	Devonian	Upper	Frasnian	381.31	NA	Williams Quarry, Iowa, USA	19	NA	NA	NA
Joachimski et al. (2009)	NA	Devonian	Upper	Frasnian	378.59	NA	Hackberry Grove, Iowa, USA	18.8	NA	NA	NA
Joachimski et al. (2009)	NA	Devonian	Upper	Frasnian	377.88	NA	Hackberry Grove, Iowa, USA	18.4	NA	NA	NA
Joachimski et al. (2009)	NA	Devonian	Upper	Frasnian	377.79	NA	Beringhauser Tunnel, Germany	17.6	NA	NA	NA
Joachimski et al. (2009)	NA	Devonian	Upper	Frasnian	377.79	NA	Beringhauser Tunnel, Germany	17.6	NA	NA	NA
Joachimski et al. (2009)	NA	Devonian	Upper	Frasnian	377.75	NA	Hackberry Grove, Iowa, USA	18.7	NA	NA	NA
Joachimski et al. (2009)	NA	Devonian	Upper	Frasnian	377.68	NA	La Serre, France	18.5	NA	NA	NA
Joachimski et al. (2009)	NA	Devonian	Upper	Frasnian	377.64	NA	Beringhauser Tunnel, Germany	18.8	NA	NA	NA
Joachimski et al. (2009)	NA	Devonian	Upper	Frasnian	377.55	NA	La Serre, France	18.3	NA	NA	NA
Joachimski et al. (2009)	NA	Devonian	Upper	Frasnian	377.54	NA	Beringhauser Tunnel, Germany	17.8	NA	NA	NA
Joachimski et al. (2009)	NA	Devonian	Upper	Frasnian	377.5	NA	La Serre, France	18.1	NA	NA	NA
Joachimski et al. (2009)	NA	Devonian	Upper	Frasnian	377.34	NA	Vogelsberg, Germany	18.9	NA	NA	NA
Joachimski et al. (2009)	NA	Devonian	Upper	Frasnian	377.33	NA	Hackberry Grove, Iowa, USA	18	NA	NA	NA
Joachimski et al. (2009)	NA	Devonian	Upper	Frasnian	377.32	NA	La Serre, France	18	NA	NA	NA
Joachimski et al. (2009)	NA	Devonian	Upper	Frasnian	377.19	NA	Vogelsberg, Germany	18.1	NA	NA	NA
Joachimski et al. (2009)	NA	Devonian	Upper	Frasnian	377.18	NA	La Serre, France	18.3	NA	NA	NA
Joachimski et al. (2009)	NA	Devonian	Upper	Frasnian	377.17	NA	Vogelsberg, Germany	18.2	NA	NA	NA
Joachimski et al. (2009)	NA	Devonian	Upper	Frasnian	377.1	NA	Vogelsberg, Germany	17.8	NA	NA	NA
Joachimski et al. (2009)	NA	Devonian	Upper	Frasnian	377.06	NA	La Serre, France	17.6	NA	NA	NA
Joachimski et al. (2009)	NA	Devonian	Upper	Frasnian	376.98	NA	Beringhauser Tunnel, Germany	17.9	NA	NA	NA
Joachimski et al. (2009)	NA	Devonian	Upper	Frasnian	376.97	NA	Vogelsberg, Germany	18.1	NA	NA	NA
Joachimski et al. (2009)	NA	Devonian	Upper	Frasnian	376.94	NA	Bird Hill East, Iowa, USA	18.2	NA	NA	NA
Joachimski et al. (2009)	NA	Devonian	Upper	Frasnian	376.89	NA	Vogelsberg, Germany	18.3	NA	NA	NA
Joachimski et al. (2009)	NA	Devonian	Upper	Frasnian	376.88	NA	La Serre, France	20.4	NA	NA	NA
Joachimski et al. (2009)	NA	Devonian	Upper	Frasnian	376.86	NA	Bird Hill East, Iowa, USA	18.4	NA	NA	NA
Joachimski et al. (2009)	NA	Devonian	Upper	Frasnian	376.84	NA	Vogelsberg, Germany	18.1	NA	NA	NA
Joachimski et al. (2009)	NA	Devonian	Upper	Frasnian	376.83	NA	Vogelsberg, Germany	18.2	NA	NA	NA
Joachimski et al. (2009)	NA	Devonian	Upper	Frasnian	376.81	NA	Vogelsberg, Germany	18	NA	NA	NA
Joachimski et al. (2009)	NA	Devonian	Upper	Frasnian	376.79	NA	Bird Hill East, Iowa, USA	18.5	NA	NA	NA
Joachimski et al. (2009)	NA	Devonian	Upper	Frasnian	376.79	NA	Kahlleite, Germany	17.8	NA	NA	NA
Joachimski et al. (2009)	NA	Devonian	Upper	Frasnian	376.78	NA	Vogelsberg, Germany	17.8	NA	NA	NA
Joachimski et al. (2009)	NA	Devonian	Upper	Frasnian	376.77	NA	Vogelsberg, Germany	17.5	NA	NA	NA
Joachimski et al. (2009)	NA	Devonian	Upper	Frasnian	376.76	NA	Kahlleite, Germany	18.4	NA	NA	NA
Joachimski et al. (2009)	NA	Devonian	Upper	Frasnian	376.76	NA	La Serre, France	18.6	NA	NA	NA
Joachimski et al. (2009)	NA	Devonian	Upper	Frasnian	376.73	NA	Kahlleite, Germany	17.4	NA	NA	NA
Joachimski et al. (2009)	NA	Devonian	Upper	Frasnian	376.73	NA	Vogelsberg, Germany	18.1	NA	NA	NA
Joachimski et al. (2009)	NA	Devonian	Upper	Frasnian	376.69	NA	Vogelsberg, Germany	18.1	NA	NA	NA
Joachimski et al. (2009)	NA	Devonian	Upper	Frasnian	376.67	NA	Beringhauser Tunnel, Germany	18.9	NA	NA	NA
Joachimski et al. (2009)	NA	Devonian	Upper	Frasnian	376.66	NA	Vogelsberg, Germany	18.3	NA	NA	NA
Joachimski et al. (2009)	NA	Devonian	Upper	Frasnian	376.62	NA	Kahlleite, Germany	17.3	NA	NA	NA
Joachimski et al. (2009)	NA	Devonian	Upper	Frasnian	376.59	NA	La Serre, France	18.6	NA	NA	NA
Joachimski et al. (2009)	NA	Devonian	Upper	Frasnian	376.59	NA	Vogelsberg, Germany	18.7	NA	NA	NA
Joachimski et al. (2009)	NA	Devonian	Upper	Frasnian	376.58	NA	Beringhauser Tunnel, Germany	17.8	NA	NA	NA
Joachimski et al. (2009)	NA	Devonian	Upper	Frasnian	376.55	NA	Vogelsberg, Germany	18.7	NA	NA	NA
Joachimski et al. (2009)	NA	Devonian	Upper	Frasnian	376.54	NA	Kahlleite, Germany	18	NA	NA	NA
Joachimski et al. (2009)	NA	Devonian	Upper	Frasnian	376.48	NA	Beringhauser Tunnel, Germany	17	NA	NA	NA
Joachimski et al. (2009)	NA	Devonian	Upper	Frasnian	376.45	NA	Vogelsberg, Germany	16.9	NA	NA	NA
Joachimski et al. (2009)	NA	Devonian	Upper	Frasnian	376.42	NA	Kahlleite, Germany	18	NA	NA	NA
Joachimski et al. (2009)	NA	Devonian	Upper	Frasnian	376.39	NA	Kahlleite, Germany	17.6	NA	NA	NA
Joachimski et al. (2009)	NA	Devonian	Upper	Frasnian	376.39	NA	Vogelsberg, Germany	18.2	NA	NA	NA
Joachimski et al. (2009)	NA	Devonian	Upper	Frasnian	376.37	NA	La Serre, France	18.5	NA	NA	NA
Joachimski et al. (2009)	NA	Devonian	Upper	Frasnian	376.35	NA	Vogelsberg, Germany	18.1	NA	NA	NA
Joachimski et al. (2009)	NA	Devonian	Upper	Frasnian	376.31	NA	Beringhauser Tunnel, Germany	18.5	NA	NA	NA
Joachimski et al. (2009)	NA	Devonian	Upper	Frasnian	376.29	NA	Kahlleite, Germany	17.4	NA	NA	NA
Joachimski et al. (2009)	NA	Devonian	Upper	Frasnian	376.24	NA	Vogelsberg, Germany	18.6	NA	NA	NA
Joachimski et al. (2009)	NA	Devonian	Upper	Frasnian	376.19	NA	Beringhauser Tunnel, Germany	18.4	NA	NA	NA
Joachimski et al. (2009)	NA	Devonian	Upper	Frasnian	376.19	NA	Beringhauser Tunnel, Germany	18.3	NA	NA	NA
Joachimski et al. (2009)	NA	Devonian	Upper	Frasnian	376.19	NA	Vogelsberg, Germany	18.4	NA	NA	NA
Joachimski et al. (2009)	NA	Devonian	Upper	Frasnian	376.15	NA	Vogelsberg, Germany	18.2	NA	NA	NA
Joachimski et al. (2009)	NA	Devonian	Upper	Frasnian	376.09	NA	Vogelsberg, Germany	18.2	NA	NA	NA
Joachimski et al. (2009)	NA	Devonian	Upper	Frasnian	375.99	NA	Vogelsberg, Germany	17.5	NA	NA	NA
Joachimski et al. (2009)	NA	Devonian	Upper	Frasnian	375.96	NA	Beringhauser Tunnel, Germany	17.8	NA	NA	NA
Joachimski et al. (2009)	NA	Devonian	Upper	Frasnian	375.96	NA	Beringhauser Tunnel, Germany	16.7	NA	NA	NA
Joachimski et al. (2009)	NA	Devonian	Upper	Frasnian	375.93	NA	La Serre, France	18.5	NA	NA	NA
Joachimski et al. (2009)	NA	Devonian	Upper	Frasnian	375.92	NA	Vogelsberg, Germany	19	NA	NA	NA
Joachimski et al. (2009)	NA	Devonian	Upper	Frasnian	375.76	NA	Beringhauser Tunnel, Germany	18.1	NA	NA	NA
Joachimski et al. (2009)	NA	Devonian	Upper	Frasnian	375.74	NA	Beringhauser Tunnel, Germany	17.7	NA	NA	NA
Joachimski et al. (2009)	NA	Devonian	Upper	Frasnian	375.74	NA	Kahlleite, Germany	17.5	NA	NA	NA
Joachimski et al. (2009)	NA	Devonian	Upper	Frasnian	375.7	NA	Beringhauser Tunnel, Germany	17.3	NA	NA	NA
Joachimski et al. (2009)	NA	Devonian	Upper	Frasnian	375.68	NA	Beringhauser Tunnel, Germany	17.3	NA	NA	NA
Joachimski et al. (2009)	NA	Devonian	Upper	Frasnian	375.68	NA	Vogelsberg, Germany	17.9	NA	NA	NA
Joachimski et al. (2009)	NA	Devonian	Upper	Frasnian	375.65	NA	Beringhauser Tunnel, Germany	17.6	NA	NA	NA
Joachimski et al. (2009)	NA	Devonian	Upper	Frasnian	375.64	NA	Vogelsberg, Germany	18	NA	NA	NA
Joachimski et al. (2009)	NA	Devonian	Upper	Frasnian	375.48	NA	Beringhauser Tunnel, Germany	18.4	NA	NA	NA
Joachimski et al. (2009)	NA	Devonian	Upper	Frasnian	375.48	NA	Kahlleite, Germany	17.7	NA	NA	NA
Joachimski et al. (2009)	NA	Devonian	Upper	Frasnian	375.48	NA	La Serre, France	18.3	NA	NA	NA
Joachimski et al. (2009)	NA	Devonian	Upper	Frasnian	375.44	NA	Vogelsberg, Germany	18.1	NA	NA	NA
Joachimski et al. (2009)	NA	Devonian	Upper	Frasnian	375.29	NA	Vogelsberg, Germany	17.5	NA	NA	NA
Joachimski et al. (2009)	NA	Devonian	Upper	Frasnian	375.27	NA	Beringhauser Tunnel, Germany	17.6	NA	NA	NA
Joachimski et al. (2009)	NA	Devonian	Upper	Frasnian	375.26	NA	Beringhauser Tunnel, Germany	17.4	NA	NA	NA
Joachimski et al. (2009)	NA	Devonian	Upper	Frasnian	375.26	NA	Beringhauser Tunnel, Germany	17.4	NA	NA	NA
Joachimski et al. (2009)	NA	Devonian	Upper	Frasnian	375.22	NA	Vogelsberg, Germany	17.4	NA	NA	NA
Joachimski et al. (2009)	NA	Devonian	Upper	Frasnian	375.1	NA	Vogelsberg, Germany	18.3	NA	NA	NA
Joachimski et al. (2009)	NA	Devonian	Upper	Frasnian	375.08	NA	Beringhauser Tunnel, Germany	18.3	NA	NA	NA
Joachimski et al. (2009)	NA	Devonian	Upper	Frasnian	375.08	NA	Kahlleite, Germany	17.6	NA	NA	NA
Joachimski et al. (2009)	NA	Devonian	Upper	Frasnian	375.03	NA	Vogelsberg, Germany	18.5	NA	NA	NA
Joachimski et al. (2009)	NA	Devonian	Upper	Frasnian	375.02	NA	La Serre, France	16.9	NA	NA	NA
Joachimski et al. (2009)	NA	Devonian	Upper	Frasnian	374.86	NA	Kahlleite, Germany	17.5	NA	NA	NA
Joachimski et al. (2009)	NA	Devonian	Upper	Frasnian	374.7	NA	Kahlleite, Germany	17.2	NA	NA	NA
Joachimski et al. (2009)	NA	Devonian	Upper	Frasnian	374.69	NA	Beringhauser Tunnel, Germany	18.9	NA	NA	NA
Joachimski et al. (2009)	NA	Devonian	Upper	Frasnian	374.64	NA	Kahlleite, Germany	17.9	NA	NA	NA
Joachimski et al. (2009)	NA	Devonian	Upper	Frasnian	374.64	NA	La Serre, France	17.5	NA	NA	NA
Joachimski et al. (2009)	NA	Devonian	Upper	Frasnian	374.6	NA	Kahlleite, Germany	17.6	NA	NA	NA
Joachimski et al. (2009)	NA	Devonian	Upper	Famennian	374.52	NA	Vogelsberg, Germany	18.5	NA	NA	NA
Joachimski et al. (2009)	NA	Devonian	Upper	Famennian	374.5	NA	Beringhauser Tunnel, Germany	18.4	NA	NA	NA
Joachimski et al. (2009)	NA	Devonian	Upper	Famennian	374.5	NA	Beringhauser Tunnel, Germany	18	NA	NA	NA
Joachimski et al. (2009)	NA	Devonian	Upper	Famennian	374.5	NA	Beringhauser Tunnel, Germany	18.2	NA	NA	NA
Joachimski et al. (2009)	NA	Devonian	Upper	Famennian	374.47	NA	Kahlleite, Germany	17.7	NA	NA	NA
Joachimski et al. (2009)	NA	Devonian	Upper	Famennian	374.45	NA	Vogelsberg, Germany	18.4	NA	NA	NA
Joachimski et al. (2009)	NA	Devonian	Upper	Famennian	374.41	NA	Kahlleite, Germany	17.3	NA	NA	NA
Joachimski et al. (2009)	NA	Devonian	Upper	Famennian	374.35	NA	Kahlleite, Germany	17.2	NA	NA	NA
Joachimski et al. (2009)	NA	Devonian	Upper	Famennian	374.32	NA	La Serre, France	18	NA	NA	NA
Joachimski et al. (2009)	NA	Devonian	Upper	Famennian	374.32	NA	Vogelsberg, Germany	18.9	NA	NA	NA
Joachimski et al. (2009)	NA	Devonian	Upper	Famennian	374.3	NA	Kahlleite, Germany	17.9	NA	NA	NA
Joachimski et al. (2009)	NA	Devonian	Upper	Famennian	374.25	NA	Kahlleite, Germany	17.8	NA	NA	NA
Joachimski et al. (2009)	NA	Devonian	Upper	Famennian	374.24	NA	Vogelsberg, Germany	18.7	NA	NA	NA
Joachimski et al. (2009)	NA	Devonian	Upper	Famennian	374.19	NA	Beringhauser Tunnel, Germany	18.5	NA	NA	NA
Joachimski et al. (2009)	NA	Devonian	Upper	Famennian	374.17	NA	Kahlleite, Germany	18.3	NA	NA	NA
Joachimski et al. (2009)	NA	Devonian	Upper	Famennian	374.14	NA	Vogelsberg, Germany	19	NA	NA	NA
Joachimski et al. (2009)	NA	Devonian	Upper	Famennian	374.1	NA	Kahlleite, Germany	18	NA	NA	NA
Joachimski et al. (2009)	NA	Devonian	Upper	Famennian	374.08	NA	Beringhauser Tunnel, Germany	18.5	NA	NA	NA
Joachimski et al. (2009)	NA	Devonian	Upper	Famennian	374.06	NA	Vogelsberg, Germany	18.9	NA	NA	NA
Joachimski et al. (2009)	NA	Devonian	Upper	Famennian	373.97	NA	Vogelsberg, Germany	18.9	NA	NA	NA
Joachimski et al. (2009)	NA	Devonian	Upper	Famennian	373.91	NA	Beringhauser Tunnel, Germany	18.1	NA	NA	NA
Joachimski et al. (2009)	NA	Devonian	Upper	Famennian	373.89	NA	Vogelsberg, Germany	18.8	NA	NA	NA
Joachimski et al. (2009)	NA	Devonian	Upper	Famennian	373.75	NA	La Serre, France	18.1	NA	NA	NA
Joachimski et al. (2009)	NA	Devonian	Upper	Famennian	373.73	NA	Vogelsberg, Germany	17.7	NA	NA	NA
Joachimski et al. (2009)	NA	Devonian	Upper	Famennian	373.67	NA	Beringhauser Tunnel, Germany	17.4	NA	NA	NA
Joachimski et al. (2009)	NA	Devonian	Upper	Famennian	373.65	NA	Beringhauser Tunnel, Germany	18.5	NA	NA	NA
Joachimski et al. (2009)	NA	Devonian	Upper	Famennian	373.64	NA	Vogelsberg, Germany	17.8	NA	NA	NA
Joachimski et al. (2009)	NA	Devonian	Upper	Famennian	373.63	NA	Beringhauser Tunnel, Germany	17.1	NA	NA	NA
Joachimski et al. (2009)	NA	Devonian	Upper	Famennian	373.6	NA	Beringhauser Tunnel, Germany	17.2	NA	NA	NA
Joachimski et al. (2009)	NA	Devonian	Upper	Famennian	373.58	NA	Beringhauser Tunnel, Germany	17.8	NA	NA	NA
Joachimski et al. (2009)	NA	Devonian	Upper	Famennian	373.55	NA	Kahlleite, Germany	17.4	NA	NA	NA
Joachimski et al. (2009)	NA	Devonian	Upper	Famennian	373.5	NA	Beringhauser Tunnel, Germany	17.3	NA	NA	NA
Joachimski et al. (2009)	NA	Devonian	Upper	Famennian	373.5	NA	Vogelsberg, Germany	18.2	NA	NA	NA
Joachimski et al. (2009)	NA	Devonian	Upper	Famennian	373.42	NA	Vogelsberg, Germany	17.4	NA	NA	NA
Joachimski et al. (2009)	NA	Devonian	Upper	Famennian	373.38	NA	Beringhauser Tunnel, Germany	17.7	NA	NA	NA
Joachimski et al. (2009)	NA	Devonian	Upper	Famennian	373.3	NA	Vogelsberg, Germany	18.1	NA	NA	NA
Joachimski et al. (2009)	NA	Devonian	Upper	Famennian	373.22	NA	Vogelsberg, Germany	18.5	NA	NA	NA
Joachimski et al. (2009)	NA	Devonian	Upper	Famennian	373.19	NA	La Serre, France	17.2	NA	NA	NA
Joachimski et al. (2009)	NA	Devonian	Upper	Famennian	373.17	NA	Kahlleite, Germany	17.7	NA	NA	NA
Joachimski et al. (2009)	NA	Devonian	Upper	Famennian	373.16	NA	Vogelsberg, Germany	18.3	NA	NA	NA
Joachimski et al. (2009)	NA	Devonian	Upper	Famennian	373.14	NA	Beringhauser Tunnel, Germany	19	NA	NA	NA
Joachimski et al. (2009)	NA	Devonian	Upper	Famennian	373	NA	Beringhauser Tunnel, Germany	17.2	NA	NA	NA
Joachimski et al. (2009)	NA	Devonian	Upper	Famennian	372.96	NA	Vogelsberg, Germany	18.8	NA	NA	NA
Joachimski et al. (2009)	NA	Devonian	Upper	Famennian	372.92	NA	Vogelsberg, Germany	18.1	NA	NA	NA
Joachimski et al. (2009)	NA	Devonian	Upper	Famennian	372.86	NA	Beringhauser Tunnel, Germany	18.1	NA	NA	NA
Joachimski et al. (2009)	NA	Devonian	Upper	Famennian	372.78	NA	Vogelsberg, Germany	18.4	NA	NA	NA
Joachimski et al. (2009)	NA	Devonian	Upper	Famennian	372.72	NA	Beringhauser Tunnel, Germany	17.8	NA	NA	NA
Joachimski et al. (2009)	NA	Devonian	Upper	Famennian	372.65	NA	Beringhauser Tunnel, Germany	18.7	NA	NA	NA
Joachimski et al. (2009)	NA	Devonian	Upper	Famennian	372.64	NA	Kahlleite, Germany	17.6	NA	NA	NA
Joachimski et al. (2009)	NA	Devonian	Upper	Famennian	372.59	NA	Beringhauser Tunnel, Germany	18.7	NA	NA	NA
Joachimski et al. (2009)	NA	Devonian	Upper	Famennian	372.44	NA	Beringhauser Tunnel, Germany	18.4	NA	NA	NA
Joachimski et al. (2009)	NA	Devonian	Upper	Famennian	372.44	NA	Vogelsberg, Germany	18.7	NA	NA	NA
Joachimski et al. (2009)	NA	Devonian	Upper	Famennian	372.31	NA	Beringhauser Tunnel, Germany	18.1	NA	NA	NA
Joachimski et al. (2009)	NA	Devonian	Upper	Famennian	372.31	NA	Kahlleite, Germany	17.7	NA	NA	NA
Joachimski et al. (2009)	NA	Devonian	Upper	Famennian	372.19	NA	La Serre, France	16.9	NA	NA	NA
Joachimski et al. (2009)	NA	Devonian	Upper	Famennian	372.16	NA	Beringhauser Tunnel, Germany	18	NA	NA	NA
Joachimski et al. (2009)	NA	Devonian	Upper	Famennian	372.11	NA	Beringhauser Tunnel, Germany	18.5	NA	NA	NA
Joachimski et al. (2009)	NA	Devonian	Upper	Famennian	372.08	NA	Kahlleite, Germany	17.3	NA	NA	NA
Joachimski et al. (2009)	NA	Devonian	Upper	Famennian	372.07	NA	Beringhauser Tunnel, Germany	17.7	NA	NA	NA
Joachimski et al. (2009)	NA	Devonian	Upper	Famennian	371.97	NA	Beringhauser Tunnel, Germany	18.5	NA	NA	NA
Joachimski et al. (2009)	NA	Devonian	Upper	Famennian	371.97	NA	Kahlleite, Germany	18	NA	NA	NA
Joachimski et al. (2009)	NA	Devonian	Upper	Famennian	371.94	NA	Kahlleite, Germany	17.4	NA	NA	NA
Joachimski et al. (2009)	NA	Devonian	Upper	Famennian	371.87	NA	Kahlleite, Germany	17.1	NA	NA	NA
Joachimski et al. (2009)	NA	Devonian	Upper	Famennian	371.86	NA	Beringhauser Tunnel, Germany	18.2	NA	NA	NA
Joachimski et al. (2009)	NA	Devonian	Upper	Famennian	371.79	NA	La Serre, France	17.7	NA	NA	NA
Joachimski et al. (2009)	NA	Devonian	Upper	Famennian	371.7	NA	Beringhauser Tunnel, Germany	18.4	NA	NA	NA
Joachimski et al. (2009)	NA	Devonian	Upper	Famennian	371.68	NA	Beringhauser Tunnel, Germany	17	NA	NA	NA
Joachimski et al. (2009)	NA	Devonian	Upper	Famennian	371.45	NA	Kahlleite, Germany	17.9	NA	NA	NA
Joachimski et al. (2009)	NA	Devonian	Upper	Famennian	371.37	NA	Beringhauser Tunnel, Germany	17.7	NA	NA	NA
Joachimski et al. (2009)	NA	Devonian	Upper	Famennian	371.34	NA	Beringhauser Tunnel, Germany	17.7	NA	NA	NA
Joachimski et al. (2009)	NA	Devonian	Upper	Famennian	371.05	NA	Beringhauser Tunnel, Germany	18.4	NA	NA	NA
Joachimski et al. (2009)	NA	Devonian	Upper	Famennian	370.96	NA	La Serre, France	18.1	NA	NA	NA
Joachimski et al. (2009)	NA	Devonian	Upper	Famennian	370.89	NA	Beringhauser Tunnel, Germany	17.6	NA	NA	NA
Joachimski et al. (2009)	NA	Devonian	Upper	Famennian	370.81	NA	La Serre, France	17	NA	NA	NA
Joachimski et al. (2009)	NA	Devonian	Upper	Famennian	370.61	NA	La Serre, France	18	NA	NA	NA
Joachimski et al. (2009)	NA	Devonian	Upper	Famennian	370.52	NA	Kahlleite, Germany	17.8	NA	NA	NA
Joachimski et al. (2009)	NA	Devonian	Upper	Famennian	370.51	NA	Beringhauser Tunnel, Germany	17.8	NA	NA	NA
Joachimski et al. (2009)	NA	Devonian	Upper	Famennian	370.15	NA	Kahlleite, Germany	17.9	NA	NA	NA
Joachimski et al. (2009)	NA	Devonian	Upper	Famennian	369.89	NA	La Serre, France	17.1	NA	NA	NA
Joachimski et al. (2009)	NA	Devonian	Upper	Famennian	369.82	NA	Kahlleite, Germany	17.9	NA	NA	NA
Joachimski et al. (2009)	NA	Devonian	Upper	Famennian	369.66	NA	Beringhauser Tunnel, Germany	17.6	NA	NA	NA
Joachimski et al. (2009)	NA	Devonian	Upper	Famennian	369.59	NA	Kahlleite, Germany	18	NA	NA	NA
Joachimski et al. (2009)	NA	Devonian	Upper	Famennian	369.52	NA	La Serre, France	18.1	NA	NA	NA
Joachimski et al. (2009)	NA	Devonian	Upper	Famennian	369.49	NA	Kahlleite, Germany	18.2	NA	NA	NA
Joachimski et al. (2009)	NA	Devonian	Upper	Famennian	369.39	NA	Kahlleite, Germany	17.9	NA	NA	NA
Joachimski et al. (2009)	NA	Devonian	Upper	Famennian	369.37	NA	Kahlleite, Germany	17.7	NA	NA	NA
Joachimski et al. (2009)	NA	Devonian	Upper	Famennian	369.22	NA	Beringhauser Tunnel, Germany	18.2	NA	NA	NA
Joachimski et al. (2009)	NA	Devonian	Upper	Famennian	369.09	NA	Kahlleite, Germany	17.9	NA	NA	NA
Joachimski et al. (2009)	NA	Devonian	Upper	Famennian	368.96	NA	Beringhauser Tunnel, Germany	17.5	NA	NA	NA
Joachimski et al. (2009)	NA	Devonian	Upper	Famennian	368.93	NA	Kahlleite, Germany	17.9	NA	NA	NA
Joachimski et al. (2009)	NA	Devonian	Upper	Famennian	368.87	NA	La Serre, France	17.8	NA	NA	NA
Joachimski et al. (2009)	NA	Devonian	Upper	Famennian	368.72	NA	Beringhauser Tunnel, Germany	17.4	NA	NA	NA
Joachimski et al. (2009)	NA	Devonian	Upper	Famennian	368.72	NA	La Serre, France	17.9	NA	NA	NA
Joachimski et al. (2009)	NA	Devonian	Upper	Famennian	368.62	NA	Kahlleite, Germany	18	NA	NA	NA
Joachimski et al. (2009)	NA	Devonian	Upper	Famennian	368.57	NA	Kahlleite, Germany	18.6	NA	NA	NA
Joachimski et al. (2009)	NA	Devonian	Upper	Famennian	368.54	NA	La Serre, France	18.3	NA	NA	NA
Joachimski et al. (2009)	NA	Devonian	Upper	Famennian	368.33	NA	La Serre, France	17.8	NA	NA	NA
Joachimski et al. (2009)	NA	Devonian	Upper	Famennian	368.29	NA	Kahlleite, Germany	17.9	NA	NA	NA
Joachimski et al. (2009)	NA	Devonian	Upper	Famennian	368.2	NA	La Serre, France	18.9	NA	NA	NA
Joachimski et al. (2009)	NA	Devonian	Upper	Famennian	368.08	NA	Beringhauser Tunnel, Germany	17.7	NA	NA	NA
Joachimski et al. (2009)	NA	Devonian	Upper	Famennian	368.08	NA	La Serre, France	18.9	NA	NA	NA
Joachimski et al. (2009)	NA	Devonian	Upper	Famennian	368.06	NA	Kahlleite, Germany	18	NA	NA	NA
Joachimski et al. (2009)	NA	Devonian	Upper	Famennian	368.05	NA	Beringhauser Tunnel, Germany	19.5	NA	NA	NA
Joachimski et al. (2009)	NA	Devonian	Upper	Famennian	368.02	NA	Kahlleite, Germany	18.2	NA	NA	NA
Joachimski et al. (2009)	NA	Devonian	Upper	Famennian	367.97	NA	Kahlleite, Germany	18.4	NA	NA	NA
Joachimski et al. (2009)	NA	Devonian	Upper	Famennian	367.95	NA	Kahlleite, Germany	18	NA	NA	NA
Joachimski et al. (2009)	NA	Devonian	Upper	Famennian	367.88	NA	Kahlleite, Germany	17.9	NA	NA	NA
Joachimski et al. (2009)	NA	Devonian	Upper	Famennian	367.88	NA	La Serre, France	18.5	NA	NA	NA
Joachimski et al. (2009)	NA	Devonian	Upper	Famennian	367.82	NA	Kahlleite, Germany	17.7	NA	NA	NA
Joachimski et al. (2009)	NA	Devonian	Upper	Famennian	367.79	NA	Beringhauser Tunnel, Germany	17.7	NA	NA	NA
Joachimski et al. (2009)	NA	Devonian	Upper	Famennian	367.74	NA	Beringhauser Tunnel, Germany	19.5	NA	NA	NA
Joachimski et al. (2009)	NA	Devonian	Upper	Famennian	367.74	NA	Kahlleite, Germany	17.7	NA	NA	NA
Joachimski et al. (2009)	NA	Devonian	Upper	Famennian	367.71	NA	La Serre, France	18.6	NA	NA	NA
Joachimski et al. (2009)	NA	Devonian	Upper	Famennian	367.61	NA	Kahlleite, Germany	17.7	NA	NA	NA
Joachimski et al. (2009)	NA	Devonian	Upper	Famennian	367.55	NA	Beringhauser Tunnel, Germany	18	NA	NA	NA
Joachimski et al. (2009)	NA	Devonian	Upper	Famennian	367.53	NA	La Serre, France	18.9	NA	NA	NA
Joachimski et al. (2009)	NA	Devonian	Upper	Famennian	367.51	NA	Kahlleite, Germany	18.3	NA	NA	NA
Joachimski et al. (2009)	NA	Devonian	Upper	Famennian	367.45	NA	Kahlleite, Germany	18	NA	NA	NA
Joachimski et al. (2009)	NA	Devonian	Upper	Famennian	367.39	NA	La Serre, France	17.9	NA	NA	NA
Joachimski et al. (2009)	NA	Devonian	Upper	Famennian	367.37	NA	Kahlleite, Germany	18.5	NA	NA	NA
Joachimski et al. (2009)	NA	Devonian	Upper	Famennian	367.29	NA	Beringhauser Tunnel, Germany	19.5	NA	NA	NA
Joachimski et al. (2009)	NA	Devonian	Upper	Famennian	367.24	NA	Beringhauser Tunnel, Germany	18	NA	NA	NA
Joachimski et al. (2009)	NA	Devonian	Upper	Famennian	367.11	NA	Kahlleite, Germany	18.3	NA	NA	NA
Joachimski et al. (2009)	NA	Devonian	Upper	Famennian	367.05	NA	Beringhauser Tunnel, Germany	19.4	NA	NA	NA
Joachimski et al. (2009)	NA	Devonian	Upper	Famennian	366.86	NA	Beringhauser Tunnel, Germany	18	NA	NA	NA
Joachimski et al. (2009)	NA	Devonian	Upper	Famennian	366.86	NA	Beringhauser Tunnel, Germany	17.7	NA	NA	NA
Joachimski et al. (2009)	NA	Devonian	Upper	Famennian	366.86	NA	Beringhauser Tunnel, Germany	19.2	NA	NA	NA
Joachimski et al. (2009)	NA	Devonian	Upper	Famennian	366.62	NA	La Serre, France	18.6	NA	NA	NA
Joachimski et al. (2009)	NA	Devonian	Upper	Famennian	366.59	NA	Beringhauser Tunnel, Germany	17.4	NA	NA	NA
Joachimski et al. (2009)	NA	Devonian	Upper	Famennian	366.54	NA	Beringhauser Tunnel, Germany	17.4	NA	NA	NA
Joachimski et al. (2009)	NA	Devonian	Upper	Famennian	366.47	NA	Beringhauser Tunnel, Germany	17.9	NA	NA	NA
Joachimski et al. (2009)	NA	Devonian	Upper	Famennian	366.22	NA	Beringhauser Tunnel, Germany	18.2	NA	NA	NA
Joachimski et al. (2009)	NA	Devonian	Upper	Famennian	366.2	NA	Beringhauser Tunnel, Germany	19.6	NA	NA	NA
Joachimski et al. (2009)	NA	Devonian	Upper	Famennian	366.11	NA	La Serre, France	19.3	NA	NA	NA
Joachimski et al. (2009)	NA	Devonian	Upper	Famennian	366.05	NA	Kahlleite, Germany	18.6	NA	NA	NA
Joachimski et al. (2009)	NA	Devonian	Upper	Famennian	365.97	NA	Beringhauser Tunnel, Germany	17.1	NA	NA	NA
Joachimski et al. (2009)	NA	Devonian	Upper	Famennian	365.95	NA	Beringhauser Tunnel, Germany	19.4	NA	NA	NA
Joachimski et al. (2009)	NA	Devonian	Upper	Famennian	365.86	NA	Beringhauser Tunnel, Germany	19.7	NA	NA	NA
Joachimski et al. (2009)	NA	Devonian	Upper	Famennian	365.8	NA	La Serre, France	18.9	NA	NA	NA
Joachimski et al. (2009)	NA	Devonian	Upper	Famennian	365.7	NA	Kahlleite, Germany	18.6	NA	NA	NA
Joachimski et al. (2009)	NA	Devonian	Upper	Famennian	365.68	NA	Beringhauser Tunnel, Germany	19.5	NA	NA	NA
Joachimski et al. (2009)	NA	Devonian	Upper	Famennian	365.5	NA	Kahlleite, Germany	18.5	NA	NA	NA
Joachimski et al. (2009)	NA	Devonian	Upper	Famennian	365.36	NA	Beringhauser Tunnel, Germany	19.5	NA	NA	NA
Joachimski et al. (2009)	NA	Devonian	Upper	Famennian	365.32	NA	La Serre, France	18.7	NA	NA	NA
Joachimski et al. (2009)	NA	Devonian	Upper	Famennian	365.19	NA	Kahlleite, Germany	18.3	NA	NA	NA
Joachimski et al. (2009)	NA	Devonian	Upper	Famennian	365.02	NA	Kahlleite, Germany	17.9	NA	NA	NA
Joachimski et al. (2009)	NA	Devonian	Upper	Famennian	364.95	NA	Kahlleite, Germany	18.2	NA	NA	NA
Joachimski et al. (2009)	NA	Devonian	Upper	Famennian	364.91	NA	Beringhauser Tunnel, Germany	19.6	NA	NA	NA
Joachimski et al. (2009)	NA	Devonian	Upper	Famennian	364.88	NA	Kahlleite, Germany	18.2	NA	NA	NA
Joachimski et al. (2009)	NA	Devonian	Upper	Famennian	364.87	NA	La Serre, France	19.1	NA	NA	NA
Joachimski et al. (2009)	NA	Devonian	Upper	Famennian	364.79	NA	Kahlleite, Germany	18.3	NA	NA	NA
Joachimski et al. (2009)	NA	Devonian	Upper	Famennian	364.74	NA	Kahlleite, Germany	18.1	NA	NA	NA
Joachimski et al. (2009)	NA	Devonian	Upper	Famennian	364.68	NA	Kahlleite, Germany	18.5	NA	NA	NA
Joachimski et al. (2009)	NA	Devonian	Upper	Famennian	364.62	NA	Kahlleite, Germany	18.3	NA	NA	NA
Joachimski et al. (2009)	NA	Devonian	Upper	Famennian	364.37	NA	Kahlleite, Germany	18.1	NA	NA	NA
Joachimski et al. (2009)	NA	Devonian	Upper	Famennian	364.31	NA	La Serre, France	20.3	NA	NA	NA
Joachimski et al. (2009)	NA	Devonian	Upper	Famennian	364.19	NA	Kahlleite, Germany	18.2	NA	NA	NA
Joachimski et al. (2009)	NA	Devonian	Upper	Famennian	363.99	NA	Kahlleite, Germany	18.1	NA	NA	NA
Joachimski et al. (2009)	NA	Devonian	Upper	Famennian	363.81	NA	Kahlleite, Germany	18.1	NA	NA	NA
Joachimski et al. (2009)	NA	Devonian	Upper	Famennian	363.74	NA	La Serre, France	19.6	NA	NA	NA
Joachimski et al. (2009)	NA	Devonian	Upper	Famennian	363.63	NA	Beringhauser Tunnel, Germany	19.8	NA	NA	NA
Joachimski et al. (2009)	NA	Devonian	Upper	Famennian	363.61	NA	Kahlleite, Germany	17.8	NA	NA	NA
Joachimski et al. (2009)	NA	Devonian	Upper	Famennian	363.09	NA	Kahlleite, Germany	17.7	NA	NA	NA
Joachimski et al. (2009)	NA	Devonian	Upper	Famennian	362.89	NA	Kahlleite, Germany	18.2	NA	NA	NA
Joachimski et al. (2009)	NA	Devonian	Upper	Famennian	362.77	NA	Kahlleite, Germany	18.1	NA	NA	NA
Joachimski et al. (2009)	NA	Devonian	Upper	Famennian	362.74	NA	Kahlleite, Germany	18	NA	NA	NA
Joachimski et al. (2009)	NA	Devonian	Upper	Famennian	362.54	NA	Kahlleite, Germany	18.2	NA	NA	NA
Joachimski et al. (2009)	NA	Devonian	Upper	Famennian	362.46	NA	La Serre, France	18.7	NA	NA	NA
Joachimski et al. (2009)	NA	Devonian	Upper	Famennian	362.37	NA	Kahlleite, Germany	18	NA	NA	NA
Joachimski et al. (2009)	NA	Devonian	Upper	Famennian	361.73	NA	La Serre, France	18.7	NA	NA	NA
Joachimski et al. (2009)	NA	Devonian	Upper	Famennian	361.53	NA	La Serre, France	18.8	NA	NA	NA
Joachimski et al. (2009)	NA	Devonian	Upper	Famennian	361.42	NA	La Serre, France	19.6	NA	NA	NA
Joachimski et al. (2009)	NA	Devonian	Upper	Famennian	361.25	NA	La Serre, France	19.1	NA	NA	NA
Joachimski et al. (2009)	NA	Devonian	Upper	Famennian	361.08	NA	La Serre, France	19	NA	NA	NA
Joachimski et al. (2009)	NA	Devonian	Upper	Famennian	360.9	NA	La Serre, France	18.8	NA	NA	NA
Joachimski et al. (2009)	NA	Devonian	Upper	Famennian	360.05	NA	La Serre, France	19.4	NA	NA	NA
Kaiser et al. (2006)	NA	Devonian	Upper	Famenian	360	6b3	Grüne Schneid, Austria	18.56	NA	NA	NA
Kaiser et al. (2006)	NA	Devonian	Upper	Famenian	360	6b3	Grüne Schneid, Austria	18.81	NA	NA	NA
Kaiser et al. (2006)	NA	Devonian	Upper	Famenian	360	6b2	Grüne Schneid, Austria	19.39	NA	NA	NA
Kaiser et al. (2006)	NA	Devonian	Upper	Famenian	360	6b2	Grüne Schneid, Austria	19.47	NA	NA	NA
Kaiser et al. (2006)	NA	Devonian	Upper	Famenian	360	6b1	Grüne Schneid, Austria	18.63	NA	NA	NA
Kaiser et al. (2006)	NA	Devonian	Upper	Famenian	360	6a base	Grüne Schneid, Austria	18.91	NA	NA	NA
Kaiser et al. (2006)	NA	Devonian	Upper	Famenian	360	7	Grüne Schneid, Austria	19.1	NA	NA	NA
Kaiser et al. (2006)	NA	Devonian	Upper	Famenian	360	8	Grüne Schneid, Austria	19.39	NA	NA	NA
Kaiser et al. (2006)	NA	Devonian	Upper	Famenian	360	113cN	Hasselbachtal, Germany	18.37	NA	NA	NA
Kaiser et al. (2006)	NA	Devonian	Upper	Famenian	360	8S	Hasselbachtal, Germany	18.59	NA	NA	NA
Kaiser et al. (2006)	NA	Devonian	Upper	Famenian	360	1 top	Kronhofgraben, Austria	19.25	NA	NA	NA
Kaiser et al. (2006)	NA	Devonian	Upper	Famenian	360	0	Kronhofgraben, Austria	19.2	NA	NA	NA
Kaiser et al. (2006)	NA	Devonian	Upper	Famenian	360	− 4	Kronhofgraben, Austria	18	NA	NA	NA
Kaiser et al. (2006)	NA	Devonian	Upper	Famenian	360	1a	Oberrödinghausen, Germany	18.45	NA	NA	NA
Kaiser et al. (2006)	NA	Devonian	Upper	Famenian	360	3a	Oberrödinghausen, Germany	18.2	NA	NA	NA
Kaiser et al. (2006)	NA	Devonian	Upper	Famenian	360	5	Oberrödinghausen, Germany	18.87	NA	NA	NA
Kaiser et al. (2006)	NA	Devonian	Upper	Famenian	360	10a	Oberrödinghausen, Germany	18.38	NA	NA	NA
Joachimski et al. (2009)	NA	Devonian	Upper	Famennian	359.92	NA	Kahlleite, Germany	17.4	NA	NA	NA
Joachimski et al. (2009)	NA	Devonian	Upper	Famennian	359.88	NA	La Serre, France	19.4	NA	NA	NA
Joachimski et al. (2009)	NA	Devonian	Upper	Famennian	359.78	NA	La Serre, France	19.6	NA	NA	NA
Joachimski et al. (2009)	NA	Devonian	Upper	Famennian	359.69	NA	La Serre, France	19	NA	NA	NA
Joachimski et al. (2009)	NA	Devonian	Upper	Famennian	359.49	NA	La Serre, France	19.1	NA	NA	NA
Joachimski et al. (2009)	NA	Devonian	Upper	Famennian	359.38	NA	Kahlleite, Germany	17.9	NA	NA	NA
Joachimski et al. (2009)	NA	Carboniferous	Mississippian	Tournaisian	359.14	NA	La Serre, France	18.6	NA	NA	NA
Kaiser et al. (2006)	NA	Carboniferous	Mississippian	Tournasian	352	2 top	Grüne Schneid, Austria	18.98	NA	NA	NA
Kaiser et al. (2006)	NA	Carboniferous	Mississippian	Tournasian	352	3a	Grüne Schneid, Austria	18.75	NA	NA	NA
Kaiser et al. (2006)	NA	Carboniferous	Mississippian	Tournasian	352	4	Grüne Schneid, Austria	18.58	NA	NA	NA
Kaiser et al. (2006)	NA	Carboniferous	Mississippian	Tournasian	352	5a	Grüne Schneid, Austria	18.94	NA	NA	NA
Kaiser et al. (2006)	NA	Carboniferous	Mississippian	Tournasian	352	6d	Grüne Schneid, Austria	18.86	NA	NA	NA
Kaiser et al. (2006)	NA	Carboniferous	Mississippian	Tournasian	352	6c2	Grüne Schneid, Austria	19.12	NA	NA	NA
Kaiser et al. (2006)	NA	Carboniferous	Mississippian	Tournasian	352	6c1	Grüne Schneid, Austria	19.16	NA	NA	NA
Kaiser et al. (2006)	NA	Carboniferous	Mississippian	Tournasian	352	81H	Hasselbachtal, Germany	18.52	NA	NA	NA
Kaiser et al. (2006)	NA	Carboniferous	Mississippian	Tournasian	352	19a	Kronhofgraben, Austria	18.83	NA	NA	NA
Kaiser et al. (2006)	NA	Carboniferous	Mississippian	Tournasian	352	13 top	Kronhofgraben, Austria	18.85	NA	NA	NA
Kaiser et al. (2006)	NA	Carboniferous	Mississippian	Tournasian	352	12 base	Kronhofgraben, Austria	18.43	NA	NA	NA
Kaiser et al. (2006)	NA	Carboniferous	Mississippian	Tournasian	352	3.1b	Oberrödinghausen, Germany	18.47	NA	NA	NA
Kaiser et al. (2006)	NA	Carboniferous	Mississippian	Tournasian	352	3b	Oberrödinghausen, Germany	18.58	NA	NA	NA
Kaiser et al. (2006)	NA	Carboniferous	Mississippian	Tournasian	352	6a	Oberrödinghausen, Germany	18.42	NA	NA	NA
Chen et al. (2016)	NSC 2.2	Carboniferous	Mississippian	Viséan	339.234	Naqing section	Guizhou Province, South China	22.0317	NA	NA	NA
Chen et al. (2016)	NSC7	Carboniferous	Mississippian	Viséan	338.545	Naqing section	Guizhou Province, South China	23.2565	NA	NA	NA
Chen et al. (2016)	NSC14.4	Carboniferous	Mississippian	Viséan	337.482	Naqing section	Guizhou Province, South China	21.8897	NA	NA	NA
Chen et al. (2016)	NSC15.4	Carboniferous	Mississippian	Viséan	337.339	Naqing section	Guizhou Province, South China	22.0336	NA	NA	NA
Barham et al. (2012)	NA	Carboniferous	Mississippian	Visean	337	Dergvone Sh.	Carraun, Co. Leitrim, Republic of Ireland	20.17	NA	NA	NA
Barham et al. (2012)	NA	Carboniferous	Mississippian	Visean	337	Carraun Sh.	Carraun, Co. Leitrim, Republic of Ireland	20.2	NA	NA	NA
Barham et al. (2012)	NA	Carboniferous	Mississippian	Visean	337	Carraun Sh.	Carraun, Co. Leitrim, Republic of Ireland	20.29	NA	NA	NA
Barham et al. (2012)	NA	Carboniferous	Mississippian	Visean	337	Carraun Sh.	Carraun, Co. Leitrim, Republic of Ireland	NA	NA	NA	NA
Barham et al. (2012)	NA	Carboniferous	Mississippian	Visean	337	Carraun Sh.	Carraun, Co. Leitrim, Republic of Ireland	20.97	NA	NA	NA
Barham et al. (2012)	NA	Carboniferous	Mississippian	Visean	337	Carraun Sh.	Carraun, Co. Leitrim, Republic of Ireland	20.86	NA	NA	NA
Barham et al. (2012)	NA	Carboniferous	Mississippian	Visean	337	Carraun Sh.	Carraun, Co. Leitrim, Republic of Ireland	20.94	NA	NA	NA
Barham et al. (2012)	NA	Carboniferous	Mississippian	Visean	337	Carraun Sh.	Carraun, Co. Leitrim, Republic of Ireland	20.5	NA	NA	NA
Barham et al. (2012)	NA	Carboniferous	Mississippian	Visean	337	Bellavally	Carraun, Co. Leitrim, Republic of Ireland	NA	NA	NA	NA
Barham et al. (2012)	NA	Carboniferous	Mississippian	Visean	337	Bellavally	Carraun, Co. Leitrim, Republic of Ireland	21.1	NA	NA	NA
Barham et al. (2012)	NA	Carboniferous	Mississippian	Visean	337	Bellavally	Carraun, Co. Leitrim, Republic of Ireland	21.06	NA	NA	NA
Barham et al. (2012)	NA	Carboniferous	Mississippian	Visean	337	Carraun Sh.	Carraun, Co. Leitrim, Republic of Ireland	NA	NA	NA	NA
Barham et al. (2012)	NA	Carboniferous	Mississippian	Visean	337	Bellavally	Carraun, Co. Leitrim, Republic of Ireland	NA	NA	NA	NA
Barham et al. (2012)	NA	Carboniferous	Mississippian	Visean	337	Bellavally	Carraun, Co. Leitrim, Republic of Ireland	20.94	NA	NA	NA
Barham et al. (2012)	NA	Carboniferous	Mississippian	Visean	337	Bellavally	Carraun, Co. Leitrim, Republic of Ireland	NA	NA	NA	NA
Barham et al. (2012)	NA	Carboniferous	Mississippian	Visean	337	Bellavally	Carraun, Co. Leitrim, Republic of Ireland	NA	NA	NA	NA
Barham et al. (2012)	NA	Carboniferous	Mississippian	Visean	337	Bellavally	Carraun, Co. Leitrim, Republic of Ireland	NA	NA	NA	NA
Barham et al. (2012)	NA	Carboniferous	Mississippian	Visean	337	Meenymore	Carraun, Co. Leitrim, Republic of Ireland	NA	NA	NA	NA
Barham et al. (2012)	NA	Carboniferous	Mississippian	Visean	337	Meenymore	Carraun, Co. Leitrim, Republic of Ireland	NA	NA	NA	NA
Barham et al. (2012)	NA	Carboniferous	Mississippian	Visean	337	Meenymore	Carraun, Co. Leitrim, Republic of Ireland	NA	NA	NA	NA
Barham et al. (2012)	NA	Carboniferous	Mississippian	Visean	337	Meenymore	Carraun, Co. Leitrim, Republic of Ireland	NA	NA	NA	NA
Barham et al. (2012)	NA	Carboniferous	Mississippian	Visean	337	Meenymore	Carraun, Co. Leitrim, Republic of Ireland	20.53	NA	NA	NA
Barham et al. (2012)	NA	Carboniferous	Mississippian	Visean	337	Meenymore	Carraun, Co. Leitrim, Republic of Ireland	20.44	NA	NA	NA
Barham et al. (2012)	NA	Carboniferous	Mississippian	Visean	337	Meenymore	Carraun, Co. Leitrim, Republic of Ireland	NA	NA	NA	NA
Barham et al. (2012)	NA	Carboniferous	Mississippian	Visean	337	Meenymore	Carraun, Co. Leitrim, Republic of Ireland	NA	NA	NA	NA
Barham et al. (2012)	NA	Carboniferous	Mississippian	Visean	337	Dartry Lmst.	Carraun, Co. Leitrim, Republic of Ireland	NA	NA	NA	NA
Barham et al. (2012)	NA	Carboniferous	Mississippian	Visean	337	Dartry Lmst.	Carraun, Co. Leitrim, Republic of Ireland	NA	NA	NA	NA
Barham et al. (2012)	NA	Carboniferous	Mississippian	Visean	337	Dartry Lmst.	Carraun, Co. Leitrim, Republic of Ireland	NA	NA	NA	NA
Barham et al. (2012)	NA	Carboniferous	Mississippian	Visean	337	Dartry Lmst.	Carraun, Co. Leitrim, Republic of Ireland	NA	NA	NA	NA
Barham et al. (2012)	NA	Carboniferous	Mississippian	Visean	337	Glencar Lmst.	Carraun, Co. Leitrim, Republic of Ireland	NA	NA	NA	NA
Barham et al. (2012)	NA	Carboniferous	Mississippian	Visean	337	Glencar Lmst.	Carraun, Co. Leitrim, Republic of Ireland	NA	NA	NA	NA
Barham et al. (2012)	NA	Carboniferous	Mississippian	Visean	337	Glencar Lmst.	Carraun, Co. Leitrim, Republic of Ireland	NA	NA	NA	NA
Barham et al. (2012)	NA	Carboniferous	Mississippian	Visean	337	Glencar Lmst.	Carraun, Co. Leitrim, Republic of Ireland	NA	NA	NA	NA
Barham et al. (2012)	NA	Carboniferous	Mississippian	Visean	337	Glencar Lmst.	Carraun, Co. Leitrim, Republic of Ireland	NA	NA	NA	NA
Barham et al. (2012)	NA	Carboniferous	Mississippian	Visean	337	Glencar Lmst.	Carraun, Co. Leitrim, Republic of Ireland	NA	NA	NA	NA
Barham et al. (2012)	NA	Carboniferous	Mississippian	Visean	337	Glencar Lmst.	Carraun, Co. Leitrim, Republic of Ireland	NA	NA	NA	NA
Barham et al. (2012)	NA	Carboniferous	Mississippian	Visean	337	Glencar Lmst.	Carraun, Co. Leitrim, Republic of Ireland	NA	NA	NA	NA
Barham et al. (2012)	NA	Carboniferous	Mississippian	Visean	337	Glencar Lmst.	Carraun, Co. Leitrim, Republic of Ireland	NA	NA	NA	NA
Barham et al. (2012)	NA	Carboniferous	Mississippian	Visean	337	Benbulben Sh.	Carraun, Co. Leitrim, Republic of Ireland	NA	NA	NA	NA
Barham et al. (2012)	NA	Carboniferous	Mississippian	Visean	337	Benbulben Sh.	Carraun, Co. Leitrim, Republic of Ireland	NA	NA	NA	NA
Barham et al. (2012)	NA	Carboniferous	Mississippian	Visean	337	Benbulben Sh.	Carraun, Co. Leitrim, Republic of Ireland	NA	NA	NA	NA
Barham et al. (2012)	NA	Carboniferous	Mississippian	Visean	337	Benbulben Sh.	Carraun, Co. Leitrim, Republic of Ireland	NA	NA	NA	NA
Barham et al. (2012)	NA	Carboniferous	Mississippian	Visean	337	Benbulben Sh.	Carraun, Co. Leitrim, Republic of Ireland	NA	NA	NA	NA
Barham et al. (2012)	NA	Carboniferous	Mississippian	Visean	337	Benbulben Sh.	Carraun, Co. Leitrim, Republic of Ireland	NA	NA	NA	NA
Barham et al. (2012)	NA	Carboniferous	Mississippian	Visean	337	Benbulben Sh.	Carraun, Co. Leitrim, Republic of Ireland	NA	NA	NA	NA
Barham et al. (2012)	NA	Carboniferous	Mississippian	Visean	337	Benbulben Sh.	Carraun, Co. Leitrim, Republic of Ireland	NA	NA	NA	NA
Barham et al. (2012)	NA	Carboniferous	Mississippian	Visean	337	Benbulben Sh.	Carraun, Co. Leitrim, Republic of Ireland	NA	NA	NA	NA
Barham et al. (2012)	NA	Carboniferous	Mississippian	Visean	337	Benbulben Sh.	Carraun, Co. Leitrim, Republic of Ireland	NA	NA	NA	NA
Chen et al. (2016)	NSC21	Carboniferous	Mississippian	Viséan	336.535	Naqing section	Guizhou Province, South China	21.7362	NA	NA	NA
Chen et al. (2016)	NSC22.2G	Carboniferous	Mississippian	Viséan	336.362	Naqing section	Guizhou Province, South China	22.219	NA	NA	NA
Chen et al. (2016)	NSC22.2R	Carboniferous	Mississippian	Viséan	336.362	Naqing section	Guizhou Province, South China	21.6883	NA	NA	NA
Chen et al. (2016)	NSC28	Carboniferous	Mississippian	Viséan	335.529	Naqing section	Guizhou Province, South China	22.6331	NA	NA	NA
Chen et al. (2016)	NSC30	Carboniferous	Mississippian	Viséan	335.242	Naqing section	Guizhou Province, South China	22.0096	NA	NA	NA
Chen et al. (2016)	NSC31.8	Carboniferous	Mississippian	Viséan	334.984	Naqing section	Guizhou Province, South China	22.51	NA	NA	NA
Chen et al. (2016)	NSC33.2	Carboniferous	Mississippian	Viséan	334.783	Naqing section	Guizhou Province, South China	22.884	NA	NA	NA
Chen et al. (2016)	NSC34.4	Carboniferous	Mississippian	Viséan	334.61	Naqing section	Guizhou Province, South China	22.5132	NA	NA	NA
Chen et al. (2016)	NSC35.2	Carboniferous	Mississippian	Viséan	334.496	Naqing section	Guizhou Province, South China	22.5803	NA	NA	NA
Chen et al. (2016)	NSC35.9R	Carboniferous	Mississippian	Viséan	334.395	Naqing section	Guizhou Province, South China	22.8585	NA	NA	NA
Chen et al. (2016)	NSC35.9	Carboniferous	Mississippian	Viséan	334.395	Naqing section	Guizhou Province, South China	23.0992	NA	NA	NA
Chen et al. (2016)	NSC36.6	Carboniferous	Mississippian	Viséan	334.295	Naqing section	Guizhou Province, South China	22.5675	NA	NA	NA
Chen et al. (2016)	NSC37.6	Carboniferous	Mississippian	Viséan	334.151	Naqing section	Guizhou Province, South China	22.6027	NA	NA	NA
Chen et al. (2016)	NSC38.2	Carboniferous	Mississippian	Viséan	334.065	Naqing section	Guizhou Province, South China	22.5579	NA	NA	NA
Chen et al. (2016)	NSC41	Carboniferous	Mississippian	Viséan	333.663	Naqing section	Guizhou Province, South China	21.877	NA	NA	NA
Chen et al. (2016)	NSC42	Carboniferous	Mississippian	Viséan	333.519	Naqing section	Guizhou Province, South China	21.6317	NA	NA	NA
Chen et al. (2016)	NSC42.6	Carboniferous	Mississippian	Viséan	333.433	Naqing section	Guizhou Province, South China	21.7155	NA	NA	NA
Chen et al. (2016)	NSC44	Carboniferous	Mississippian	Viséan	333.232	Naqing section	Guizhou Province, South China	22.4077	NA	NA	NA
Chen et al. (2016)	NSC 45	Carboniferous	Mississippian	Viséan	333.088	Naqing section	Guizhou Province, South China	21.8055	NA	NA	NA
Chen et al. (2016)	NSC46.2	Carboniferous	Mississippian	Viséan	332.916	Naqing section	Guizhou Province, South China	22.45	NA	NA	NA
Chen et al. (2016)	NSC49.2	Carboniferous	Mississippian	Viséan	332.485	Naqing section	Guizhou Province, South China	22.3907	NA	NA	NA
Chen et al. (2016)	NS52.6 (R)	Carboniferous	Mississippian	Viséan	331.997	Naqing section	Guizhou Province, South China	22.45	NA	NA	NA
Chen et al. (2016)	NS52.8 (R)	Carboniferous	Mississippian	Viséan	331.968	Naqing section	Guizhou Province, South China	21.7567	NA	NA	NA
Chen et al. (2016)	NSC56.3	Carboniferous	Mississippian	Viséan	331.466	Naqing section	Guizhou Province, South China	22.3738	NA	NA	NA
Chen et al. (2016)	NSC57.6	Carboniferous	Mississippian	Viséan	331.279	Naqing section	Guizhou Province, South China	22.0323	NA	NA	NA
Chen et al. (2016)	NS60 (R)	Carboniferous	Mississippian	Viséan	330.934	Naqing section	Guizhou Province, South China	22.1467	NA	NA	NA
Chen et al. (2016)	NS60.0 (m)	Carboniferous	Mississippian	Viséan	330.934	Naqing section	Guizhou Province, South China	22.1133	NA	NA	NA
Chen et al. (2016)	NS 60.2	Carboniferous	Mississippian	Serpukhovian	330.888	Naqing section	Guizhou Province, South China	22.5233	NA	NA	NA
Chen et al. (2016)	NSC60.3	Carboniferous	Mississippian	Serpukhovian	330.875	Naqing section	Guizhou Province, South China	22.3169	NA	NA	NA
Chen et al. (2016)	NS61.0 (R)	Carboniferous	Mississippian	Serpukhovian	330.789	Naqing section	Guizhou Province, South China	22.74	NA	NA	NA
Chen et al. (2016)	NSC61.3	Carboniferous	Mississippian	Serpukhovian	330.752	Naqing section	Guizhou Province, South China	22.3832	NA	NA	NA
Chen et al. (2016)	NS61.4 (R)	Carboniferous	Mississippian	Serpukhovian	330.74	Naqing section	Guizhou Province, South China	23.3167	NA	NA	NA
Chen et al. (2016)	NS61.4 (m)	Carboniferous	Mississippian	Serpukhovian	330.74	Naqing section	Guizhou Province, South China	22.0933	NA	NA	NA
Chen et al. (2016)	NS62.5 (R)	Carboniferous	Mississippian	Serpukhovian	330.604	Naqing section	Guizhou Province, South China	21.8367	NA	NA	NA
Chen et al. (2016)	NS63.15 (R)	Carboniferous	Mississippian	Serpukhovian	330.524	Naqing section	Guizhou Province, South China	22.31	NA	NA	NA
Chen et al. (2016)	NS 63.45	Carboniferous	Mississippian	Serpukhovian	330.487	Naqing section	Guizhou Province, South China	22.6567	NA	NA	NA
Chen et al. (2016)	NSC 63.6Me	Carboniferous	Mississippian	Serpukhovian	330.469	Naqing section	Guizhou Province, South China	21.5329	NA	NA	NA
Chen et al. (2016)	NSC63.6	Carboniferous	Mississippian	Serpukhovian	330.469	Naqing section	Guizhou Province, South China	21.7404	NA	NA	NA
Chen et al. (2016)	NS 63.70	Carboniferous	Mississippian	Serpukhovian	330.456	Naqing section	Guizhou Province, South China	22.855	NA	NA	NA
Chen et al. (2016)	NS 65.30	Carboniferous	Mississippian	Serpukhovian	330.259	Naqing section	Guizhou Province, South China	22.1967	NA	NA	NA
Chen et al. (2016)	NSC 65.5	Carboniferous	Mississippian	Serpukhovian	330.235	Naqing section	Guizhou Province, South China	22.0055	NA	NA	NA
Chen et al. (2016)	NSC 65.8	Carboniferous	Mississippian	Serpukhovian	330.198	Naqing section	Guizhou Province, South China	21.6491	NA	NA	NA
Chen et al. (2016)	NSC 66	Carboniferous	Mississippian	Serpukhovian	330.173	Naqing section	Guizhou Province, South China	21.7158	NA	NA	NA
Chen et al. (2016)	NSC 66.5	Carboniferous	Mississippian	Serpukhovian	330.111	Naqing section	Guizhou Province, South China	22.2696	NA	NA	NA
Chen et al. (2016)	NSC 66.5	Carboniferous	Mississippian	Serpukhovian	330.111	Naqing section	Guizhou Province, South China	22.5147	NA	NA	NA
Chen et al. (2016)	NSC69.8R	Carboniferous	Mississippian	Serpukhovian	329.705	Naqing section	Guizhou Province, South China	21.6689	NA	NA	NA
Chen et al. (2016)	NSC 69.8Gn	Carboniferous	Mississippian	Serpukhovian	329.705	Naqing section	Guizhou Province, South China	21.8655	NA	NA	NA
Chen et al. (2016)	NSC70.1Mixed	Carboniferous	Mississippian	Serpukhovian	329.668	Naqing section	Guizhou Province, South China	21.7354	NA	NA	NA
Chen et al. (2016)	NSC71.8Mestr	Carboniferous	Mississippian	Serpukhovian	329.458	Naqing section	Guizhou Province, South China	21.7064	NA	NA	NA
Chen et al. (2016)	NSC72.8Mixed	Carboniferous	Mississippian	Serpukhovian	329.335	Naqing section	Guizhou Province, South China	22.0829	NA	NA	NA
Chen et al. (2016)	NSC74Mixed	Carboniferous	Mississippian	Serpukhovian	329.187	Naqing section	Guizhou Province, South China	21.9767	NA	NA	NA
Chen et al. (2016)	NSC75.2	Carboniferous	Mississippian	Serpukhovian	329.039	Naqing section	Guizhou Province, South China	21.5476	NA	NA	NA
Chen et al. (2016)	NSC75.2G	Carboniferous	Mississippian	Serpukhovian	329.039	Naqing section	Guizhou Province, South China	21.7369	NA	NA	NA
Chen et al. (2016)	NSC76	Carboniferous	Mississippian	Serpukhovian	328.941	Naqing section	Guizhou Province, South China	21.5416	NA	NA	NA
Chen et al. (2016)	NSC77.26Me	Carboniferous	Mississippian	Serpukhovian	328.785	Naqing section	Guizhou Province, South China	21.7902	NA	NA	NA
Chen et al. (2016)	NSC77.26	Carboniferous	Mississippian	Serpukhovian	328.785	Naqing section	Guizhou Province, South China	22.0825	NA	NA	NA
Chen et al. (2016)	NSC77.26G	Carboniferous	Mississippian	Serpukhovian	328.785	Naqing section	Guizhou Province, South China	22.0607	NA	NA	NA
Chen et al. (2016)	NSC78	Carboniferous	Mississippian	Serpukhovian	328.694	Naqing section	Guizhou Province, South China	21.8866	NA	NA	NA
Chen et al. (2016)	NSC78.9R	Carboniferous	Mississippian	Serpukhovian	328.583	Naqing section	Guizhou Province, South China	22.2865	NA	NA	NA
Chen et al. (2016)	NSC79.8	Carboniferous	Mississippian	Serpukhovian	328.472	Naqing section	Guizhou Province, South China	22.0348	NA	NA	NA
Chen et al. (2016)	NSC81.5	Carboniferous	Mississippian	Serpukhovian	328.25	Naqing section	Guizhou Province, South China	20.6591	NA	NA	NA
Chen et al. (2016)	NSC82.4	Carboniferous	Mississippian	Serpukhovian	328.152	Naqing section	Guizhou Province, South China	21.922	NA	NA	NA
Chen et al. (2016)	NSC83.9	Carboniferous	Mississippian	Serpukhovian	327.967	Naqing section	Guizhou Province, South China	21.6242	NA	NA	NA
Chen et al. (2016)	NSC85R	Carboniferous	Mississippian	Serpukhovian	327.831	Naqing section	Guizhou Province, South China	20.662	NA	NA	NA
Chen et al. (2016)	NSC85	Carboniferous	Mississippian	Serpukhovian	327.831	Naqing section	Guizhou Province, South China	21.9686	NA	NA	NA
Chen et al. (2016)	NSC86	Carboniferous	Mississippian	Serpukhovian	327.708	Naqing section	Guizhou Province, South China	21.3501	NA	NA	NA
Chen et al. (2016)	NSC87.2	Carboniferous	Mississippian	Serpukhovian	327.56	Naqing section	Guizhou Province, South China	21.7186	NA	NA	NA
Chen et al. (2016)	NSC88	Carboniferous	Mississippian	Serpukhovian	327.462	Naqing section	Guizhou Province, South China	21.6457	NA	NA	NA
Chen et al. (2016)	NSC89 Mixed	Carboniferous	Mississippian	Serpukhovian	327.338	Naqing section	Guizhou Province, South China	21.879	NA	NA	NA
Chen et al. (2016)	NSC89 Mese	Carboniferous	Mississippian	Serpukhovian	327.338	Naqing section	Guizhou Province, South China	20.336	NA	NA	NA
Chen et al. (2016)	NSC90 G+R	Carboniferous	Mississippian	Serpukhovian	327.215	Naqing section	Guizhou Province, South China	20.1155	NA	NA	NA
Chen et al. (2016)	NSC90.72	Carboniferous	Mississippian	Serpukhovian	327.2	Naqing section	Guizhou Province, South China	21.5328	NA	NA	NA
Chen et al. (2016)	NSC91.1 Gnoth	Carboniferous	Mississippian	Serpukhovian	327.08	Naqing section	Guizhou Province, South China	21.7094	NA	NA	NA
Chen et al. (2016)	NSC92.14	Carboniferous	Mississippian	Serpukhovian	326.951	Naqing section	Guizhou Province, South China	21.8987	NA	NA	NA
Chen et al. (2016)	NSC92.75	Carboniferous	Mississippian	Serpukhovian	326.876	Naqing section	Guizhou Province, South China	21.8898	NA	NA	NA
Chen et al. (2016)	NSC94.1	Carboniferous	Mississippian	Serpukhovian	326.71	Naqing section	Guizhou Province, South China	22.056	NA	NA	NA
Chen et al. (2016)	NSC95	Carboniferous	Mississippian	Serpukhovian	326.599	Naqing section	Guizhou Province, South China	21.6678	NA	NA	NA
Chen et al. (2016)	NSC96Gno	Carboniferous	Mississippian	Serpukhovian	326.476	Naqing section	Guizhou Province, South China	22.0437	NA	NA	NA
Chen et al. (2016)	NSC97.1	Carboniferous	Mississippian	Serpukhovian	326.34	Naqing section	Guizhou Province, South China	21.9025	NA	NA	NA
Chen et al. (2016)	NSC98.3	Carboniferous	Mississippian	Serpukhovian	326.192	Naqing section	Guizhou Province, South China	22.2181	NA	NA	NA
Chen et al. (2016)	NSC99	Carboniferous	Mississippian	Serpukhovian	326.106	Naqing section	Guizhou Province, South China	21.8739	NA	NA	NA
Chen et al. (2016)	NSC100	Carboniferous	Mississippian	Serpukhovian	325.983	Naqing section	Guizhou Province, South China	22.2434	NA	NA	NA
Chen et al. (2016)	NSC101ME	Carboniferous	Mississippian	Serpukhovian	325.86	Naqing section	Guizhou Province, South China	21.6062	NA	NA	NA
Chen et al. (2016)	NSC101	Carboniferous	Mississippian	Serpukhovian	325.86	Naqing section	Guizhou Province, South China	21.9425	NA	NA	NA
Chen et al. (2016)	NSC103.1	Carboniferous	Mississippian	Serpukhovian	325.601	Naqing section	Guizhou Province, South China	21.6534	NA	NA	NA
Chen et al. (2016)	NSC104.5	Carboniferous	Mississippian	Serpukhovian	325.428	Naqing section	Guizhou Province, South China	21.9702	NA	NA	NA
Chen et al. (2016)	NSC105.1	Carboniferous	Mississippian	Serpukhovian	325.354	Naqing section	Guizhou Province, South China	21.5043	NA	NA	NA
Chen et al. (2016)	NSC106.6	Carboniferous	Mississippian	Serpukhovian	325.169	Naqing section	Guizhou Province, South China	22.5383	NA	NA	NA
Chen et al. (2016)	NSC108.5	Carboniferous	Mississippian	Serpukhovian	324.935	Naqing section	Guizhou Province, South China	21.8337	NA	NA	NA
Chen et al. (2016)	NSC109.4	Carboniferous	Mississippian	Serpukhovian	324.824	Naqing section	Guizhou Province, South China	22.0897	NA	NA	NA
Chen et al. (2016)	NSC111	Carboniferous	Mississippian	Serpukhovian	324.627	Naqing section	Guizhou Province, South China	21.7768	NA	NA	NA
Chen et al. (2016)	NSC112	Carboniferous	Mississippian	Serpukhovian	324.504	Naqing section	Guizhou Province, South China	21.2913	NA	NA	NA
Chen et al. (2016)	NSC113	Carboniferous	Mississippian	Serpukhovian	324.381	Naqing section	Guizhou Province, South China	22.0957	NA	NA	NA
Chen et al. (2016)	NSC 114.1	Carboniferous	Mississippian	Serpukhovian	324.245	Naqing section	Guizhou Province, South China	22.2384	NA	NA	NA
Chen et al. (2016)	NSC115.3	Carboniferous	Mississippian	Serpukhovian	324.097	Naqing section	Guizhou Province, South China	22.0392	NA	NA	NA
Chen et al. (2016)	NSC117	Carboniferous	Mississippian	Serpukhovian	323.888	Naqing section	Guizhou Province, South China	21.8802	NA	NA	NA
Chen et al. (2016)	NSC118	Carboniferous	Mississippian	Serpukhovian	323.765	Naqing section	Guizhou Province, South China	22.0684	NA	NA	NA
Chen et al. (2016)	NSC118.5	Carboniferous	Mississippian	Serpukhovian	323.703	Naqing section	Guizhou Province, South China	22.4924	NA	NA	NA
Chen et al. (2016)	NSC122 mixed	Carboniferous	Mississippian	Serpukhovian	323.272	Naqing section	Guizhou Province, South China	22.6677	NA	NA	NA
Chen et al. (2016)	NSC123 mixed	Carboniferous	Mississippian	Serpukhovian	323.122	Naqing section	Guizhou Province, South China	22.3858	NA	NA	NA
Chen et al. (2016)	NSC125.2	Carboniferous	Mississippian	Serpukhovian	322.779	Naqing section	Guizhou Province, South China	22.3019	NA	NA	NA
Chen et al. (2016)	NSC126.1Gnoth	Carboniferous	Mississippian	Serpukhovian	322.639	Naqing section	Guizhou Province, South China	22.0053	NA	NA	NA
Chen et al. (2016)	NSC127.2	Carboniferous	Mississippian	Serpukhovian	322.468	Naqing section	Guizhou Province, South China	22.6356	NA	NA	NA
Chen et al. (2016)	NSC127.9	Carboniferous	Mississippian	Serpukhovian	322.359	Naqing section	Guizhou Province, South China	22.6718	NA	NA	NA
Chen et al. (2016)	NSC128.6	Carboniferous	Mississippian	Serpukhovian	322.25	Naqing section	Guizhou Province, South China	22.5077	NA	NA	NA
Chen et al. (2016)	NSC134	Carboniferous	Pennsylvanian	Bashkirian	321.408	Naqing section	Guizhou Province, South China	21.8018	NA	NA	NA
Chen et al. (2016)	NSC135	Carboniferous	Pennsylvanian	Bashkirian	321.253	Naqing section	Guizhou Province, South China	23.0289	NA	NA	NA
Chen et al. (2016)	NSC135.9	Carboniferous	Pennsylvanian	Bashkirian	321.112	Naqing section	Guizhou Province, South China	22.6688	NA	NA	NA
Chen et al. (2016)	NSC141.5	Carboniferous	Pennsylvanian	Bashkirian	320.24	Naqing section	Guizhou Province, South China	24.1834	NA	NA	NA
Chen et al. (2016)	NSC144.2	Carboniferous	Pennsylvanian	Bashkirian	319.819	Naqing section	Guizhou Province, South China	22.0521	NA	NA	NA
Chen et al. (2016)	NSC151	Carboniferous	Pennsylvanian	Bashkirian	318.76	Naqing section	Guizhou Province, South China	22.8305	NA	NA	NA
Chen et al. (2016)	NSC152.3	Carboniferous	Pennsylvanian	Bashkirian	318.557	Naqing section	Guizhou Province, South China	23.716	NA	NA	NA
Chen et al. (2016)	NSC152.3	Carboniferous	Pennsylvanian	Bashkirian	318.557	Naqing section	Guizhou Province, South China	22.4751	NA	NA	NA
Chen et al. (2016)	NSC153	Carboniferous	Pennsylvanian	Bashkirian	318.448	Naqing section	Guizhou Province, South China	23.5273	NA	NA	NA
Chen et al. (2016)	NSC153.9	Carboniferous	Pennsylvanian	Bashkirian	318.308	Naqing section	Guizhou Province, South China	23.0243	NA	NA	NA
Chen et al. (2016)	NSC154.8	Carboniferous	Pennsylvanian	Bashkirian	318.168	Naqing section	Guizhou Province, South China	22.9343	NA	NA	NA
Chen et al. (2016)	NSC156.8	Carboniferous	Pennsylvanian	Bashkirian	317.856	Naqing section	Guizhou Province, South China	23.1364	NA	NA	NA
Chen et al. (2016)	NSC157.3	Carboniferous	Pennsylvanian	Bashkirian	317.778	Naqing section	Guizhou Province, South China	23.2636	NA	NA	NA
Chen et al. (2016)	NSC158.6	Carboniferous	Pennsylvanian	Bashkirian	317.576	Naqing section	Guizhou Province, South China	22.6131	NA	NA	NA
Chen et al. (2016)	NSC158.73	Carboniferous	Pennsylvanian	Bashkirian	317.556	Naqing section	Guizhou Province, South China	22.665	NA	NA	NA
Chen et al. (2016)	NSC159	Carboniferous	Pennsylvanian	Bashkirian	317.514	Naqing section	Guizhou Province, South China	22.8007	NA	NA	NA
Chen et al. (2016)	NSC159.7	Carboniferous	Pennsylvanian	Bashkirian	317.405	Naqing section	Guizhou Province, South China	22.5357	NA	NA	NA
Chen et al. (2016)	NSC160	Carboniferous	Pennsylvanian	Bashkirian	317.358	Naqing section	Guizhou Province, South China	22.0848	NA	NA	NA
Chen et al. (2016)	NSC161	Carboniferous	Pennsylvanian	Bashkirian	317.202	Naqing section	Guizhou Province, South China	22.3773	NA	NA	NA
Chen et al. (2016)	NSC161	Carboniferous	Pennsylvanian	Bashkirian	317.202	Naqing section	Guizhou Province, South China	22.5306	NA	NA	NA
Chen et al. (2016)	NSC161.9	Carboniferous	Pennsylvanian	Bashkirian	317.062	Naqing section	Guizhou Province, South China	22.7339	NA	NA	NA
Chen et al. (2016)	NSC162.3	Carboniferous	Pennsylvanian	Bashkirian	316.999	Naqing section	Guizhou Province, South China	22.836	NA	NA	NA
Chen et al. (2016)	NSC163	Carboniferous	Pennsylvanian	Bashkirian	316.89	Naqing section	Guizhou Province, South China	22.4783	NA	NA	NA
Chen et al. (2016)	NSC164.28	Carboniferous	Pennsylvanian	Bashkirian	316.735	Naqing section	Guizhou Province, South China	22.3179	NA	NA	NA
Chen et al. (2016)	NSC164.6	Carboniferous	Pennsylvanian	Bashkirian	316.641	Naqing section	Guizhou Province, South China	22.3749	NA	NA	NA
Chen et al. (2016)	NSC165.7	Carboniferous	Pennsylvanian	Bashkirian	316.47	Naqing section	Guizhou Province, South China	22.6894	NA	NA	NA
Chen et al. (2016)	NSC166.2	Carboniferous	Pennsylvanian	Bashkirian	316.392	Naqing section	Guizhou Province, South China	22.0032	NA	NA	NA
Chen et al. (2016)	NSC166.3	Carboniferous	Pennsylvanian	Bashkirian	316.376	Naqing section	Guizhou Province, South China	22.5932	NA	NA	NA
Chen et al. (2016)	NSC166.4	Carboniferous	Pennsylvanian	Bashkirian	316.361	Naqing section	Guizhou Province, South China	22.7994	NA	NA	NA
Chen et al. (2016)	NSC167	Carboniferous	Pennsylvanian	Bashkirian	316.267	Naqing section	Guizhou Province, South China	22.7976	NA	NA	NA
Chen et al. (2016)	NSC167.3R	Carboniferous	Pennsylvanian	Bashkirian	316.221	Naqing section	Guizhou Province, South China	22.9994	NA	NA	NA
Chen et al. (2016)	NSC167.3	Carboniferous	Pennsylvanian	Bashkirian	316.221	Naqing section	Guizhou Province, South China	23.0459	NA	NA	NA
Chen et al. (2016)	NSC167.5	Carboniferous	Pennsylvanian	Bashkirian	316.189	Naqing section	Guizhou Province, South China	23.3302	NA	NA	NA
Chen et al. (2016)	NSC168.15	Carboniferous	Pennsylvanian	Bashkirian	316.088	Naqing section	Guizhou Province, South China	22.9047	NA	NA	NA
Chen et al. (2016)	NSC168.2R	Carboniferous	Pennsylvanian	Bashkirian	316.08	Naqing section	Guizhou Province, South China	23.0059	NA	NA	NA
Chen et al. (2016)	NSC168.2	Carboniferous	Pennsylvanian	Bashkirian	316.08	Naqing section	Guizhou Province, South China	22.835	NA	NA	NA
Chen et al. (2016)	NSC169	Carboniferous	Pennsylvanian	Bashkirian	315.956	Naqing section	Guizhou Province, South China	23.0153	NA	NA	NA
Chen et al. (2016)	NSC169	Carboniferous	Pennsylvanian	Bashkirian	315.956	Naqing section	Guizhou Province, South China	22.6737	NA	NA	NA
Chen et al. (2016)	NSC170.3	Carboniferous	Pennsylvanian	Bashkirian	315.753	Naqing section	Guizhou Province, South China	22.6784	NA	NA	NA
Chen et al. (2016)	NSC170.5	Carboniferous	Pennsylvanian	Bashkirian	315.722	Naqing section	Guizhou Province, South China	22.2213	NA	NA	NA
Chen et al. (2016)	NSC170.8	Carboniferous	Pennsylvanian	Bashkirian	315.675	Naqing section	Guizhou Province, South China	21.8745	NA	NA	NA
Chen et al. (2016)	NSC171.87S	Carboniferous	Pennsylvanian	Bashkirian	315.509	Naqing section	Guizhou Province, South China	21.4476	NA	NA	NA
Chen et al. (2016)	NSC171.87R	Carboniferous	Pennsylvanian	Bashkirian	315.509	Naqing section	Guizhou Province, South China	22.9121	NA	NA	NA
Chen et al. (2016)	NSC172.25	Carboniferous	Pennsylvanian	Bashkirian	315.449	Naqing section	Guizhou Province, South China	23.1786	NA	NA	NA
Chen et al. (2016)	NSC172.5	Carboniferous	Pennsylvanian	Bashkirian	315.41	Naqing section	Guizhou Province, South China	22.3734	NA	NA	NA
Chen et al. (2016)	NSC172.7	Carboniferous	Pennsylvanian	Bashkirian	315.379	Naqing section	Guizhou Province, South China	22.8152	NA	NA	NA
Chen et al. (2016)	NSC173.10	Carboniferous	Pennsylvanian	Bashkirian	315.317	Naqing section	Guizhou Province, South China	22.6131	NA	NA	NA
Chen et al. (2016)	NSC173.1 R	Carboniferous	Pennsylvanian	Bashkirian	315.317	Naqing section	Guizhou Province, South China	22.1627	NA	NA	NA
Chen et al. (2016)	NSC173.2	Carboniferous	Pennsylvanian	Bashkirian	315.301	Naqing section	Guizhou Province, South China	21.7997	NA	NA	NA
Chen et al. (2016)	NSC173.3	Carboniferous	Pennsylvanian	Bashkirian	315.286	Naqing section	Guizhou Province, South China	22.5625	NA	NA	NA
Chen et al. (2016)	NSC174.5R	Carboniferous	Pennsylvanian	Bashkirian	315.174	Naqing section	Guizhou Province, South China	22.8317	NA	NA	NA
Chen et al. (2016)	NSC 174.5	Carboniferous	Pennsylvanian	Bashkirian	315.174	Naqing section	Guizhou Province, South China	22.9037	NA	NA	NA
Chen et al. (2016)	NSC 174.7	Carboniferous	Pennsylvanian	Bashkirian	315.147	Naqing section	Guizhou Province, South China	22.4488	NA	NA	NA
Chen et al. (2016)	NSC174.8	Carboniferous	Pennsylvanian	Bashkirian	315.134	Naqing section	Guizhou Province, South China	22.6566	NA	NA	NA
Chen et al. (2016)	NSC175.4	Carboniferous	Pennsylvanian	Bashkirian	315.054	Naqing section	Guizhou Province, South China	22.9682	NA	NA	NA
Chen et al. (2016)	NSC176S	Carboniferous	Pennsylvanian	Bashkirian	314.975	Naqing section	Guizhou Province, South China	22.6472	NA	NA	NA
Chen et al. (2016)	NSC176R	Carboniferous	Pennsylvanian	Bashkirian	314.975	Naqing section	Guizhou Province, South China	22.3668	NA	NA	NA
Chen et al. (2016)	NSC177.2	Carboniferous	Pennsylvanian	Moscovian	314.816	Naqing section	Guizhou Province, South China	22.5147	NA	NA	NA
Chen et al. (2016)	NSC177.8	Carboniferous	Pennsylvanian	Moscovian	314.737	Naqing section	Guizhou Province, South China	22.4667	NA	NA	NA
Chen et al. (2016)	NSC178.65	Carboniferous	Pennsylvanian	Moscovian	314.624	Naqing section	Guizhou Province, South China	22.5846	NA	NA	NA
Chen et al. (2016)	NSC179.8	Carboniferous	Pennsylvanian	Moscovian	314.472	Naqing section	Guizhou Province, South China	22.6703	NA	NA	NA
Chen et al. (2016)	NSC183.5	Carboniferous	Pennsylvanian	Moscovian	313.983	Naqing section	Guizhou Province, South China	22.1669	NA	NA	NA
Chen et al. (2016)	NSC183.5R	Carboniferous	Pennsylvanian	Moscovian	313.983	Naqing section	Guizhou Province, South China	22.0298	NA	NA	NA
Chen et al. (2016)	NSC183.5 Gond	Carboniferous	Pennsylvanian	Moscovian	313.983	Naqing section	Guizhou Province, South China	22.0221	NA	NA	NA
Chen et al. (2016)	NSC 184.5 Str	Carboniferous	Pennsylvanian	Moscovian	313.85	Naqing section	Guizhou Province, South China	22.434	NA	NA	NA
Chen et al. (2016)	NSC184.55R	Carboniferous	Pennsylvanian	Moscovian	313.844	Naqing section	Guizhou Province, South China	22.0604	NA	NA	NA
Chen et al. (2016)	NSC184.55 Gond	Carboniferous	Pennsylvanian	Moscovian	313.844	Naqing section	Guizhou Province, South China	21.6519	NA	NA	NA
Chen et al. (2016)	NSC185.5 Gond	Carboniferous	Pennsylvanian	Moscovian	313.718	Naqing section	Guizhou Province, South China	21.8206	NA	NA	NA
Chen et al. (2016)	NSC185.55	Carboniferous	Pennsylvanian	Moscovian	313.712	Naqing section	Guizhou Province, South China	22.2087	NA	NA	NA
Chen et al. (2016)	NSC185.76	Carboniferous	Pennsylvanian	Moscovian	313.684	Naqing section	Guizhou Province, South China	22.1672	NA	NA	NA
Chen et al. (2016)	NSC186.7 Gond	Carboniferous	Pennsylvanian	Moscovian	313.559	Naqing section	Guizhou Province, South China	21.7483	NA	NA	NA
Chen et al. (2016)	NSC190.5 R	Carboniferous	Pennsylvanian	Moscovian	313.057	Naqing section	Guizhou Province, South China	21.8612	NA	NA	NA
Chen et al. (2016)	NSC190.5Gond	Carboniferous	Pennsylvanian	Moscovian	313.057	Naqing section	Guizhou Province, South China	21.8427	NA	NA	NA
Chen et al. (2016)	NSC192.2	Carboniferous	Pennsylvanian	Moscovian	312.832	Naqing section	Guizhou Province, South China	22.6307	NA	NA	NA
Chen et al. (2016)	NSC192.2	Carboniferous	Pennsylvanian	Moscovian	312.832	Naqing section	Guizhou Province, South China	21.9638	NA	NA	NA
Chen et al. (2016)	NSC193 S	Carboniferous	Pennsylvanian	Moscovian	312.726	Naqing section	Guizhou Province, South China	21.6919	NA	NA	NA
Chen et al. (2016)	NSC193.1Gnoth	Carboniferous	Pennsylvanian	Moscovian	312.713	Naqing section	Guizhou Province, South China	21.7141	NA	NA	NA
Chen et al. (2016)	NSC194.1S	Carboniferous	Pennsylvanian	Moscovian	312.58	Naqing section	Guizhou Province, South China	21.7188	NA	NA	NA
Chen et al. (2016)	NSC195.7	Carboniferous	Pennsylvanian	Moscovian	312.369	Naqing section	Guizhou Province, South China	22.2152	NA	NA	NA
Chen et al. (2016)	NSC195.7 Gnoth	Carboniferous	Pennsylvanian	Moscovian	312.369	Naqing section	Guizhou Province, South China	22.2167	NA	NA	NA
Chen et al. (2016)	NSC197.4	Carboniferous	Pennsylvanian	Moscovian	312.144	Naqing section	Guizhou Province, South China	21.9045	NA	NA	NA
Chen et al. (2016)	NSC199	Carboniferous	Pennsylvanian	Moscovian	311.932	Naqing section	Guizhou Province, South China	21.6845	NA	NA	NA
Chen et al. (2016)	NSC200	Carboniferous	Pennsylvanian	Moscovian	311.8	Naqing section	Guizhou Province, South China	22.0914	NA	NA	NA
Chen et al. (2016)	NSC201	Carboniferous	Pennsylvanian	Moscovian	311.667	Naqing section	Guizhou Province, South China	22.4391	NA	NA	NA
Chen et al. (2016)	NSC201.6	Carboniferous	Pennsylvanian	Moscovian	311.588	Naqing section	Guizhou Province, South China	22.5357	NA	NA	NA
Chen et al. (2016)	NSC204.6	Carboniferous	Pennsylvanian	Moscovian	311.191	Naqing section	Guizhou Province, South China	22.012	NA	NA	NA
Joachimski et al. (2006)	NA	Carboniferous	Pennsylvanian	Moscovian	311	Bandera Sh.	Crawford Co., KS	20.3	NA	NA	NA
Joachimski et al. (2006)	NA	Carboniferous	Pennsylvanian	Moscovian	311	Pawnee Ls.	Crawford Co., KS	20.4	NA	NA	NA
Joachimski et al. (2006)	NA	Carboniferous	Pennsylvanian	Moscovian	311	Pawnee Ls.	Crawford Co., KS	20.6	NA	NA	NA
Joachimski et al. (2006)	NA	Carboniferous	Pennsylvanian	Moscovian	311	Pawnee Ls.	Crawford Co., KS	21.2	NA	NA	NA
Joachimski et al. (2006)	NA	Carboniferous	Pennsylvanian	Moscovian	311	Pawnee Ls.	Crawford Co., KS	20	NA	NA	NA
Joachimski et al. (2006)	NA	Carboniferous	Pennsylvanian	Moscovian	311	Lost Branch Fm.	Jackson Co., KS	21.1	NA	NA	NA
Joachimski et al. (2006)	NA	Carboniferous	Pennsylvanian	Moscovian	311	Lenepah Ls.	Labette Co., KS	20.6	NA	NA	NA
Joachimski et al. (2006)	NA	Carboniferous	Pennsylvanian	Moscovian	311	Fort Scott Ls.	Labette Co., KS	20.9	NA	NA	NA
Joachimski et al. (2006)	NA	Carboniferous	Pennsylvanian	Moscovian	311	Fort Scott Ls.	Labette Co., KS	20.6	NA	NA	NA
Joachimski et al. (2006)	NA	Carboniferous	Pennsylvanian	Moscovian	311	Fort Scott Ls.	Labette Co., KS	20.8	NA	NA	NA
Joachimski et al. (2006)	NA	Carboniferous	Pennsylvanian	Moscovian	311	Fort Scott Ls.	Labette Co., KS	20	NA	NA	NA
Joachimski et al. (2006)	NA	Carboniferous	Pennsylvanian	Moscovian	311	Fort Scott Ls.	Labette Co., KS	20	NA	NA	NA
Joachimski et al. (2006)	NA	Carboniferous	Pennsylvanian	Moscovian	311	Fort Scott Ls.	Labette Co., KS	19.4	NA	NA	NA
Joachimski et al. (2006)	NA	Carboniferous	Pennsylvanian	Moscovian	311	Verdigris Ls.	Labette Co., KS	21.4	NA	NA	NA
Joachimski et al. (2006)	NA	Carboniferous	Pennsylvanian	Moscovian	311	Verdigris Ls.	Labette Co., KS	20.7	NA	NA	NA
Joachimski et al. (2006)	NA	Carboniferous	Pennsylvanian	Moscovian	311	Verdigris Ls.	Labette Co., KS	21.2	NA	NA	NA
Joachimski et al. (2006)	NA	Carboniferous	Pennsylvanian	Moscovian	311	Verdigris Ls.	Labette Co., KS	21.2	NA	NA	NA
Joachimski et al. (2006)	NA	Carboniferous	Pennsylvanian	Moscovian	311	Verdigris Ls.	Labette Co., KS	19.7	NA	NA	NA
Joachimski et al. (2006)	NA	Carboniferous	Pennsylvanian	Moscovian	311	Altamont Ls.	Neosho Co., KS	20.4	NA	NA	NA
Joachimski et al. (2006)	NA	Carboniferous	Pennsylvanian	Moscovian	311	Altamont Ls.	Neosho Co., KS	20.1	NA	NA	NA
Chen et al. (2016)	NSC211.05	Carboniferous	Pennsylvanian	Moscovian	310.338	Naqing section	Guizhou Province, South China	22.2016	NA	NA	NA
Chen et al. (2016)	NSC213	Carboniferous	Pennsylvanian	Moscovian	310.08	Naqing section	Guizhou Province, South China	22.0451	NA	NA	NA
Chen et al. (2016)	NSC214.5	Carboniferous	Pennsylvanian	Moscovian	309.881	Naqing section	Guizhou Province, South China	21.7881	NA	NA	NA
Chen et al. (2016)	NSC215.2	Carboniferous	Pennsylvanian	Moscovian	309.789	Naqing section	Guizhou Province, South China	21.7902	NA	NA	NA
Chen et al. (2016)	NSC216.8	Carboniferous	Pennsylvanian	Moscovian	309.577	Naqing section	Guizhou Province, South China	21.2367	NA	NA	NA
Chen et al. (2016)	NSC218	Carboniferous	Pennsylvanian	Moscovian	309.418	Naqing section	Guizhou Province, South China	21.8119	NA	NA	NA
Chen et al. (2016)	NSC225.8	Carboniferous	Pennsylvanian	Moscovian	308.386	Naqing section	Guizhou Province, South China	22.329	NA	NA	NA
Chen et al. (2016)	NSC227	Carboniferous	Pennsylvanian	Moscovian	308.227	Naqing section	Guizhou Province, South China	22.8287	NA	NA	NA
Chen et al. (2016)	NSC228.1	Carboniferous	Pennsylvanian	Moscovian	308.082	Naqing section	Guizhou Province, South China	22.2088	NA	NA	NA
Chen et al. (2016)	NSC230.3	Carboniferous	Pennsylvanian	Moscovian	307.791	Naqing section	Guizhou Province, South China	22.5322	NA	NA	NA
Chen et al. (2016)	NSC232.8	Carboniferous	Pennsylvanian	Moscovian	307.46	Naqing section	Guizhou Province, South China	22.175	NA	NA	NA
Chen et al. (2016)	NSC233.4	Carboniferous	Pennsylvanian	Moscovian	307.381	Naqing section	Guizhou Province, South China	22.0087	NA	NA	NA
Chen et al. (2016)	NSC 236.1	Carboniferous	Pennsylvanian	Moscovian	306.992	Naqing section	Guizhou Province, South China	21.9881	NA	NA	NA
Chen et al. (2016)	NSC237	Carboniferous	Pennsylvanian	Kasimovian	306.839	Naqing section	Guizhou Province, South China	22.763	NA	NA	NA
Chen et al. (2016)	NSC239.3	Carboniferous	Pennsylvanian	Kasimovian	306.448	Naqing section	Guizhou Province, South China	22.156	NA	NA	NA
Chen et al. (2016)	NSC 241	Carboniferous	Pennsylvanian	Kasimovian	306.159	Naqing section	Guizhou Province, South China	22.1635	NA	NA	NA
Chen et al. (2016)	NSC242	Carboniferous	Pennsylvanian	Kasimovian	305.99	Naqing section	Guizhou Province, South China	22.1384	NA	NA	NA
Chen et al. (2016)	NSC242.8	Carboniferous	Pennsylvanian	Kasimovian	305.854	Naqing section	Guizhou Province, South China	22.3537	NA	NA	NA
Chen et al. (2016)	NSC244	Carboniferous	Pennsylvanian	Kasimovian	305.65	Naqing section	Guizhou Province, South China	22.5576	NA	NA	NA
Chen et al. (2016)	NSC 245.1	Carboniferous	Pennsylvanian	Kasimovian	305.463	Naqing section	Guizhou Province, South China	22.0789	NA	NA	NA
Chen et al. (2016)	NSC246	Carboniferous	Pennsylvanian	Kasimovian	305.31	Naqing section	Guizhou Province, South China	22.3621	NA	NA	NA
Chen et al. (2016)	NSC247	Carboniferous	Pennsylvanian	Kasimovian	305.14	Naqing section	Guizhou Province, South China	22.5362	NA	NA	NA
Joachimski et al. (2006)	NA	Carboniferous	Pennsylvanian	Kasimovian	305	Stanton Ls.	Anderson Co., KS	19.7	NA	NA	NA
Joachimski et al. (2006)	NA	Carboniferous	Pennsylvanian	Kasimovian	305	Stanton Ls.	Anderson Co., KS	20.3	NA	NA	NA
Joachimski et al. (2006)	NA	Carboniferous	Pennsylvanian	Kasimovian	305	Stanton Ls.	Anderson Co., KS	20.3	NA	NA	NA
Joachimski et al. (2006)	NA	Carboniferous	Pennsylvanian	Kasimovian	305	Hertha Ls.	Bourbon Co., KS	18.9	NA	NA	NA
Joachimski et al. (2006)	NA	Carboniferous	Pennsylvanian	Kasimovian	305	Shale Hill Fm.	Bourbon Co., KS	20.9	NA	NA	NA
Joachimski et al. (2006)	NA	Carboniferous	Pennsylvanian	Kasimovian	305	Shale Hill Fm.	Bourbon Co., KS	19.8	NA	NA	NA
Joachimski et al. (2006)	NA	Carboniferous	Pennsylvanian	Kasimovian	305	Stanton Ls.	Cass Co., IA	21.7	NA	NA	NA
Joachimski et al. (2006)	NA	Carboniferous	Pennsylvanian	Kasimovian	305	Stanton Ls.	Cass Co., IA	21.3	NA	NA	NA
Joachimski et al. (2006)	NA	Carboniferous	Pennsylvanian	Kasimovian	305	Stanton Ls.	Cass Co., IA	21	NA	NA	NA
Joachimski et al. (2006)	NA	Carboniferous	Pennsylvanian	Kasimovian	305	Stanton Ls.	Cass Co., IA	21.1	NA	NA	NA
Joachimski et al. (2006)	NA	Carboniferous	Pennsylvanian	Kasimovian	305	Stanton Ls.	Cass Co., IA	21	NA	NA	NA
Joachimski et al. (2006)	NA	Carboniferous	Pennsylvanian	Kasimovian	305	Stanton Ls.	Cass Co., IA	20.3	NA	NA	NA
Joachimski et al. (2006)	NA	Carboniferous	Pennsylvanian	Kasimovian	305	Stanton Ls.	Cass Co., IA	20.3	NA	NA	NA
Joachimski et al. (2006)	NA	Carboniferous	Pennsylvanian	Kasimovian	305	Stanton Ls.	Cass Co., IA	20.9	NA	NA	NA
Joachimski et al. (2006)	NA	Carboniferous	Pennsylvanian	Kasimovian	305	Stanton Ls.	Cass Co., IA	20.8	NA	NA	NA
Joachimski et al. (2006)	NA	Carboniferous	Pennsylvanian	Kasimovian	305	Stanton Ls.	Cass Co., IA	21	NA	NA	NA
Joachimski et al. (2006)	NA	Carboniferous	Pennsylvanian	Kasimovian	305	Stanton Ls.	Cass Co., IA	21.2	NA	NA	NA
Joachimski et al. (2006)	NA	Carboniferous	Pennsylvanian	Kasimovian	305	Vinland Sh.	Chautauqua Co., KS	21	NA	NA	NA
Joachimski et al. (2006)	NA	Carboniferous	Pennsylvanian	Kasimovian	305	Dennis Ls.	Jackson Co., KS	21.2	NA	NA	NA
Joachimski et al. (2006)	NA	Carboniferous	Pennsylvanian	Kasimovian	305	Dennis Ls.	Jackson Co., KS	21	NA	NA	NA
Joachimski et al. (2006)	NA	Carboniferous	Pennsylvanian	Kasimovian	305	Swope Ls.	Jackson Co., KS	21.3	NA	NA	NA
Joachimski et al. (2006)	NA	Carboniferous	Pennsylvanian	Kasimovian	305	Swope Ls.	Jackson Co., KS	21.3	NA	NA	NA
Joachimski et al. (2006)	NA	Carboniferous	Pennsylvanian	Kasimovian	305	Swope Ls.	Jackson Co., KS	19.9	NA	NA	NA
Joachimski et al. (2006)	NA	Carboniferous	Pennsylvanian	Kasimovian	305	Swope Ls.	Jackson Co., KS	21.8	NA	NA	NA
Joachimski et al. (2006)	NA	Carboniferous	Pennsylvanian	Kasimovian	305	Hertha Ls.	Jackson Co., KS	20.1	NA	NA	NA
Joachimski et al. (2006)	NA	Carboniferous	Pennsylvanian	Kasimovian	305	Wvandotte Ls	Johnson Co., KS	21	NA	NA	NA
Joachimski et al. (2006)	NA	Carboniferous	Pennsylvanian	Kasimovian	305	Shale Hill Fm.	Nowata Co., OK	20	NA	NA	NA
Joachimski et al. (2006)	NA	Carboniferous	Pennsylvanian	Kasimovian	305	Vinland Sh.	Woodson Co., KS	19.9	NA	NA	NA
Joachimski et al. (2006)	NA	Carboniferous	Pennsylvanian	Kasimovian	305	Iola Ls.	Woodson Co., KS	20.7	NA	NA	NA
Joachimski et al. (2006)	NA	Carboniferous	Pennsylvanian	Kasimovian	305	Stanton Ls.	Wyandotte Co., KS	21	NA	NA	NA
Joachimski et al. (2006)	NA	Carboniferous	Pennsylvanian	Kasimovian	305	Stanton Ls.	Wyandotte Co., KS	21	NA	NA	NA
Joachimski et al. (2006)	NA	Carboniferous	Pennsylvanian	Kasimovian	305	Stanton Ls.	Wyandotte Co., KS	19.8	NA	NA	NA
Joachimski et al. (2006)	NA	Carboniferous	Pennsylvanian	Kasimovian	305	Plattsburg Ls	Wyandotte Co., KS	21.2	NA	NA	NA
Joachimski et al. (2006)	NA	Carboniferous	Pennsylvanian	Kasimovian	305	Plattsburg Ls	Wyandotte Co., KS	20.5	NA	NA	NA
Joachimski et al. (2006)	NA	Carboniferous	Pennsylvanian	Kasimovian	305	Plattsburg Ls	Wyandotte Co., KS	20.6	NA	NA	NA
Joachimski et al. (2006)	NA	Carboniferous	Pennsylvanian	Kasimovian	305	Plattsburg Ls	Wyandotte Co., KS	21	NA	NA	NA
Joachimski et al. (2006)	NA	Carboniferous	Pennsylvanian	Kasimovian	305	Plattsburg Ls	Wyandotte Co., KS	22.2	NA	NA	NA
Joachimski et al. (2006)	NA	Carboniferous	Pennsylvanian	Kasimovian	305	Iola Ls.	Wyandotte Co., KS	21.5	NA	NA	NA
Joachimski et al. (2006)	NA	Carboniferous	Pennsylvanian	Kasimovian	305	Iola Ls.	Wyandotte Co., KS	21.1	NA	NA	NA
Joachimski et al. (2006)	NA	Carboniferous	Pennsylvanian	Kasimovian	305	Iola Ls.	Wyandotte Co., KS	20	NA	NA	NA
Joachimski et al. (2006)	NA	Carboniferous	Pennsylvanian	Kasimovian	305	Iola Ls.	Wyandotte Co., KS	20.9	NA	NA	NA
Joachimski et al. (2006)	NA	Carboniferous	Pennsylvanian	Kasimovian	305	Dewey Ls.	Wyandotte Co., KS	20	NA	NA	NA
Chen et al. (2016)	NSC248	Carboniferous	Pennsylvanian	Kasimovian	304.971	Naqing section	Guizhou Province, South China	21.5957	NA	NA	NA
Chen et al. (2016)	NSC249	Carboniferous	Pennsylvanian	Kasimovian	304.801	Naqing section	Guizhou Province, South China	21.8809	NA	NA	NA
Chen et al. (2016)	NSC250	Carboniferous	Pennsylvanian	Kasimovian	304.631	Naqing section	Guizhou Province, South China	22.2863	NA	NA	NA
Chen et al. (2016)	NSC 251.7	Carboniferous	Pennsylvanian	Kasimovian	304.342	Naqing section	Guizhou Province, South China	22.0481	NA	NA	NA
Chen et al. (2016)	NSC252.7	Carboniferous	Pennsylvanian	Kasimovian	304.172	Naqing section	Guizhou Province, South China	22.4829	NA	NA	NA
Chen et al. (2016)	NSC254	Carboniferous	Pennsylvanian	Kasimovian	303.952	Naqing section	Guizhou Province, South China	22.8065	NA	NA	NA
Chen et al. (2016)	NSC255.9	Carboniferous	Pennsylvanian	Gzhelian	303.651	Naqing section	Guizhou Province, South China	21.5771	NA	NA	NA
Chen et al. (2016)	NSC256.7	Carboniferous	Pennsylvanian	Gzhelian	303.521	Naqing section	Guizhou Province, South China	22.4086	NA	NA	NA
Chen et al. (2016)	NSC257.7	Carboniferous	Pennsylvanian	Gzhelian	303.358	Naqing section	Guizhou Province, South China	22.1498	NA	NA	NA
Chen et al. (2016)	NSC 260.65	Carboniferous	Pennsylvanian	Gzhelian	302.877	Naqing section	Guizhou Province, South China	22.0161	NA	NA	NA
Chen et al. (2016)	NSC263.3	Carboniferous	Pennsylvanian	Gzhelian	302.445	Naqing section	Guizhou Province, South China	22.4948	NA	NA	NA
Chen et al. (2016)	NSC266.83	Carboniferous	Pennsylvanian	Gzhelian	301.87	Naqing section	Guizhou Province, South China	22.6018	NA	NA	NA
Chen et al. (2016)	NSC268	Carboniferous	Pennsylvanian	Gzhelian	301.68	Naqing section	Guizhou Province, South China	22.4103	NA	NA	NA
Chen et al. (2016)	NSC268.6	Carboniferous	Pennsylvanian	Gzhelian	301.663	Naqing section	Guizhou Province, South China	22.3211	NA	NA	NA
Chen et al. (2016)	NSC269.5	Carboniferous	Pennsylvanian	Gzhelian	301.435	Naqing section	Guizhou Province, South China	22.134	NA	NA	NA
Chen et al. (2016)	NSC273.35	Carboniferous	Pennsylvanian	Gzhelian	300.743	Naqing section	Guizhou Province, South China	21.7081	NA	NA	NA
Chen et al. (2016)	NSC 274.3 S	Carboniferous	Pennsylvanian	Gzhelian	300.653	Naqing section	Guizhou Province, South China	21.5873	NA	NA	NA
Chen et al. (2016)	NSC 277.5	Carboniferous	Pennsylvanian	Gzhelian	300.132	Naqing section	Guizhou Province, South China	21.7595	NA	NA	NA
Joachimski et al. (2006)	NA	Carboniferous	Pennsylvanian	Gzhelian	300	Oread Ls.	Andrew Co., MO	21.2	NA	NA	NA
Joachimski et al. (2006)	NA	Carboniferous	Pennsylvanian	Gzhelian	300	Oread Ls.	Andrew Co., MO	20.7	NA	NA	NA
Joachimski et al. (2006)	NA	Carboniferous	Pennsylvanian	Gzhelian	300	Oread Ls.	Andrew Co., MO	20.3	NA	NA	NA
Joachimski et al. (2006)	NA	Carboniferous	Pennsylvanian	Gzhelian	300	Oread Ls.	Andrew County, MO	21.9	NA	NA	NA
Joachimski et al. (2006)	NA	Carboniferous	Pennsylvanian	Gzhelian	300	Oread Ls.	Buchanan Co., MO	20.7	NA	NA	NA
Joachimski et al. (2006)	NA	Carboniferous	Pennsylvanian	Gzhelian	300	Oread Ls.	Buchanan Co., MO	20.3	NA	NA	NA
Joachimski et al. (2006)	NA	Carboniferous	Pennsylvanian	Gzhelian	300	Oread Ls.	Cass Co., NE	21.1	NA	NA	NA
Joachimski et al. (2006)	NA	Carboniferous	Pennsylvanian	Gzhelian	300	Oread Ls.	Cass Co., NE	21.1	NA	NA	NA
Joachimski et al. (2006)	NA	Carboniferous	Pennsylvanian	Gzhelian	300	Oread Ls.	Cass Co., NE	21.8	NA	NA	NA
Joachimski et al. (2006)	NA	Carboniferous	Pennsylvanian	Gzhelian	300	Oread Ls.	Cass Co., NE	20.3	NA	NA	NA
Joachimski et al. (2006)	NA	Carboniferous	Pennsylvanian	Gzhelian	300	Oread Ls.	Cass Co., NE	20.4	NA	NA	NA
Joachimski et al. (2006)	NA	Carboniferous	Pennsylvanian	Gzhelian	300	Oread Ls.	Cass Co., NE	20.3	NA	NA	NA
Joachimski et al. (2006)	NA	Carboniferous	Pennsylvanian	Gzhelian	300	Topeka Ls.	Chautauqua Co. , KS	21	NA	NA	NA
Joachimski et al. (2006)	NA	Carboniferous	Pennsylvanian	Gzhelian	300	Topeka Ls.	Chautauqua Co. , KS	20.6	NA	NA	NA
Joachimski et al. (2006)	NA	Carboniferous	Pennsylvanian	Gzhelian	300	Deer Creek Ls.	Chautauqua Co. , KS	20.5	NA	NA	NA
Joachimski et al. (2006)	NA	Carboniferous	Pennsylvanian	Gzhelian	300	Deer Creek Ls.	Chautauqua Co. , KS	19.5	NA	NA	NA
Joachimski et al. (2006)	NA	Carboniferous	Pennsylvanian	Gzhelian	300	Deer Creek Ls.	Chautauqua Co. , KS	19.5	NA	NA	NA
Joachimski et al. (2006)	NA	Carboniferous	Pennsylvanian	Gzhelian	300	Deer Creek Ls.	Chautauqua Co. , KS	19.9	NA	NA	NA
Joachimski et al. (2006)	NA	Carboniferous	Pennsylvanian	Gzhelian	300	Deer Creek Ls.	Chautauqua Co. , KS	20.2	NA	NA	NA
Joachimski et al. (2006)	NA	Carboniferous	Pennsylvanian	Gzhelian	300	Lecompton Ls.	Chautauqua Co. , KS	20.5	NA	NA	NA
Joachimski et al. (2006)	NA	Carboniferous	Pennsylvanian	Gzhelian	300	Lecompton Ls.	Chautauqua Co. , KS	20	NA	NA	NA
Joachimski et al. (2006)	NA	Carboniferous	Pennsylvanian	Gzhelian	300	Oread Ls.	Chautauqua Co. , KS	21	NA	NA	NA
Joachimski et al. (2006)	NA	Carboniferous	Pennsylvanian	Gzhelian	300	Oread Ls.	Chautauqua Co. , KS	20.8	NA	NA	NA
Joachimski et al. (2006)	NA	Carboniferous	Pennsylvanian	Gzhelian	300	Oread Ls.	Chautauqua Co. , KS	20.6	NA	NA	NA
Joachimski et al. (2006)	NA	Carboniferous	Pennsylvanian	Gzhelian	300	Oread Ls.	Chautauqua Co., KS	21.1	NA	NA	NA
Joachimski et al. (2006)	NA	Carboniferous	Pennsylvanian	Gzhelian	300	Oread Ls.	Chautauqua Co., KS	19.6	NA	NA	NA
Joachimski et al. (2006)	NA	Carboniferous	Pennsylvanian	Gzhelian	300	Oread Ls.	Chautauqua Co., KS	21	NA	NA	NA
Joachimski et al. (2006)	NA	Carboniferous	Pennsylvanian	Gzhelian	300	Oread Ls.	Chautauqua Co., KS	20.5	NA	NA	NA
Joachimski et al. (2006)	NA	Carboniferous	Pennsylvanian	Gzhelian	300	Oread Ls.	Chautauqua Co., KS	20	NA	NA	NA
Joachimski et al. (2006)	NA	Carboniferous	Pennsylvanian	Gzhelian	300	Oread Ls.	Chautauqua Co., KS	20	NA	NA	NA
Joachimski et al. (2006)	NA	Carboniferous	Pennsylvanian	Gzhelian	300	Oread Ls.	Chautauqua Co., KS	20.1	NA	NA	NA
Joachimski et al. (2006)	NA	Carboniferous	Pennsylvanian	Gzhelian	300	Oread Ls.	Chautauqua Co., KS	19.9	NA	NA	NA
Joachimski et al. (2006)	NA	Carboniferous	Pennsylvanian	Gzhelian	300	Oread Ls.	Chautauqua Co., KS	19.8	NA	NA	NA
Joachimski et al. (2006)	NA	Carboniferous	Pennsylvanian	Gzhelian	300	Oread Ls.	Chautauqua Co., KS	20.1	NA	NA	NA
Joachimski et al. (2006)	NA	Carboniferous	Pennsylvanian	Gzhelian	300	Oread Ls.	Chautauqua Co., KS	19.7	NA	NA	NA
Joachimski et al. (2006)	NA	Carboniferous	Pennsylvanian	Gzhelian	300	Cass Ls.	Chautauqua Co., KS	19.9	NA	NA	NA
Joachimski et al. (2006)	NA	Carboniferous	Pennsylvanian	Gzhelian	300	Cass Ls.	Chautauqua Co., KS	20.8	NA	NA	NA
Joachimski et al. (2006)	NA	Carboniferous	Pennsylvanian	Gzhelian	300	Oread Ls.	Coffey Co., KS	21.6	NA	NA	NA
Joachimski et al. (2006)	NA	Carboniferous	Pennsylvanian	Gzhelian	300	Oread Ls.	Coffey Co., KS	21.4	NA	NA	NA
Joachimski et al. (2006)	NA	Carboniferous	Pennsylvanian	Gzhelian	300	Oread Ls.	Coffey Co., KS	20.7	NA	NA	NA
Joachimski et al. (2006)	NA	Carboniferous	Pennsylvanian	Gzhelian	300	Oread Ls.	Coffey Co., KS	19.9	NA	NA	NA
Joachimski et al. (2006)	NA	Carboniferous	Pennsylvanian	Gzhelian	300	Oread Ls.	Coffey Co., KS	20.2	NA	NA	NA
Joachimski et al. (2006)	NA	Carboniferous	Pennsylvanian	Gzhelian	300	Oread Ls.	Elk Co. KS	20.8	NA	NA	NA
Joachimski et al. (2006)	NA	Carboniferous	Pennsylvanian	Gzhelian	300	Oread Ls.	Elk Co. KS	19.7	NA	NA	NA
Joachimski et al. (2006)	NA	Carboniferous	Pennsylvanian	Gzhelian	300	Oread Ls.	Greenwood Co., KS	20.8	NA	NA	NA
Joachimski et al. (2006)	NA	Carboniferous	Pennsylvanian	Gzhelian	300	Oread Ls.	Greenwood Co., KS	20.7	NA	NA	NA
Joachimski et al. (2006)	NA	Carboniferous	Pennsylvanian	Gzhelian	300	Oread Ls.	Greenwood Co., KS	20.3	NA	NA	NA
Joachimski et al. (2006)	NA	Carboniferous	Pennsylvanian	Gzhelian	300	Oread Ls.	Greenwood Co., KS	19.7	NA	NA	NA
Joachimski et al. (2006)	NA	Carboniferous	Pennsylvanian	Gzhelian	300	Oread Ls.	Leavenworth Co. KS	21.1	NA	NA	NA
Joachimski et al. (2006)	NA	Carboniferous	Pennsylvanian	Gzhelian	300	Oread Ls.	Leavenworth Co. KS	20.2	NA	NA	NA
Joachimski et al. (2006)	NA	Carboniferous	Pennsylvanian	Gzhelian	300	Cass Ls.	Leavenworth Co. KS	21.2	NA	NA	NA
Joachimski et al. (2006)	NA	Carboniferous	Pennsylvanian	Gzhelian	300	Cass Ls.	Leavenworth Co. KS	21.3	NA	NA	NA
Joachimski et al. (2006)	NA	Carboniferous	Pennsylvanian	Gzhelian	300	Oread Ls.	Leavenworth Co., KS	21.6	NA	NA	NA
Joachimski et al. (2006)	NA	Carboniferous	Pennsylvanian	Gzhelian	300	Oread Ls.	Leavenworth Co., KS	21.5	NA	NA	NA
Joachimski et al. (2006)	NA	Carboniferous	Pennsylvanian	Gzhelian	300	Oread Ls.	Osage Co. OK	20.4	NA	NA	NA
Joachimski et al. (2006)	NA	Carboniferous	Pennsylvanian	Gzhelian	300	Oread Ls.	Osage Co., OK	20.1	NA	NA	NA
Joachimski et al. (2006)	NA	Carboniferous	Pennsylvanian	Gzhelian	300	Oread Ls.	Osage Co., OK	20.1	NA	NA	NA
Joachimski et al. (2006)	NA	Carboniferous	Pennsylvanian	Gzhelian	300	Oread Ls.	Osage Co., OK	20.1	NA	NA	NA
Joachimski et al. (2006)	NA	Carboniferous	Pennsylvanian	Gzhelian	300	Oread Ls.	Osage Co., OK	20.7	NA	NA	NA
Joachimski et al. (2006)	NA	Carboniferous	Pennsylvanian	Gzhelian	300	Oread Ls.	Osage Co., OK	20.9	NA	NA	NA
Joachimski et al. (2006)	NA	Carboniferous	Pennsylvanian	Gzhelian	300	Cass Ls.	Woodson Co., KS	19.9	NA	NA	NA
Joachimski et al. (2006)	NA	Carboniferous	Pennsylvanian	Gzhelian	300	Cass Ls.	Woodson Co., KS	19.9	NA	NA	NA
Chen et al. (2016)	NSC278.75	Carboniferous	Pennsylvanian	Gzhelian	299.969	Naqing section	Guizhou Province, South China	22.1672	NA	NA	NA
Chen et al. (2016)	NSC279.5	Carboniferous	Pennsylvanian	Gzhelian	299.806	Naqing section	Guizhou Province, South China	21.5097	NA	NA	NA
Chen et al. (2016)	NSC280.5	Carboniferous	Pennsylvanian	Gzhelian	299.643	Naqing section	Guizhou Province, South China	21.8238	NA	NA	NA
Chen et al. (2016)	NSC 281.2	Carboniferous	Pennsylvanian	Gzhelian	299.529	Naqing section	Guizhou Province, South China	20.88	NA	NA	NA
Chen et al. (2016)	NSC 281.2	Carboniferous	Pennsylvanian	Gzhelian	299.529	Naqing section	Guizhou Province, South China	20.63	NA	NA	NA
Chen et al. (2016)	NSC281.35	Carboniferous	Pennsylvanian	Gzhelian	299.505	Naqing section	Guizhou Province, South China	22.1323	NA	NA	NA
Chen et al. (2016)	NSC282.75	Carboniferous	Pennsylvanian	Gzhelian	299.277	Naqing section	Guizhou Province, South China	21.1203	NA	NA	NA
Chen et al. (2016)	NSC 283	Carboniferous	Pennsylvanian	Gzhelian	299.236	Naqing section	Guizhou Province, South China	21.36	NA	NA	NA
Chen et al. (2016)	NSC 284.6	Carboniferous	Pennsylvanian	Gzhelian	298.975	Naqing section	Guizhou Province, South China	21.02	NA	NA	NA
Chen et al. (2016)	NSC284.7	Carboniferous	Pennsylvanian	Gzhelian	298.959	Naqing section	Guizhou Province, South China	22.3929	NA	NA	NA
Chen et al. (2016)	NSC 285.1	Permian	Cisuralian	Asselian	298.871	Naqing section	Guizhou Province, South China	22	NA	NA	NA
Chen et al. (2016)	NS 1	Permian	Cisuralian	Asselian	298.803	Naqing section	Guizhou Province, South China	21.4533	NA	NA	NA
Chen et al. (2016)	NSC 286	Permian	Cisuralian	Asselian	298.794	Naqing section	Guizhou Province, South China	20.29	NA	NA	NA
Chen et al. (2016)	NSC 288.5	Permian	Cisuralian	Asselian	298.579	Naqing section	Guizhou Province, South China	21.03	NA	NA	NA
Chen et al. (2016)	NS 5	Permian	Cisuralian	Asselian	298.201	Naqing section	Guizhou Province, South China	21.6433	NA	NA	NA
Chen et al. (2016)	NSC 294.6	Permian	Cisuralian	Asselian	298.055	Naqing section	Guizhou Province, South China	21.19	NA	NA	NA
Chen et al. (2016)	NS 7	Permian	Cisuralian	Asselian	297.617	Naqing section	Guizhou Province, South China	22.04	NA	NA	NA
Chen et al. (2016)	NSC 302.3	Permian	Cisuralian	Asselian	297.394	Naqing section	Guizhou Province, South China	21.56	NA	NA	NA
Chen et al. (2016)	NS 8	Permian	Cisuralian	Asselian	297.377	Naqing section	Guizhou Province, South China	22.1133	NA	NA	NA
Chen et al. (2016)	NSC 307.8	Permian	Cisuralian	Asselian	296.922	Naqing section	Guizhou Province, South China	21.91	NA	NA	NA
Chen et al. (2016)	NS 11	Permian	Cisuralian	Asselian	296.904	Naqing section	Guizhou Province, South China	21.255	NA	NA	NA
Chen et al. (2016)	NS 12	Permian	Cisuralian	Asselian	296.733	Naqing section	Guizhou Province, South China	21.33	NA	NA	NA
Chen et al. (2016)	NS 13	Permian	Cisuralian	Asselian	296.509	Naqing section	Guizhou Province, South China	21.465	NA	NA	NA
Chen et al. (2016)	NSC 313	Permian	Cisuralian	Asselian	296.475	Naqing section	Guizhou Province, South China	20.3	NA	NA	NA
Chen et al. (2016)	NS 14	Permian	Cisuralian	Asselian	296.303	Naqing section	Guizhou Province, South China	21.3667	NA	NA	NA
Chen et al. (2016)	NSC 315.6	Permian	Cisuralian	Asselian	296.252	Naqing section	Guizhou Province, South China	21.37	NA	NA	NA
Chen et al. (2016)	NSC 318.7	Permian	Cisuralian	Asselian	295.985	Naqing section	Guizhou Province, South China	21.66	NA	NA	NA
Chen et al. (2016)	NS 70	Permian	Cisuralian	Asselian	295.616	Naqing section	Guizhou Province, South China	21.485	NA	NA	NA
Chen et al. (2016)	NS 19	Permian	Cisuralian	Sakmarian	294.925	Naqing section	Guizhou Province, South China	19.4267	NA	NA	NA
Chen et al. (2016)	NSC 330.6	Permian	Cisuralian	Sakmarian	294.58	Naqing section	Guizhou Province, South China	21.39	NA	NA	NA
Chen et al. (2016)	NSC 330.8	Permian	Cisuralian	Sakmarian	294.551	Naqing section	Guizhou Province, South China	21.095	NA	NA	NA
Chen et al. (2016)	NS 22	Permian	Cisuralian	Sakmarian	294.091	Naqing section	Guizhou Province, South China	21.94	NA	NA	NA
Chen et al. (2016)	NS 23	Permian	Cisuralian	Sakmarian	293.803	Naqing section	Guizhou Province, South China	21.5967	NA	NA	NA
Chen et al. (2016)	NS 71	Permian	Cisuralian	Sakmarian	293.544	Naqing section	Guizhou Province, South China	22.07	NA	NA	NA
Chen et al. (2016)	NS 24	Permian	Cisuralian	Sakmarian	293.428	Naqing section	Guizhou Province, South China	21.78	NA	NA	NA
Chen et al. (2016)	NS 25	Permian	Cisuralian	Sakmarian	293.227	Naqing section	Guizhou Province, South China	21.5333	NA	NA	NA
Chen et al. (2016)	NS 25	Permian	Cisuralian	Sakmarian	293.227	Naqing section	Guizhou Province, South China	21.7067	NA	NA	NA
Chen et al. (2016)	NS 28	Permian	Cisuralian	Sakmarian	292.277	Naqing section	Guizhou Province, South China	21.23	NA	NA	NA
Chen et al. (2016)	NS 28	Permian	Cisuralian	Sakmarian	292.277	Naqing section	Guizhou Province, South China	21.74	NA	NA	NA
Chen et al. (2016)	NSC 350.9	Permian	Cisuralian	Sakmarian	291.658	Naqing section	Guizhou Province, South China	20.1	NA	NA	NA
Chen et al. (2016)	NSC 353.5	Permian	Cisuralian	Sakmarian	291.284	Naqing section	Guizhou Province, South China	21	NA	NA	NA
Chen et al. (2016)	NS 31	Permian	Cisuralian	Sakmarian	291.154	Naqing section	Guizhou Province, South China	21.75	NA	NA	NA
Chen et al. (2016)	NS 33	Permian	Cisuralian	Sakmarian	290.477	Naqing section	Guizhou Province, South China	21.3133	NA	NA	NA
Chen et al. (2016)	NS 34	Permian	Cisuralian	Sakmarian	290.074	Naqing section	Guizhou Province, South China	21.8733	NA	NA	NA
Chen et al. (2016)	NSC 362.0	Permian	Cisuralian	Artinskian	290.06	Naqing section	Guizhou Province, South China	21.05	NA	NA	NA
Chen et al. (2016)	NS 35	Permian	Cisuralian	Artinskian	288.45	Naqing section	Guizhou Province, South China	21.3467	NA	NA	NA
Chen et al. (2016)	NS 36	Permian	Cisuralian	Artinskian	286.841	Naqing section	Guizhou Province, South China	20.71	NA	NA	NA
Chen et al. (2016)	NS 37	Permian	Cisuralian	Artinskian	284.695	Naqing section	Guizhou Province, South China	21.41	NA	NA	NA
Chen et al. (2016)	NS 37	Permian	Cisuralian	Artinskian	284.695	Naqing section	Guizhou Province, South China	21.78	NA	NA	NA
Chen et al. (2016)	LD 369	Permian	Cisuralian	Artinskian	284.695	Naqing section	Guizhou Province, South China	20.95	NA	NA	NA
Chen et al. (2016)	NS 38	Permian	Cisuralian	Artinskian	282.856	Naqing section	Guizhou Province, South China	21.81	NA	NA	NA
Chen et al. (2016)	NS 39	Permian	Cisuralian	Artinskian	280.863	Naqing section	Guizhou Province, South China	21.02	NA	NA	NA
Chen et al. (2016)	NSC 375.8	Permian	Cisuralian	Artinskian	279.483	Naqing section	Guizhou Province, South China	20.96	NA	NA	NA
Chen et al. (2016)	NSC 376.2	Permian	Cisuralian	Kungurian	279.322	Naqing section	Guizhou Province, South China	20.495	NA	NA	NA
Chen et al. (2016)	NSC 378.5	Permian	Cisuralian	Kungurian	279.234	Naqing section	Guizhou Province, South China	20.49	NA	NA	NA
Chen et al. (2016)	NS 40	Permian	Cisuralian	Kungurian	279.131	Naqing section	Guizhou Province, South China	21.1167	NA	NA	NA
Chen et al. (2016)	NSC 436.7	Permian	Cisuralian	Kungurian	277.011	Naqing section	Guizhou Province, South China	21.33	NA	NA	NA
Chen et al. (2016)	NSC 453.8	Permian	Cisuralian	Kungurian	276.358	Naqing section	Guizhou Province, South China	20.75	NA	NA	NA
Chen et al. (2016)	NSC 478.5	Permian	Cisuralian	Kungurian	275.414	Naqing section	Guizhou Province, South China	21.18	NA	NA	NA
Chen et al. (2016)	NSC 485.6	Permian	Cisuralian	Kungurian	275.143	Naqing section	Guizhou Province, South China	20.82	NA	NA	NA
Chen et al. (2016)	NSC 486	Permian	Cisuralian	Kungurian	275.127	Naqing section	Guizhou Province, South China	20.96	NA	NA	NA
Chen et al. (2016)	NS 48	Permian	Cisuralian	Kungurian	275.127	Naqing section	Guizhou Province, South China	21.8067	NA	NA	NA
Chen et al. (2016)	NS 48	Permian	Cisuralian	Kungurian	275.127	Naqing section	Guizhou Province, South China	21.34	NA	NA	NA
Chen et al. (2016)	NSC 490	Permian	Cisuralian	Kungurian	274.974	Naqing section	Guizhou Province, South China	21.0067	NA	NA	NA
Chen et al. (2016)	NS 49	Permian	Cisuralian	Kungurian	274.478	Naqing section	Guizhou Province, South China	21.14	NA	NA	NA
Chen et al. (2016)	NSC 511.3	Permian	Cisuralian	Kungurian	274.161	Naqing section	Guizhou Province, South China	21.24	NA	NA	NA
Chen et al. (2016)	NSC 520.1	Permian	Cisuralian	Kungurian	273.824	Naqing section	Guizhou Province, South China	20.6	NA	NA	NA
Chen et al. (2016)	NS 51	Permian	Cisuralian	Kungurian	273.141	Naqing section	Guizhou Province, South China	21.1	NA	NA	NA
Chen et al. (2016)	NSC 540.7	Permian	Cisuralian	Kungurian	273.037	Naqing section	Guizhou Province, South China	20.04	NA	NA	NA
Chen et al. (2016)	NS 53	Permian	Guadalupian	Roadian	272.228	Naqing section	Guizhou Province, South China	21.1267	NA	NA	NA
Chen et al. (2016)	NS 57	Permian	Guadalupian	Roadian	271.13	Naqing section	Guizhou Province, South China	21.0333	NA	NA	NA
Chen et al. (2016)	NS 60	Permian	Guadalupian	Roadian	270.262	Naqing section	Guizhou Province, South China	20.1667	NA	NA	NA
Chen et al. (2016)	NS 61	Permian	Guadalupian	Roadian	269.969	Naqing section	Guizhou Province, South China	21.4	NA	NA	NA
Chen et al. (2016)	NSC 714.7	Permian	Guadalupian	Roadian	269.869	Naqing section	Guizhou Province, South China	20.59	NA	NA	NA
Chen et al. (2016)	NS 65	Permian	Guadalupian	Roadian	269.419	Naqing section	Guizhou Province, South China	20.815	NA	NA	NA
Chen et al. (2016)	NS 63	Permian	Guadalupian	Roadian	268.925	Naqing section	Guizhou Province, South China	19.835	NA	NA	NA
Korte et al. (2004)	NA	Permian	Lopingian	Wuchiapingian	256	Hambast Formation Unit 7	Abadeh, Iran	19.9	NA	NA	NA
Korte et al. (2004)	NA	Permian	Lopingian	Wuchiapingian	256	Hambast Formation Unit 7	Abadeh, Iran	19.61	NA	NA	NA
Korte et al. (2004)	NA	Permian	Lopingian	Wuchiapingian	256	Hambast Formation Unit 7	Abadeh, Iran	19.65	NA	NA	NA
Korte et al. (2004)	NA	Permian	Lopingian	Wuchiapingian	256	Hambast Formation Unit 7	Abadeh, Iran	20.1	NA	NA	NA
Korte et al. (2004)	NA	Permian	Lopingian	Wuchiapingian	256	Hambast Formation Unit 7	Abadeh, Iran	NA	NA	NA	NA
Korte et al. (2004)	NA	Permian	Lopingian	Wuchiapingian	256	Hambast Formation Unit 7	Abadeh, Iran	18.59	NA	NA	NA
Korte et al. (2004)	NA	Permian	Lopingian	Wuchiapingian	256	Hambast Formation Unit 7	Abadeh, Iran	NA	NA	NA	NA
Korte et al. (2004)	NA	Permian	Lopingian	Wuchiapingian	256	Hambast Formation Unit 7	Abadeh, Iran	NA	NA	NA	NA
Korte et al. (2004)	NA	Permian	Lopingian	Wuchiapingian	256	Hambast Formation Unit 7	Abadeh, Iran	NA	NA	NA	NA
Korte et al. (2004)	NA	Permian	Lopingian	Wuchiapingian	256	Hambast Formation Unit 7	Abadeh, Iran	19.3	NA	NA	NA
Korte et al. (2004)	NA	Permian	Lopingian	Wuchiapingian	256	Hambast Formation Unit 7	Abadeh, Iran	NA	NA	NA	NA
Korte et al. (2004)	NA	Permian	Lopingian	Wuchiapingian	256	Hambast Formation Unit 7	Abadeh, Iran	NA	NA	NA	NA
Korte et al. (2004)	NA	Permian	Lopingian	Wuchiapingian	256	Hambast Formation Unit 7	Abadeh, Iran	NA	NA	NA	NA
Korte et al. (2004)	NA	Permian	Lopingian	Wuchiapingian	256	Hambast Formation Unit 7	Abadeh, Iran	NA	NA	NA	NA
Korte et al. (2004)	NA	Permian	Lopingian	Wuchiapingian	256	Hambast Formation Unit 6	Abadeh, Iran	19.8	NA	NA	NA
Korte et al. (2004)	NA	Permian	Lopingian	Wuchiapingian	256	Hambast Formation Unit 6	Abadeh, Iran	NA	NA	NA	NA
Korte et al. (2004)	NA	Permian	Lopingian	Wuchiapingian	256	Hambast Formation Unit 6	Abadeh, Iran	NA	NA	NA	NA
Korte et al. (2004)	NA	Permian	Lopingian	Wuchiapingian	256	Hambast Formation Unit 6	Abadeh, Iran	NA	NA	NA	NA
Korte et al. (2004)	NA	Permian	Lopingian	Wuchiapingian	256	Hambast Formation Unit 6	Abadeh, Iran	20.36	NA	NA	NA
Korte et al. (2004)	NA	Permian	Lopingian	Wuchiapingian	256	Hambast Formation Unit 6	Abadeh, Iran	NA	NA	NA	NA
Korte et al. (2004)	NA	Permian	Lopingian	Wuchiapingian	256	Codonofusiella Beds Unit 5	Abadeh, Iran	NA	NA	NA	NA
Korte et al. (2004)	NA	Permian	Lopingian	Wuchiapingian	256	Codonofusiella Beds Unit 5	Abadeh, Iran	NA	NA	NA	NA
Korte et al. (2004)	NA	Permian	Lopingian	Wuchiapingian	256	Codonofusiella Beds Unit 5	Abadeh, Iran	19.75	NA	NA	NA
Korte et al. (2004)	NA	Permian	Lopingian	Wuchiapingian	256	Codonofusiella Beds Unit 5	Abadeh, Iran	NA	NA	NA	NA
Korte et al. (2004)	NA	Permian	Lopingian	Wuchiapingian	256	Codonofusiella Beds Unit 5	Abadeh, Iran	NA	NA	NA	NA
Korte et al. (2004)	NA	Permian	Lopingian	Changhsingian	253	Hambast Formation Unit 7	Abadeh, Iran	19.4	NA	NA	NA
Korte et al. (2004)	NA	Permian	Lopingian	Changhsingian	253	Hambast Formation Unit 7	Abadeh, Iran	19.16	NA	NA	NA
Korte et al. (2004)	NA	Permian	Lopingian	Changhsingian	253	Hambast Formation Unit 7	Abadeh, Iran	19.01	NA	NA	NA
Korte et al. (2004)	NA	Permian	Lopingian	Changhsingian	253	Hambast Formation Unit 7	Abadeh, Iran	19.7	NA	NA	NA
Korte et al. (2004)	NA	Permian	Lopingian	Changhsingian	253	Hambast Formation Unit 7	Abadeh, Iran	18.42	NA	NA	NA
Korte et al. (2004)	NA	Permian	Lopingian	Changhsingian	253	Hambast Formation Unit 7	Abadeh, Iran	NA	NA	NA	NA
Korte et al. (2004)	NA	Permian	Lopingian	Changhsingian	253	Hambast Formation Unit 7	Abadeh, Iran	NA	NA	NA	NA
Korte et al. (2004)	NA	Permian	Lopingian	Changhsingian	253	Hambast Formation Unit 7	Abadeh, Iran	NA	NA	NA	NA
Korte et al. (2004)	NA	Permian	Lopingian	Changhsingian	253	Hambast Formation Unit 7	Abadeh, Iran	19.1	NA	NA	NA
Korte et al. (2004)	NA	Permian	Lopingian	Changhsingian	253	Hambast Formation Unit 7	Abadeh, Iran	19.48	NA	NA	NA
Korte et al. (2004)	NA	Permian	Lopingian	Changhsingian	253	Hambast Formation Unit 7	Abadeh, Iran	NA	NA	NA	NA
Korte et al. (2004)	NA	Permian	Lopingian	Changhsingian	253	Hambast Formation Unit 7	Abadeh, Iran	NA	NA	NA	NA
Korte et al. (2004)	NA	Permian	Lopingian	Changhsingian	253	Hambast Formation Unit 7	Abadeh, Iran	19.56	NA	NA	NA
Korte et al. (2004)	NA	Permian	Lopingian	Changhsingian	253	Hambast Formation Unit 7	Abadeh, Iran	NA	NA	NA	NA
Korte et al. (2004)	NA	Permian	Lopingian	Changhsingian	253	Hambast Formation Unit 7	Abadeh, Iran	19.32	NA	NA	NA
Korte et al. (2004)	NA	Permian	Lopingian	Changhsingian	253	Hambast Formation Unit 7	Abadeh, Iran	NA	NA	NA	NA
Korte et al. (2004)	NA	Permian	Lopingian	Changhsingian	253	Hambast Formation Unit 7	Abadeh, Iran	NA	NA	NA	NA
Korte et al. (2004)	NA	Permian	Lopingian	Changhsingian	253	Hambast Formation Unit 7	Abadeh, Iran	NA	NA	NA	NA
Korte et al. (2004)	NA	Permian	Lopingian	Changhsingian	253	Hambast Formation Unit 7	Abadeh, Iran	NA	NA	NA	NA
Korte et al. (2004)	NA	Permian	Lopingian	Changhsingian	253	Hambast Formation Unit 7	Abadeh, Iran	19.5	NA	NA	NA
Korte et al. (2004)	NA	Permian	Lopingian	Changhsingian	252	Elikah Formation Unit a	Abadeh, Iran	NA	NA	NA	NA
Korte et al. (2004)	NA	Permian	Lopingian	Changhsingian	252	Elikah Formation Unit a	Abadeh, Iran	NA	NA	NA	NA
Korte et al. (2004)	NA	Permian	Lopingian	Changhsingian	252	Elikah Formation Unit a	Abadeh, Iran	NA	NA	NA	NA
Korte et al. (2004)	NA	Permian	Lopingian	Changhsingian	252	Elikah Formation Unit a	Abadeh, Iran	NA	NA	NA	NA
Korte et al. (2004)	NA	Permian	Lopingian	Changhsingian	252	Elikah Formation Unit a	Abadeh, Iran	NA	NA	NA	NA
Korte et al. (2004)	NA	Permian	Lopingian	Changhsingian	252	Elikah Formation Unit a	Abadeh, Iran	NA	NA	NA	NA
Korte et al. (2004)	NA	Permian	Lopingian	Changhsingian	252	Hambast Formation Unit 7	Abadeh, Iran	NA	NA	NA	NA
Korte et al. (2004)	NA	Permian	Lopingian	Changhsingian	252	Hambast Formation Unit 7	Abadeh, Iran	NA	NA	NA	NA
Korte et al. (2004)	NA	Permian	Lopingian	Changhsingian	252	Hambast Formation Unit 7	Abadeh, Iran	NA	NA	NA	NA
Korte et al. (2004)	NA	Triassic	Lower	Induan	251	Elikah Formation Unit a	Abadeh, Iran	18.5	NA	NA	NA
Korte et al. (2004)	NA	Triassic	Lower	Induan	251	Elikah Formation Unit a	Abadeh, Iran	17.58	NA	NA	NA

## Sheet: References
Short reference	Full reference
Barham et al. (2012)	M. Barham, J. Murray, M. M. Joachimski, D. M. Williams, The onset of the Permo-Carboniferous glaciation: reconciling global stratigraphic evidence with biogenic apatite δ18O records in the late Visean. J. Geol. Soc. 169, 119–122 (2012).
Bassett et al. (2007)	D. Bassett, K. G. Macleod, J. F. Miller, R. L. Ethington, Oxygen Isotopic Composition of Biogenic Phosphate and the Temperature of Early Ordovician Seawater. PALAIOS. 22, 98–103 (2007).
Bergmann et al. (2018)	K. D. Bergmann et al., A paired apatite and calcite clumped isotope thermometry approach to estimating Cambro-Ordovician seawater temperatures and isotopic composition. Geochim. Cosmochim. Acta. 224, 18–41 (2018).
Chen et al. (2016)	B. Chen et al., Ice volume and paleoclimate history of the Late Paleozoic Ice Age from conodont apatite oxygen isotopes from Naqing (Guizhou, China). Palaeogeogr. Palaeoclimatol. Palaeoecol. 448, 151–161 (2016).
Joachimski et al. (2006)	M. M. Joachimski, P. H. von Bitter, W. Buggisch, Constraints on Pennsylvanian glacioeustatic sea-level changes using oxygen isotopes of conodont apatite. Geology. 34, 277 (2006).
Joachimski et al. (2009)	M. M. Joachimski et al., Devonian climate and reef evolution: Insights from oxygen isotopes in apatite. Earth Planet. Sci. Lett. 284, 599–609 (2009).
Kaiser et al. (2006)	S. I. Kaiser, T. Steuber, R. T. Becker, M. M. Joachimski, Geochemical evidence for major environmental change at the Devonian–Carboniferous boundary in the Carnic Alps and the Rhenish Massif. Palaeogeogr. Palaeoclimatol. Palaeoecol. 240, 146–160 (2006).
Korte et al. (2004)	C. Korte et al., Carbon, sulfur, oxygen and strontium isotope records, organic geochemistry and biostratigraphy across the Permian/Triassic boundary in Abadeh, Iran. Int. J. Earth Sci. 93, 565–581 (2004).
Trotter et al. (2008)	J. A. Trotter, I. S. Williams, C. R. Barnes, C. Lecuyer, R. S. Nicoll, Did Cooling Oceans Trigger Ordovician Biodiversification? Evidence from Conodont Thermometry. Science. 321, 550–554 (2008).
Wenzel et al. (2000)	B. Wenzel, C. Lécuyer, M. M. Joachimski, Comparing oxygen isotope records of silurian calcite and phosphate—δ18O compositions of brachiopods and conodonts. Geochim. Cosmochim. Acta. 64, 1859–1872 (2000).
